# Supplementary material for: Impact of different visceral metastatic sites on survival in metastatic prostate cancer patients
Source: PLoS One. 2024 Sep 6;19(9):e0309941. doi: 10.1371/journal.pone.0309941 (PMC11379235; doi:10.1371/journal.pone.0309941)
Supplement: S1 File — (XLSX) [file pone.0309941.s001.xlsx]

## Sheet: 工作表1
Time (Days)	Brain: Survival Probability	Brain: Survival Probability 95 % CI Lower	Brain: Survival Probability 95 % CI Upper		Liver: Survival Probability	Liver: Survival Probability 95 % CI Lower	Liver: Survival Probability 95 % CI Upper	Time (Days)	Lung: Survival Probability	Lung: Survival Probability 95 % CI Lower	Lung: Survival Probability 95 % CI Upper	Time (Days)	Bone: Survival Probability	Bone: Survival Probability 95 % CI Lower	Bone: Survival Probability 95 % CI Upper	Time (Days)	LN: Survival Probability	LN: Survival Probability 95 % CI Lower	LN: Survival Probability 95 % CI Upper
1	0.995485	0.993423	0.996901	0.0333333	0.994105	0.992185	0.995554	1	0.996412	0.994901	0.997475	1	0.997856	0.997342	0.99827	1	0.99909	0.998537	0.999434
2	0.990733	0.987947	0.992878	0.0666667	0.987436	0.984751	0.989651	2	0.992632	0.990578	0.99424	2	0.996672	0.996041	0.997203	2	0.998156	0.99742	0.998682
3	0.984421	0.980922	0.987282	0.1	0.982377	0.979247	0.985039	3	0.98919	0.986755	0.991179	3	0.994964	0.994196	0.99563	3	0.997604	0.996781	0.998216
4	0.977396	0.973265	0.980896	0.133333	0.975643	0.972014	0.978807	4	0.985854	0.983106	0.988158	4	0.993491	0.992624	0.994257	4	0.996996	0.996088	0.997693
5	0.97034	0.96567	0.974383	0.166667	0.968624	0.964548	0.972238	5	0.982384	0.979347	0.984977	5	0.992065	0.991112	0.992917	5	0.996442	0.995465	0.997209
6	0.967058	0.962162	0.971331	0.2	0.962203	0.957763	0.966186	6	0.979137	0.975855	0.981977	6	0.990577	0.989541	0.991511	6	0.995665	0.994598	0.996522
7	0.961858	0.956625	0.966471	0.233333	0.954717	0.949892	0.959088	7	0.975388	0.971847	0.978489	7	0.989221	0.988116	0.990224	7	0.994719	0.993553	0.995675
8	0.957508	0.952012	0.962387	0.266667	0.947056	0.941871	0.95179	8	0.971627	0.967845	0.974971	8	0.987581	0.986398	0.988662	8	0.99405	0.99282	0.995071
9	0.95314	0.947394	0.958272	0.3	0.941834	0.936421	0.9468	9	0.968462	0.96449	0.971996	9	0.986018	0.984765	0.987169	9	0.99338	0.992088	0.994462
10	0.948409	0.942406	0.953801	0.333333	0.93633	0.930688	0.941527	10	0.965164	0.961004	0.968886	10	0.984645	0.983333	0.985854	10	0.992597	0.991237	0.993746
11	0.944889	0.938705	0.950467	0.366667	0.930935	0.92508	0.936348	11	0.961856	0.957518	0.965758	11	0.983661	0.982309	0.984911	11	0.991924	0.990508	0.993129
12	0.940303	0.93389	0.946112	0.4	0.924467	0.91837	0.930127	12	0.958046	0.953513	0.962146	12	0.98214	0.980728	0.983449	12	0.991081	0.989599	0.992353
13	0.936765	0.930183	0.942746	0.433333	0.919566	0.913293	0.925404	13	0.954721	0.950025	0.958985	13	0.980558	0.979086	0.981926	13	0.990406	0.988873	0.991729
14	0.931977	0.925174	0.938182	0.466667	0.91306	0.906564	0.919126	14	0.951637	0.946796	0.956048	14	0.979113	0.977589	0.980534	14	0.989505	0.987907	0.990894
15	0.927175	0.920161	0.933596	0.5	0.907332	0.900647	0.913589	15	0.949287	0.944339	0.953806	15	0.97755	0.975972	0.979026	15	0.988772	0.987122	0.990212
16	0.92236	0.915141	0.928989	0.533333	0.903457	0.896649	0.909839	16	0.946683	0.94162	0.951319	16	0.976211	0.974588	0.977732	16	0.987981	0.986278	0.989474
17	0.917003	0.909566	0.923854	0.566667	0.897689	0.890703	0.904252	17	0.945442	0.940324	0.950132	17	0.975269	0.973614	0.97682	17	0.987471	0.985735	0.988998
18	0.913607	0.906036	0.920594	0.6	0.892848	0.885718	0.899558	18	0.942456	0.937211	0.947275	18	0.97421	0.972522	0.975796	18	0.987074	0.985312	0.988626
19	0.910204	0.902503	0.917325	0.633333	0.888802	0.881555	0.895632	19	0.940213	0.934875	0.945126	19	0.972806	0.971073	0.974436	19	0.98662	0.984829	0.988201
20	0.906972	0.89915	0.914217	0.666667	0.885559	0.87822	0.892483	20	0.938214	0.932795	0.943209	20	0.971427	0.969653	0.9731	20	0.986109	0.984286	0.987722
21	0.903189	0.895229	0.910576	0.7	0.880141	0.872653	0.887218	21	0.936837	0.931363	0.941888	21	0.970248	0.968438	0.971955	21	0.985654	0.983804	0.987295
22	0.89831	0.890175	0.905875	0.733333	0.876204	0.86861	0.883389	22	0.933952	0.928364	0.939118	22	0.969412	0.967577	0.971144	22	0.984971	0.983079	0.986653
23	0.894503	0.886236	0.902203	0.766667	0.871982	0.864277	0.879281	23	0.931689	0.926014	0.936943	23	0.968285	0.966418	0.97005	23	0.984629	0.982717	0.986331
24	0.89069	0.882293	0.898522	0.8	0.86707	0.859239	0.874497	24	0.929043	0.923268	0.934398	24	0.967127	0.965227	0.968925	24	0.984344	0.982415	0.986062
25	0.885779	0.877221	0.893777	0.833333	0.863516	0.855596	0.871034	25	0.92551	0.919606	0.930997	25	0.966083	0.964154	0.96791	25	0.983887	0.981932	0.985632
26	0.881403	0.872704	0.889545	0.866667	0.860364	0.852367	0.867962	26	0.923995	0.918036	0.929537	26	0.965096	0.963139	0.96695	26	0.983258	0.981267	0.985039
27	0.876102	0.867238	0.884414	0.9	0.856795	0.848711	0.864481	27	0.922351	0.916334	0.927952	27	0.963904	0.961915	0.96579	27	0.9828	0.980784	0.984607
28	0.872625	0.863655	0.881045	0.933333	0.852945	0.84477	0.860725	28	0.920578	0.914499	0.926242	28	0.96236	0.960331	0.964288	28	0.982342	0.980301	0.984174
29	0.869327	0.86026	0.877848	0.966667	0.848811	0.840541	0.85669	29	0.918042	0.911875	0.923795	29	0.961281	0.959223	0.963237	29	0.981712	0.979636	0.983578
30	0.864732	0.855531	0.873391	1	0.843566	0.835176	0.851567	30	0.915755	0.909511	0.921587	30	0.960374	0.958294	0.962354	30	0.98154	0.979455	0.983415
31	0.861971	0.852691	0.870712	1.03333	0.837761	0.829244	0.845894	31	0.914228	0.907933	0.920112	31	0.959202	0.957092	0.961211	31	0.981368	0.979273	0.983252
32	0.858651	0.849277	0.867488	1.06667	0.833053	0.824436	0.84129	32	0.911554	0.905171	0.917527	32	0.957676	0.955528	0.959723	32	0.981022	0.97891	0.982925
33	0.855511	0.846051	0.864438	1.1	0.828475	0.819762	0.83681	33	0.909259	0.902802	0.915308	33	0.956501	0.954323	0.958577	33	0.980677	0.978546	0.982598
34	0.851252	0.841676	0.860298	1.13333	0.823469	0.814654	0.83191	34	0.907727	0.901222	0.913826	34	0.955265	0.953058	0.957371	34	0.980101	0.97794	0.982052
35	0.846246	0.836537	0.855429	1.16667	0.819987	0.811102	0.8285	35	0.905938	0.899375	0.912093	35	0.954351	0.952122	0.956479	35	0.979755	0.977576	0.981724
36	0.843271	0.833486	0.852534	1.2	0.817195	0.808255	0.825765	36	0.903504	0.896866	0.909737	36	0.952935	0.950672	0.955096	36	0.979351	0.977151	0.98134
37	0.839363	0.829478	0.848729	1.23333	0.813977	0.804975	0.822612	37	0.90145	0.894749	0.907747	37	0.951841	0.949553	0.954027	37	0.978888	0.976665	0.980901
38	0.835074	0.825081	0.84455	1.26667	0.809913	0.800833	0.818628	38	0.900164	0.893424	0.906501	38	0.950804	0.948493	0.953015	38	0.978714	0.976483	0.980736
39	0.832085	0.82202	0.841638	1.3	0.806125	0.796973	0.814913	39	0.89862	0.891834	0.905004	39	0.950122	0.947796	0.952348	39	0.978482	0.976239	0.980516
40	0.82872	0.818573	0.838357	1.33333	0.803874	0.794681	0.812706	40	0.897461	0.89064	0.90388	40	0.949113	0.946764	0.951362	40	0.977902	0.97563	0.979964
41	0.825164	0.814932	0.834888	1.36667	0.80007	0.790807	0.808974	41	0.895785	0.888915	0.902255	41	0.948132	0.945761	0.950403	41	0.977553	0.975264	0.979633
42	0.822164	0.811863	0.831962	1.4	0.797249	0.787936	0.806206	42	0.89385	0.886923	0.900377	42	0.946882	0.944483	0.94918	42	0.977147	0.974838	0.979246
43	0.819723	0.809366	0.829579	1.43333	0.794426	0.785062	0.803434	43	0.892429	0.885461	0.898998	43	0.945779	0.943356	0.948101	43	0.97639	0.974045	0.978526
44	0.817276	0.806863	0.82719	1.46667	0.791596	0.782183	0.800656	44	0.890618	0.883598	0.89724	44	0.945271	0.942838	0.947604	44	0.975983	0.973619	0.978138
45	0.814445	0.803968	0.824425	1.5	0.788763	0.779301	0.797874	45	0.888934	0.881866	0.895605	45	0.944314	0.94186	0.946668	45	0.97575	0.973374	0.977916
46	0.81161	0.801069	0.821656	1.53333	0.786634	0.777135	0.795783	46	0.887897	0.8808	0.894597	46	0.943386	0.940912	0.945759	46	0.975458	0.973069	0.977638
47	0.808202	0.797587	0.818326	1.56667	0.784503	0.774968	0.79369	47	0.88621	0.879066	0.892959	47	0.942606	0.940116	0.944996	47	0.975283	0.972886	0.977471
48	0.805736	0.795067	0.815916	1.6	0.781375	0.771788	0.790616	48	0.884652	0.877465	0.891444	48	0.941736	0.939227	0.944144	48	0.974815	0.972396	0.977025
49	0.801747	0.790992	0.812015	1.63333	0.779098	0.769473	0.788378	49	0.882702	0.875462	0.889549	49	0.940744	0.938215	0.943173	49	0.97423	0.971785	0.976467
50	0.79851	0.787688	0.808849	1.66667	0.776675	0.767011	0.785997	50	0.881661	0.874392	0.888537	50	0.939691	0.93714	0.942141	50	0.973586	0.971111	0.975851
51	0.795456	0.784571	0.805862	1.7	0.77425	0.764546	0.783613	51	0.880489	0.873188	0.887396	51	0.939057	0.936494	0.941521	51	0.973234	0.970743	0.975515
52	0.792208	0.781256	0.802683	1.73333	0.772105	0.762367	0.781504	52	0.879184	0.871848	0.886127	52	0.93794	0.935354	0.940427	52	0.972705	0.97019	0.97501
53	0.789722	0.77872	0.80025	1.76667	0.771104	0.76135	0.780519	53	0.877747	0.870373	0.88473	53	0.936792	0.934182	0.939301	53	0.97241	0.969883	0.974728
54	0.786848	0.775789	0.797436	1.8	0.769815	0.760041	0.779251	54	0.875393	0.867958	0.882439	54	0.935914	0.933288	0.938441	54	0.971998	0.969453	0.974334
55	0.78493	0.773833	0.795557	1.83333	0.767379	0.757566	0.776855	55	0.874346	0.866883	0.88142	55	0.935157	0.932515	0.937699	55	0.971703	0.969145	0.974052
56	0.782243	0.771094	0.792925	1.86667	0.764654	0.754799	0.774174	56	0.872774	0.86527	0.879889	56	0.934308	0.93165	0.936866	56	0.971172	0.968591	0.973544
57	0.778778	0.767562	0.789529	1.9	0.76221	0.752317	0.77177	57	0.872117	0.864596	0.87925	57	0.933671	0.931	0.936242	57	0.970759	0.968159	0.973149
58	0.776658	0.765402	0.787452	1.93333	0.75933	0.749393	0.768935	58	0.870538	0.862977	0.877712	58	0.932668	0.929978	0.935258	58	0.970522	0.967913	0.972922
59	0.773569	0.762254	0.784424	1.96667	0.757456	0.747491	0.767091	59	0.869616	0.862031	0.876814	59	0.93215	0.929451	0.934751	59	0.970226	0.967604	0.972639
60	0.770862	0.759497	0.78177	2	0.754425	0.744416	0.764107	60	0.869089	0.861491	0.876301	60	0.931358	0.928643	0.933974	60	0.969752	0.96711	0.972185
61	0.768734	0.75733	0.779682	2.03333	0.752547	0.742509	0.762258	61	0.867771	0.86014	0.875017	61	0.930596	0.927866	0.933226	61	0.969455	0.966801	0.971901
62	0.766795	0.755356	0.777781	2.06667	0.7511	0.741042	0.760834	62	0.866716	0.859058	0.873989	62	0.929802	0.927058	0.932447	62	0.969218	0.966553	0.971673
63	0.765243	0.753776	0.776258	2.1	0.748929	0.738839	0.758695	63	0.865792	0.858111	0.873089	63	0.929007	0.926248	0.931668	63	0.968921	0.966244	0.971389
64	0.763106	0.7516	0.774161	2.13333	0.747045	0.736928	0.75684	64	0.86434	0.856623	0.871673	64	0.928181	0.925406	0.930857	64	0.968624	0.965934	0.971104
65	0.760186	0.748629	0.771296	2.16667	0.744142	0.733984	0.75398	65	0.862753	0.854997	0.870127	65	0.927507	0.924719	0.930195	65	0.968386	0.965687	0.970876
66	0.759018	0.74744	0.770149	2.2	0.74298	0.732805	0.752835	66	0.861959	0.854183	0.869352	66	0.926647	0.923844	0.929351	66	0.968148	0.965438	0.970647
67	0.756095	0.744467	0.76728	2.23333	0.739633	0.729412	0.749537	67	0.861164	0.853369	0.868577	67	0.926002	0.923187	0.928718	67	0.967969	0.965252	0.970476
68	0.754732	0.74308	0.765941	2.26667	0.738176	0.727935	0.748101	68	0.85944	0.851603	0.866896	68	0.925295	0.922467	0.928024	68	0.967611	0.96488	0.970133
69	0.752586	0.740898	0.763835	2.3	0.735988	0.725717	0.745945	69	0.85798	0.850108	0.865472	69	0.924802	0.921965	0.92754	69	0.967252	0.964507	0.969789
70	0.750438	0.738713	0.761725	2.33333	0.734236	0.723942	0.744218	70	0.857315	0.849428	0.864823	70	0.923909	0.921056	0.926663	70	0.967133	0.964382	0.969674
71	0.747698	0.735927	0.759033	2.36667	0.732629	0.722312	0.742633	71	0.855187	0.847249	0.862747	71	0.922922	0.920051	0.925694	71	0.967013	0.964258	0.969559
72	0.744753	0.732934	0.75614	2.4	0.729555	0.719198	0.739603	72	0.854387	0.84643	0.861967	72	0.921841	0.918951	0.924632	72	0.966654	0.963884	0.969215
73	0.742197	0.730336	0.753628	2.43333	0.727209	0.71682	0.737289	73	0.851719	0.8437	0.859363	73	0.92113	0.918227	0.923934	73	0.966474	0.963696	0.969042
74	0.740623	0.728737	0.752081	2.46667	0.724859	0.71444	0.734971	74	0.850651	0.842607	0.85832	74	0.920479	0.917565	0.923295	74	0.966114	0.963322	0.968696
75	0.73885	0.726935	0.750338	2.5	0.722654	0.712206	0.732796	75	0.849449	0.841376	0.857146	75	0.919952	0.917029	0.922777	75	0.965753	0.962947	0.968351
76	0.735892	0.72393	0.747431	2.53333	0.720447	0.709972	0.730619	76	0.848245	0.840145	0.85597	76	0.919084	0.916145	0.921924	76	0.965573	0.96276	0.968177
77	0.734312	0.722325	0.745876	2.56667	0.719121	0.708629	0.729311	77	0.847575	0.83946	0.855316	77	0.918245	0.915292	0.9211	77	0.965333	0.96251	0.967947
78	0.732728	0.720716	0.744319	2.6	0.718235	0.707732	0.728437	78	0.846235	0.83809	0.854008	78	0.917406	0.914438	0.920276	78	0.965092	0.96226	0.967716
79	0.729754	0.717696	0.741394	2.63333	0.716757	0.706235	0.726978	79	0.844491	0.836306	0.852303	79	0.91669	0.91371	0.919572	79	0.96461	0.961759	0.967253
80	0.727967	0.715882	0.739637	2.66667	0.714833	0.704287	0.72508	80	0.843147	0.834932	0.850991	80	0.916036	0.913045	0.91893	80	0.964309	0.961446	0.966963
81	0.725782	0.713663	0.737486	2.7	0.713205	0.702638	0.723473	81	0.842609	0.834382	0.850465	81	0.915475	0.912475	0.918378	81	0.963947	0.96107	0.966615
82	0.723993	0.711847	0.735726	2.73333	0.711277	0.700687	0.72157	82	0.841801	0.833556	0.849676	82	0.915039	0.91203	0.917949	82	0.963706	0.960819	0.966383
83	0.721804	0.709625	0.733572	2.76667	0.709793	0.699184	0.720105	83	0.840455	0.83218	0.84836	83	0.914321	0.9113	0.917243	83	0.963524	0.960631	0.966209
84	0.721007	0.708817	0.732788	2.8	0.707712	0.697079	0.718052	84	0.839107	0.830803	0.847043	84	0.913664	0.910633	0.916598	84	0.963343	0.960442	0.966035
85	0.719414	0.7072	0.731219	2.83333	0.706076	0.695423	0.716436	85	0.838164	0.829839	0.84612	85	0.913133	0.910092	0.916075	85	0.963041	0.960128	0.965744
86	0.716618	0.704363	0.728467	2.86667	0.70399	0.693312	0.714376	86	0.836679	0.828322	0.844669	86	0.912381	0.909327	0.915336	86	0.962859	0.95994	0.96557
87	0.715018	0.70274	0.726892	2.9	0.702946	0.692256	0.713346	87	0.834922	0.826527	0.842951	87	0.911628	0.908562	0.914595	87	0.962435	0.959499	0.965161
88	0.713416	0.701115	0.725315	2.93333	0.700409	0.689689	0.71084	88	0.83384	0.825422	0.841892	88	0.910905	0.907828	0.913885	88	0.962192	0.959247	0.964928
89	0.711413	0.699083	0.723342	2.96667	0.697569	0.686817	0.708035	89	0.832757	0.824315	0.840833	89	0.910214	0.907125	0.913206	89	0.96207	0.959121	0.964811
90	0.709008	0.696645	0.720973	3	0.696222	0.685454	0.706705	90	0.831808	0.823347	0.839905	90	0.909334	0.90623	0.912339	90	0.961949	0.958995	0.964694
91	0.708206	0.695832	0.720183	3.03333	0.693227	0.682425	0.703746	91	0.830995	0.822516	0.839109	91	0.908641	0.905526	0.911658	91	0.961645	0.958679	0.964402
92	0.706401	0.694001	0.718405	3.06667	0.691876	0.681059	0.702411	92	0.82923	0.820714	0.837383	92	0.907916	0.904789	0.910945	92	0.96134	0.958363	0.964109
93	0.704392	0.691964	0.716425	3.1	0.69022	0.679384	0.700775	93	0.828144	0.819605	0.83632	93	0.907221	0.904083	0.910261	93	0.960913	0.95792	0.963698
94	0.702783	0.690334	0.71484	3.13333	0.689015	0.678166	0.699584	94	0.827192	0.818633	0.835388	94	0.906431	0.90328	0.909484	94	0.960486	0.957477	0.963287
95	0.70097	0.688497	0.713054	3.16667	0.687507	0.676641	0.698094	95	0.826374	0.817799	0.834588	95	0.905829	0.902669	0.908892	95	0.96012	0.957097	0.962934
96	0.699558	0.687065	0.711662	3.2	0.685847	0.674963	0.696453	96	0.825148	0.816547	0.833387	96	0.905196	0.902026	0.908269	96	0.959692	0.956653	0.962522
97	0.697536	0.685017	0.709669	3.23333	0.684034	0.673131	0.694662	97	0.823238	0.814598	0.831518	97	0.904531	0.901349	0.907614	97	0.959386	0.956336	0.962227
98	0.696122	0.683583	0.708275	3.26667	0.682976	0.67206	0.693615	98	0.822281	0.813622	0.830582	98	0.904023	0.900834	0.907115	98	0.95908	0.956019	0.961932
99	0.694301	0.681738	0.70648	3.3	0.681764	0.670836	0.692418	99	0.821187	0.812506	0.82951	99	0.903261	0.90006	0.906365	99	0.958774	0.955701	0.961637
100	0.692881	0.6803	0.70508	3.33333	0.679184	0.668227	0.689867	100	0.819818	0.811109	0.82817	100	0.902403	0.899188	0.905521	100	0.958467	0.955383	0.961342
101	0.691257	0.678655	0.703479	3.36667	0.67736	0.666385	0.688064	101	0.818996	0.81027	0.827364	101	0.901798	0.898574	0.904925	101	0.958099	0.955002	0.960987
102	0.689836	0.677215	0.702077	3.4	0.675686	0.664693	0.686408	102	0.817625	0.808872	0.826022	102	0.901193	0.897959	0.90433	102	0.957608	0.954493	0.960514
103	0.689023	0.676392	0.701276	3.43333	0.674925	0.663924	0.685656	103	0.816664	0.807892	0.825081	103	0.900619	0.897376	0.903765	103	0.957116	0.953984	0.96004
104	0.6876	0.674951	0.699873	3.46667	0.673248	0.662229	0.683997	104	0.815291	0.806491	0.823735	104	0.900044	0.896793	0.903199	104	0.956809	0.953665	0.959743
105	0.685971	0.673301	0.698265	3.5	0.67218	0.66115	0.682941	105	0.814741	0.80593	0.823196	105	0.89947	0.896209	0.902633	105	0.956686	0.953538	0.959625
106	0.683321	0.670618	0.695652	3.53333	0.670348	0.659299	0.68113	106	0.814052	0.805229	0.822522	106	0.898799	0.895528	0.901973	106	0.956132	0.952964	0.95909
107	0.681484	0.668758	0.693839	3.56667	0.669277	0.658217	0.68007	107	0.813364	0.804527	0.821847	107	0.898031	0.894748	0.901217	107	0.955947	0.952772	0.958912
108	0.680053	0.667309	0.692427	3.6	0.668205	0.657134	0.67901	108	0.812675	0.803824	0.821172	108	0.897711	0.894423	0.900902	108	0.955638	0.952453	0.958614
109	0.67903	0.666274	0.691417	3.63333	0.666672	0.655587	0.677494	109	0.81102	0.802137	0.819551	109	0.897006	0.893708	0.900208	109	0.955206	0.952005	0.958197
110	0.676367	0.663578	0.68879	3.66667	0.665139	0.654038	0.675977	110	0.810468	0.801574	0.81901	110	0.896493	0.893187	0.899703	110	0.954834	0.951621	0.957839
111	0.675547	0.662748	0.68798	3.7	0.664065	0.652953	0.674915	111	0.809087	0.800167	0.817656	111	0.895788	0.892471	0.899008	111	0.954649	0.951429	0.95766
112	0.672877	0.660047	0.685346	3.73333	0.661606	0.65047	0.672482	112	0.808119	0.79918	0.816707	112	0.89537	0.892047	0.898597	112	0.954339	0.951109	0.957361
113	0.670619	0.657762	0.683116	3.76667	0.660836	0.649693	0.671721	113	0.807427	0.798475	0.816029	113	0.894438	0.891101	0.89768	113	0.954153	0.950916	0.957182
114	0.668153	0.655268	0.680681	3.8	0.659757	0.648603	0.670653	114	0.807012	0.798052	0.815622	114	0.894052	0.890709	0.897299	114	0.953843	0.950595	0.956882
115	0.666713	0.653811	0.679259	3.83333	0.658368	0.6472	0.669278	115	0.805485	0.796496	0.814125	115	0.893505	0.890153	0.89676	115	0.953595	0.950338	0.956642
116	0.665272	0.652353	0.677836	3.86667	0.656977	0.645795	0.667901	116	0.804236	0.795223	0.8129	116	0.892957	0.889597	0.89622	116	0.953533	0.950274	0.956582
117	0.66383	0.650895	0.676412	3.9	0.656048	0.644858	0.666983	117	0.803541	0.794515	0.812219	117	0.892537	0.889172	0.895807	117	0.953035	0.94976	0.956102
118	0.661148	0.648183	0.673763	3.93333	0.654964	0.643764	0.66591	118	0.803124	0.79409	0.81181	118	0.89186	0.888484	0.89514	118	0.952662	0.949374	0.955742
119	0.660323	0.647348	0.672947	3.96667	0.653724	0.642511	0.664682	119	0.802149	0.793096	0.810854	119	0.891472	0.888091	0.894758	119	0.95204	0.948731	0.955141
120	0.659703	0.646722	0.672335	4	0.651551	0.640318	0.662532	120	0.801033	0.79196	0.80976	120	0.89102	0.887631	0.894312	120	0.951915	0.948602	0.955021
121	0.659083	0.646095	0.671723	4.03333	0.649997	0.638749	0.660993	121	0.800614	0.791533	0.809349	121	0.890438	0.88704	0.893739	121	0.951604	0.94828	0.95472
122	0.657013	0.644003	0.669678	4.06667	0.648441	0.637179	0.659453	122	0.799357	0.790253	0.808116	122	0.889757	0.88635	0.893068	122	0.951292	0.947957	0.954418
123	0.655355	0.642326	0.668039	4.1	0.647351	0.636079	0.658374	123	0.798658	0.789541	0.807431	123	0.889271	0.885857	0.892589	123	0.951043	0.947699	0.954177
124	0.653487	0.640439	0.666194	4.13333	0.64626	0.634978	0.657294	124	0.797819	0.788686	0.806607	124	0.888914	0.885495	0.892238	124	0.950855	0.947506	0.953996
125	0.651826	0.63876	0.664552	4.16667	0.644856	0.633561	0.655904	125	0.797679	0.788544	0.80647	125	0.888622	0.885198	0.89195	125	0.950543	0.947183	0.953695
126	0.648918	0.635821	0.661677	4.2	0.643608	0.632301	0.654668	126	0.796419	0.78726	0.805233	126	0.888199	0.884769	0.891533	126	0.950231	0.94686	0.953393
127	0.647461	0.634349	0.660237	4.23333	0.642668	0.631353	0.653738	127	0.795437	0.78626	0.804271	127	0.887516	0.884076	0.89086	127	0.949981	0.946602	0.953151
128	0.646419	0.633296	0.659206	4.26667	0.641415	0.630088	0.652496	128	0.794315	0.785118	0.803169	128	0.887092	0.883646	0.890442	128	0.949918	0.946537	0.95309
129	0.645166	0.63203	0.657968	4.3	0.640944	0.629613	0.65203	129	0.793612	0.784402	0.80248	129	0.886798	0.883348	0.890153	129	0.949668	0.946279	0.952848
130	0.643911	0.630762	0.656727	4.33333	0.640002	0.628662	0.651097	130	0.792628	0.783401	0.801515	130	0.886177	0.882718	0.889541	130	0.949354	0.945955	0.952545
131	0.642445	0.629281	0.655278	4.36667	0.639373	0.628028	0.650474	131	0.790377	0.781109	0.799305	131	0.885687	0.88222	0.889058	131	0.949229	0.945826	0.952424
132	0.640769	0.627588	0.65362	4.4	0.637958	0.626601	0.649074	132	0.789251	0.779962	0.798199	132	0.885032	0.881556	0.888412	132	0.949041	0.945631	0.952242
133	0.639509	0.626316	0.652375	4.43333	0.637172	0.625808	0.648295	133	0.788405	0.779101	0.797369	133	0.884278	0.880792	0.88767	133	0.948853	0.945437	0.95206
134	0.637619	0.624406	0.650505	4.46667	0.635755	0.624378	0.646891	134	0.788122	0.778814	0.797092	134	0.883688	0.880193	0.887088	134	0.948476	0.945048	0.951696
135	0.636566	0.623343	0.649464	4.5	0.63481	0.623425	0.645955	135	0.787134	0.777808	0.796121	135	0.882867	0.87936	0.886279	135	0.948162	0.944723	0.951392
136	0.634881	0.621642	0.647798	4.53333	0.633548	0.622152	0.644705	136	0.78671	0.777376	0.795705	136	0.882243	0.878727	0.885663	136	0.947722	0.944269	0.950966
137	0.632773	0.619513	0.645712	4.56667	0.632285	0.620878	0.643454	137	0.785861	0.776512	0.794872	137	0.881749	0.878226	0.885177	137	0.947218	0.943749	0.950479
138	0.631294	0.618019	0.644249	4.6	0.631494	0.62008	0.642671	138	0.785295	0.775936	0.794316	138	0.881189	0.877658	0.884625	138	0.946966	0.943489	0.950235
139	0.628757	0.615458	0.641739	4.63333	0.631019	0.619601	0.6422	139	0.784445	0.775071	0.793481	139	0.880497	0.876956	0.883943	139	0.94684	0.943358	0.950113
140	0.627065	0.61375	0.640064	4.66667	0.62975	0.618321	0.640943	140	0.783878	0.774495	0.792925	140	0.880035	0.876488	0.883487	140	0.946714	0.943228	0.949991
141	0.625369	0.612039	0.638386	4.7	0.628956	0.61752	0.640156	141	0.783736	0.77435	0.792786	141	0.879408	0.875852	0.882869	141	0.946587	0.943098	0.949869
142	0.624309	0.610968	0.637337	4.73333	0.627843	0.616398	0.639054	142	0.783311	0.773918	0.792368	142	0.878549	0.874981	0.882022	142	0.946271	0.942772	0.949563
143	0.622609	0.609253	0.635654	4.76667	0.626411	0.614953	0.637635	143	0.782317	0.772907	0.791392	143	0.87792	0.874343	0.881402	143	0.945892	0.94238	0.949195
144	0.621546	0.60818	0.634602	4.8	0.624818	0.613347	0.636056	144	0.781607	0.772184	0.790695	144	0.877324	0.873739	0.880815	144	0.945575	0.942053	0.948889
145	0.620481	0.607105	0.633548	4.83333	0.623222	0.611738	0.634475	145	0.781039	0.771606	0.790137	145	0.876596	0.873001	0.880097	145	0.945195	0.941661	0.948521
146	0.618991	0.605601	0.632073	4.86667	0.621626	0.610128	0.632893	146	0.780186	0.770738	0.789299	146	0.876331	0.872732	0.879835	146	0.944878	0.941334	0.948214
147	0.617925	0.604527	0.631018	4.9	0.620827	0.609323	0.632101	147	0.780044	0.770594	0.789159	147	0.875701	0.872094	0.879214	147	0.94437	0.94081	0.947723
148	0.615792	0.602375	0.628906	4.93333	0.620507	0.609	0.631785	148	0.77919	0.769725	0.788321	148	0.875336	0.871724	0.878854	148	0.943926	0.940352	0.947292
149	0.614725	0.601298	0.62785	4.96667	0.620186	0.608677	0.631467	149	0.778193	0.768711	0.787341	149	0.874871	0.871252	0.878396	149	0.943735	0.940155	0.947108
150	0.612586	0.59914	0.625731	5	0.618742	0.607221	0.630035	150	0.777195	0.767696	0.786361	150	0.874239	0.870612	0.877773	150	0.943608	0.940024	0.946984
151	0.611301	0.597844	0.624459	5.03333	0.618099	0.606573	0.629398	151	0.775768	0.766246	0.78496	151	0.873807	0.870173	0.877346	151	0.943354	0.939761	0.946738
152	0.610444	0.59698	0.62361	5.06667	0.617617	0.606086	0.62892	152	0.77477	0.76523	0.783978	152	0.873474	0.869836	0.877018	152	0.942908	0.939302	0.946306
153	0.609801	0.596331	0.622973	5.1	0.61649	0.60495	0.627803	153	0.773771	0.764214	0.782997	153	0.873307	0.869667	0.876853	153	0.942717	0.939105	0.946121
154	0.608729	0.59525	0.621911	5.13333	0.615361	0.603812	0.626685	154	0.772771	0.763198	0.782014	154	0.872373	0.86872	0.875932	154	0.94227	0.938644	0.945688
155	0.60787	0.594384	0.62106	5.16667	0.613909	0.602349	0.625246	155	0.772342	0.762762	0.781593	155	0.871873	0.868213	0.875438	155	0.942015	0.938381	0.945441
156	0.60658	0.593083	0.619782	5.2	0.612779	0.601209	0.624125	156	0.771912	0.762325	0.781171	156	0.871304	0.867637	0.874878	156	0.94176	0.938118	0.945194
157	0.605503	0.591997	0.618716	5.23333	0.611808	0.600231	0.623163	157	0.771195	0.761596	0.780466	157	0.870836	0.867162	0.874416	157	0.941632	0.937986	0.94507
158	0.604211	0.590694	0.617436	5.26667	0.610189	0.598599	0.621558	158	0.770622	0.761013	0.779902	158	0.870367	0.866687	0.873954	158	0.94144	0.937788	0.944884
159	0.603132	0.589607	0.616368	5.3	0.609215	0.597617	0.620592	159	0.769904	0.760283	0.779197	159	0.869999	0.866314	0.87359	159	0.941184	0.937524	0.944636
160	0.602484	0.588954	0.615726	5.33333	0.60889	0.597289	0.62027	160	0.769329	0.759699	0.778632	160	0.869597	0.865906	0.873193	160	0.9408	0.937128	0.944263
161	0.601404	0.587865	0.614656	5.36667	0.608564	0.596961	0.619947	161	0.768323	0.758676	0.777643	161	0.869093	0.865395	0.872696	161	0.940543	0.936864	0.944015
162	0.600323	0.586775	0.613585	5.4	0.608076	0.596469	0.619464	162	0.76746	0.757799	0.776795	162	0.868623	0.864919	0.872232	162	0.940479	0.936798	0.943953
163	0.599241	0.585683	0.612512	5.43333	0.606937	0.595321	0.618334	163	0.76674	0.757067	0.776087	163	0.868084	0.864373	0.871701	163	0.940223	0.936533	0.943704
164	0.599024	0.585465	0.612297	5.46667	0.606937	0.595321	0.618334	164	0.765588	0.755896	0.774954	164	0.867343	0.863622	0.87097	164	0.939966	0.936269	0.943455
165	0.598157	0.584591	0.611438	5.5	0.606283	0.594662	0.617686	165	0.764434	0.754724	0.77382	165	0.866736	0.863007	0.870372	165	0.939709	0.936004	0.943206
166	0.596205	0.582623	0.609503	5.53333	0.605793	0.594168	0.6172	166	0.764002	0.754284	0.773395	166	0.866264	0.862529	0.869906	166	0.939644	0.935938	0.943143
167	0.595553	0.581966	0.608858	5.56667	0.605138	0.593508	0.616551	167	0.763713	0.75399	0.773111	167	0.86542	0.861674	0.869073	167	0.93958	0.935871	0.943081
168	0.594901	0.58131	0.608212	5.6	0.603826	0.592185	0.61525	168	0.762844	0.753108	0.772257	168	0.864914	0.86116	0.868573	168	0.939001	0.935274	0.942519
169	0.59425	0.580653	0.607566	5.63333	0.603333	0.591689	0.614762	169	0.762265	0.752519	0.771687	169	0.864237	0.860475	0.867906	169	0.938807	0.935075	0.942332
170	0.59338	0.579776	0.606704	5.66667	0.603004	0.591358	0.614436	170	0.76154	0.751783	0.770975	170	0.863899	0.860132	0.867572	170	0.938549	0.934809	0.942081
171	0.592727	0.579119	0.606057	5.7	0.602675	0.591026	0.614109	171	0.759944	0.750161	0.769405	171	0.863289	0.859514	0.86697	171	0.938485	0.934743	0.942019
172	0.592292	0.57868	0.605625	5.73333	0.601687	0.590029	0.613129	172	0.759364	0.749571	0.768834	172	0.862746	0.858964	0.866434	172	0.938162	0.93441	0.941706
173	0.59142	0.577802	0.604762	5.76667	0.599542	0.587868	0.611003	173	0.758637	0.748833	0.76812	173	0.862305	0.858517	0.865999	173	0.938033	0.934277	0.941581
174	0.591203	0.577582	0.604546	5.8	0.597228	0.585536	0.608708	174	0.758201	0.74839	0.767691	174	0.861558	0.857761	0.865261	174	0.937839	0.934078	0.941392
175	0.590113	0.576484	0.603465	5.83333	0.596566	0.584869	0.608052	175	0.757473	0.747651	0.766975	175	0.861082	0.857279	0.864792	175	0.937386	0.933611	0.940953
176	0.588586	0.574946	0.601952	5.86667	0.595407	0.583701	0.606902	176	0.756016	0.746171	0.765542	176	0.860504	0.856693	0.864221	176	0.936868	0.933078	0.940451
177	0.587277	0.573626	0.600654	5.9	0.594909	0.5832	0.606409	177	0.755286	0.745429	0.764824	177	0.859959	0.856141	0.863684	177	0.936544	0.932744	0.940136
178	0.586403	0.572747	0.599788	5.93333	0.594743	0.583032	0.606244	178	0.754556	0.744687	0.764106	178	0.859516	0.855693	0.863246	178	0.936415	0.932611	0.940011
179	0.585311	0.571646	0.598705	5.96667	0.593412	0.581691	0.604924	179	0.753678	0.743796	0.763243	179	0.859107	0.855278	0.862842	179	0.93635	0.932544	0.939948
180	0.584	0.570326	0.597405	6	0.592246	0.580516	0.603768	180	0.75324	0.74335	0.762811	180	0.858731	0.854898	0.862472	180	0.936025	0.932209	0.939633
181	0.583344	0.569664	0.596754	6.03333	0.591579	0.579845	0.603107	181	0.752507	0.742606	0.76209	181	0.858219	0.854379	0.861966	181	0.93583	0.932009	0.939443
182	0.582905	0.569223	0.596319	6.06667	0.590578	0.578836	0.602114	182	0.752214	0.742309	0.761802	182	0.857672	0.853825	0.861427	182	0.935635	0.931808	0.939254
183	0.582028	0.56834	0.59545	6.1	0.589576	0.577827	0.60112	183	0.751774	0.741861	0.761369	183	0.857159	0.853305	0.86092	183	0.935244	0.931406	0.938875
184	0.58137	0.567676	0.594797	6.13333	0.588908	0.577154	0.600457	184	0.751333	0.741414	0.760935	184	0.856885	0.853028	0.860649	184	0.934853	0.931003	0.938496
185	0.580491	0.566792	0.593925	6.16667	0.587402	0.575636	0.598963	185	0.750302	0.740367	0.759921	185	0.856165	0.852298	0.859938	185	0.934462	0.9306	0.938116
186	0.578953	0.565242	0.592399	6.2	0.586564	0.574792	0.598132	186	0.749713	0.739769	0.759342	186	0.855684	0.851811	0.859464	186	0.934397	0.930533	0.938052
187	0.577852	0.564134	0.591308	6.23333	0.585893	0.574117	0.597467	187	0.748829	0.738871	0.758472	187	0.855203	0.851324	0.858989	187	0.93407	0.930197	0.937735
188	0.577632	0.563912	0.591089	6.26667	0.584046	0.572257	0.595635	188	0.74824	0.738273	0.757892	188	0.854652	0.850767	0.858445	188	0.934005	0.93013	0.937672
189	0.57675	0.563024	0.590215	6.3	0.583374	0.57158	0.594968	189	0.747502	0.737524	0.757166	189	0.85417	0.850278	0.857969	189	0.933678	0.929793	0.937355
190	0.575867	0.562134	0.589339	6.33333	0.582702	0.570903	0.594301	190	0.746911	0.736924	0.756585	190	0.85355	0.84965	0.857357	190	0.933351	0.929457	0.937037
191	0.57454	0.560799	0.588023	6.36667	0.582197	0.570394	0.5938	191	0.746025	0.736023	0.755712	191	0.852963	0.849056	0.856777	191	0.933089	0.929187	0.936783
192	0.573654	0.559906	0.587144	6.4	0.581523	0.569715	0.593131	192	0.745137	0.735122	0.754839	192	0.852617	0.848706	0.856436	192	0.932761	0.92885	0.936464
193	0.572988	0.559236	0.586483	6.43333	0.580849	0.569036	0.592463	193	0.744101	0.73407	0.753819	193	0.852168	0.848251	0.855992	193	0.932433	0.928512	0.936146
194	0.572321	0.558564	0.585822	6.46667	0.578993	0.567168	0.590622	194	0.743063	0.733017	0.752798	194	0.851579	0.847655	0.855412	194	0.93217	0.928242	0.935891
195	0.570987	0.55722	0.584498	6.5	0.578825	0.566998	0.590454	195	0.742174	0.732114	0.751923	195	0.851025	0.847094	0.854864	195	0.931776	0.927837	0.935508
196	0.569875	0.5561	0.583394	6.53333	0.577811	0.565978	0.589449	196	0.74158	0.731512	0.751338	196	0.85054	0.846603	0.854385	196	0.931645	0.927701	0.93538
197	0.568315	0.55453	0.581847	6.56667	0.576965	0.565125	0.588609	197	0.74069	0.730608	0.750462	197	0.850055	0.846111	0.853906	197	0.931447	0.927498	0.935189
198	0.567646	0.553856	0.581183	6.6	0.576117	0.564272	0.587768	198	0.740095	0.730004	0.749876	198	0.849117	0.845162	0.85298	198	0.93125	0.927295	0.934997
199	0.566977	0.553183	0.580519	6.63333	0.575438	0.563588	0.587094	199	0.739203	0.729098	0.748998	199	0.8487	0.84474	0.852568	199	0.930986	0.927024	0.934741
200	0.566084	0.552284	0.579633	6.66667	0.574929	0.563075	0.586589	200	0.738607	0.728494	0.748411	200	0.848074	0.844106	0.85195	200	0.930788	0.926821	0.934549
201	0.56519	0.551384	0.578747	6.7	0.574079	0.562219	0.585745	201	0.738458	0.728342	0.748264	201	0.847517	0.843543	0.8514	201	0.930656	0.926685	0.934421
202	0.564295	0.550484	0.577859	6.73333	0.572887	0.561019	0.584562	202	0.738159	0.728039	0.74797	202	0.847308	0.843331	0.851194	202	0.930524	0.926549	0.934292
203	0.563624	0.549808	0.577193	6.76667	0.572205	0.560333	0.583886	203	0.738159	0.728039	0.74797	203	0.84682	0.842837	0.850712	203	0.930326	0.926345	0.9341
204	0.562952	0.549132	0.576526	6.8	0.571011	0.559131	0.582701	204	0.737112	0.726977	0.74694	204	0.846297	0.842307	0.850195	204	0.930194	0.926209	0.933971
205	0.562056	0.54823	0.575636	6.83333	0.57067	0.558787	0.582362	205	0.736663	0.726521	0.746498	205	0.845843	0.841847	0.849747	205	0.929929	0.925937	0.933714
206	0.560261	0.546424	0.573855	6.86667	0.569645	0.557755	0.581345	206	0.736514	0.726369	0.746351	206	0.845353	0.841352	0.849263	206	0.929664	0.925664	0.933457
207	0.559587	0.545745	0.573186	6.9	0.569131	0.557238	0.580835	207	0.736214	0.726065	0.746056	207	0.845038	0.841033	0.848952	207	0.9292	0.925187	0.933006
208	0.559587	0.545745	0.573186	6.93333	0.568617	0.55672	0.580325	208	0.735615	0.725457	0.745466	208	0.844653	0.840643	0.848572	208	0.928869	0.924846	0.932684
209	0.558237	0.544387	0.571846	6.96667	0.567931	0.55603	0.579644	209	0.734265	0.724087	0.744137	209	0.844022	0.840004	0.847948	209	0.928471	0.924437	0.932297
210	0.55711	0.543253	0.570728	7	0.567244	0.555338	0.578962	210	0.733965	0.723783	0.743842	210	0.843355	0.839329	0.84729	210	0.928138	0.924095	0.931974
211	0.555531	0.541664	0.56916	7.03333	0.566729	0.55482	0.578451	211	0.733365	0.723174	0.74325	211	0.842969	0.838938	0.846908	211	0.927872	0.923822	0.931716
212	0.554854	0.540983	0.568488	7.06667	0.566042	0.554129	0.57777	212	0.733064	0.722868	0.742954	212	0.842301	0.838263	0.846249	212	0.927739	0.923685	0.931586
213	0.554628	0.540755	0.568264	7.1	0.565183	0.553264	0.576917	213	0.732462	0.722258	0.742362	213	0.841844	0.8378	0.845797	213	0.927606	0.923548	0.931457
214	0.552822	0.538938	0.56647	7.13333	0.563979	0.552051	0.575721	214	0.732011	0.7218	0.741917	214	0.841386	0.837337	0.845345	214	0.927406	0.923342	0.931262
215	0.550789	0.536893	0.564452	7.16667	0.562601	0.550665	0.574354	215	0.732011	0.7218	0.741917	215	0.841105	0.837051	0.845066	215	0.927073	0.923	0.930938
216	0.549885	0.535983	0.563554	7.2	0.561567	0.549624	0.573327	216	0.731709	0.721494	0.74162	216	0.840681	0.836623	0.844649	216	0.926872	0.922794	0.930744
217	0.548979	0.535072	0.562654	7.23333	0.560359	0.548408	0.572127	217	0.730503	0.72027	0.740432	217	0.840223	0.836159	0.844195	217	0.926605	0.922519	0.930484
218	0.547846	0.533932	0.561529	7.26667	0.55863	0.546668	0.570411	218	0.729597	0.719351	0.73954	218	0.839799	0.83573	0.843777	218	0.926338	0.922245	0.930224
219	0.547392	0.533476	0.561078	7.3	0.558284	0.54632	0.570067	219	0.728841	0.718583	0.738795	219	0.839304	0.835229	0.843288	219	0.926004	0.921901	0.929899
220	0.546937	0.533019	0.560627	7.33333	0.557591	0.545623	0.569379	220	0.728235	0.717969	0.738199	220	0.83888	0.8348	0.842869	220	0.925602	0.921488	0.929509
221	0.545346	0.531418	0.559047	7.36667	0.556205	0.544228	0.568003	221	0.727326	0.717047	0.737304	221	0.838136	0.834047	0.842134	221	0.925401	0.921282	0.929314
222	0.544664	0.530732	0.558369	7.4	0.555685	0.543705	0.567487	222	0.726872	0.716586	0.736856	222	0.837711	0.833617	0.841714	222	0.925133	0.921006	0.929053
223	0.543527	0.529588	0.55724	7.43333	0.555165	0.543181	0.56697	223	0.726569	0.716278	0.736558	223	0.83725	0.833151	0.841259	223	0.924798	0.920662	0.928727
224	0.54216	0.528214	0.555883	7.46667	0.554644	0.542657	0.566453	224	0.726266	0.715971	0.736259	224	0.836505	0.832397	0.840523	224	0.924664	0.920524	0.928596
225	0.541705	0.527756	0.55543	7.5	0.554123	0.542133	0.565935	225	0.725962	0.715663	0.73596	225	0.835972	0.831858	0.839996	225	0.924261	0.92011	0.928205
226	0.541019	0.527067	0.554749	7.53333	0.552906	0.540909	0.564727	226	0.725202	0.714892	0.735212	226	0.835475	0.831354	0.839505	226	0.924059	0.919903	0.928008
227	0.539191	0.525228	0.552933	7.56667	0.552732	0.540734	0.564555	227	0.724898	0.714584	0.734913	227	0.835119	0.830994	0.839153	227	0.923924	0.919764	0.927877
228	0.538276	0.524309	0.552024	7.6	0.551863	0.539859	0.563691	228	0.72429	0.713967	0.734313	228	0.834656	0.830526	0.838696	228	0.923722	0.919557	0.927681
229	0.537361	0.523389	0.551115	7.63333	0.551515	0.539509	0.563346	229	0.724138	0.713812	0.734163	229	0.834229	0.830093	0.838273	229	0.923655	0.919487	0.927615
230	0.536674	0.522699	0.550433	7.66667	0.551341	0.539334	0.563173	230	0.723681	0.713349	0.733713	230	0.83373	0.829588	0.83778	230	0.923453	0.919279	0.927419
231	0.536674	0.522699	0.550433	7.7	0.550122	0.538108	0.561962	231	0.723072	0.712731	0.733113	231	0.833301	0.829155	0.837357	231	0.923318	0.919141	0.927287
232	0.535757	0.521777	0.549522	7.73333	0.54925	0.537231	0.561096	232	0.722462	0.712112	0.732513	232	0.833123	0.828975	0.837181	232	0.92325	0.919071	0.927222
233	0.535528	0.521546	0.549294	7.76667	0.548028	0.536002	0.559882	233	0.722004	0.711648	0.732061	233	0.832444	0.828287	0.836509	233	0.923115	0.918932	0.92709
234	0.535298	0.521315	0.549065	7.8	0.547329	0.535299	0.559188	234	0.721392	0.711027	0.731459	234	0.831978	0.827817	0.83605	234	0.923047	0.918863	0.927024
235	0.534377	0.52039	0.54815	7.83333	0.54663	0.534595	0.558493	235	0.72078	0.710407	0.730856	235	0.831549	0.827382	0.835625	235	0.922911	0.918723	0.926892
236	0.533687	0.519695	0.547464	7.86667	0.545755	0.533715	0.557624	236	0.720321	0.709941	0.730403	236	0.831011	0.826838	0.835094	236	0.92264	0.918444	0.926628
237	0.532305	0.518306	0.546091	7.9	0.545229	0.533187	0.557102	237	0.719861	0.709474	0.729951	237	0.830401	0.826221	0.834491	237	0.922504	0.918305	0.926496
238	0.531382	0.517378	0.545174	7.93333	0.544704	0.532658	0.55658	238	0.719248	0.708853	0.729346	238	0.829971	0.825786	0.834065	238	0.922368	0.918165	0.926364
239	0.530228	0.516218	0.544027	7.96667	0.544178	0.532129	0.556058	239	0.717867	0.707452	0.727986	239	0.829468	0.825277	0.833568	239	0.9223	0.918095	0.926298
240	0.529534	0.515521	0.543337	8	0.543826	0.531775	0.555708	240	0.716484	0.70605	0.726623	240	0.829072	0.824877	0.833178	240	0.922028	0.917816	0.926033
241	0.52745	0.513427	0.541266	8.03333	0.542771	0.530714	0.55466	241	0.715562	0.705115	0.725715	241	0.828712	0.824513	0.832822	241	0.921619	0.917396	0.925636
242	0.527218	0.513194	0.541036	8.06667	0.541539	0.529475	0.553436	242	0.714793	0.704335	0.724957	242	0.828244	0.824039	0.832359	242	0.921211	0.916976	0.925238
243	0.526986	0.51296	0.540806	8.1	0.540483	0.528413	0.552387	243	0.714024	0.703556	0.724199	243	0.827956	0.823747	0.832074	243	0.921074	0.916836	0.925105
244	0.526289	0.51226	0.540113	8.13333	0.539954	0.527881	0.551861	244	0.713717	0.703244	0.723896	244	0.827631	0.823419	0.831754	244	0.920733	0.916486	0.924773
245	0.525591	0.511559	0.539419	8.16667	0.538543	0.526462	0.55046	245	0.713563	0.703088	0.723744	245	0.827234	0.823018	0.831361	245	0.920323	0.916065	0.924375
246	0.524893	0.510857	0.538725	8.2	0.538014	0.52593	0.549933	246	0.712639	0.702151	0.722834	246	0.826982	0.822762	0.831111	246	0.920255	0.915995	0.924308
247	0.524194	0.510154	0.53803	8.23333	0.536776	0.524685	0.548704	247	0.712485	0.701995	0.722682	247	0.826584	0.82236	0.830718	247	0.920118	0.915854	0.924175
248	0.523262	0.509217	0.537104	8.26667	0.536068	0.523973	0.548	248	0.711867	0.701369	0.722073	248	0.826222	0.821994	0.830361	248	0.919707	0.915432	0.923775
249	0.523028	0.508983	0.536872	8.3	0.535359	0.52326	0.547295	249	0.711404	0.700899	0.721617	249	0.825607	0.821372	0.829753	249	0.919502	0.915221	0.923575
250	0.522328	0.508279	0.536176	8.33333	0.534472	0.522369	0.546414	250	0.71125	0.700743	0.721464	250	0.825281	0.821042	0.829431	250	0.919227	0.914939	0.923308
251	0.521394	0.507341	0.535248	8.36667	0.534117	0.522012	0.546062	251	0.710477	0.699959	0.720703	251	0.824883	0.820639	0.829037	251	0.918953	0.914657	0.923041
252	0.520927	0.506871	0.534783	8.4	0.532874	0.520762	0.544826	252	0.709549	0.699019	0.719788	252	0.824266	0.820015	0.828427	252	0.918953	0.914657	0.923041
253	0.520458	0.5064	0.534317	8.43333	0.532518	0.520405	0.544473	253	0.709239	0.698705	0.719483	253	0.823976	0.819722	0.82814	253	0.918747	0.914446	0.922841
254	0.519755	0.505694	0.533618	8.46667	0.531984	0.519868	0.543942	254	0.708465	0.69792	0.71872	254	0.823467	0.819207	0.827638	254	0.91854	0.914234	0.92264
255	0.519521	0.505458	0.533385	8.5	0.530738	0.518614	0.542703	255	0.708	0.697449	0.718262	255	0.823067	0.818803	0.827242	255	0.918265	0.913951	0.922372
256	0.519521	0.505458	0.533385	8.53333	0.529489	0.517359	0.541462	256	0.706915	0.696349	0.717191	256	0.822558	0.818287	0.826739	256	0.918127	0.91381	0.922238
257	0.51905	0.504985	0.532917	8.56667	0.528775	0.516642	0.540752	257	0.706449	0.695877	0.716732	257	0.822048	0.817772	0.826234	257	0.918058	0.913739	0.922171
258	0.517872	0.503801	0.531746	8.6	0.528239	0.516103	0.54022	258	0.705983	0.695404	0.716273	258	0.821574	0.817292	0.825766	258	0.917989	0.913668	0.922104
259	0.516693	0.502617	0.530575	8.63333	0.527703	0.515564	0.539687	259	0.705672	0.695089	0.715967	259	0.82099	0.816702	0.825189	259	0.917851	0.913526	0.92197
260				8.66667	0.527167	0.515025	0.539154	260	0.705206	0.694617	0.715507	260	0.820443	0.816149	0.824648	260	0.917575	0.913243	0.921701
261	0.515986	0.501907	0.529872	8.7	0.526628	0.514483	0.538618	261	0.704739	0.694144	0.715047	261	0.819785	0.815483	0.823997	261	0.917368	0.91303	0.921499
262	0.515042	0.500958	0.528933	8.73333	0.526448	0.514303	0.53844	262	0.704428	0.693828	0.71474	262	0.819273	0.814965	0.823491	262	0.917022	0.912674	0.921162
263	0.514333	0.500246	0.528229	8.76667	0.525369	0.513218	0.537367	263	0.703805	0.693197	0.714126	263	0.81887	0.814558	0.823093	263	0.916606	0.912248	0.920758
264	0.514333	0.500246	0.528229	8.8	0.525369	0.513218	0.537367	264	0.703493	0.692881	0.713818	264	0.818504	0.814188	0.822731	264	0.91626	0.911892	0.920421
265	0.514097	0.500009	0.527993	8.83333	0.524829	0.512675	0.53683	265	0.702869	0.692249	0.713203	265	0.817954	0.813631	0.822187	265	0.915913	0.911536	0.920083
266	0.513623	0.499533	0.527523	8.86667	0.524107	0.511949	0.536113	266	0.702557	0.691932	0.712895	266	0.817477	0.813149	0.821715	266	0.915705	0.911323	0.91988
267	0.513386	0.499295	0.527287	8.9	0.523927	0.511768	0.535933	267	0.702244	0.691615	0.712586	267	0.817256	0.812927	0.821498	267	0.915497	0.911109	0.919678
268	0.512675	0.49858	0.52658	8.93333	0.522662	0.510496	0.534676	268	0.701931	0.691298	0.712278	268	0.816999	0.812666	0.821243	268	0.915358	0.910966	0.919542
269	0.512675	0.49858	0.52658	8.96667	0.5223	0.510133	0.534316	269	0.700991	0.690345	0.711351	269	0.81619	0.811848	0.820443	269	0.915358	0.910966	0.919542
270	0.5122	0.498103	0.526107	9	0.521575	0.509404	0.533596	270	0.700677	0.690027	0.711042	270	0.815711	0.811364	0.819969	270	0.915358	0.910966	0.919542
271	0.511248	0.497146	0.525161	9.03333	0.520669	0.508494	0.532695	271	0.700206	0.68955	0.710578	271	0.815232	0.81088	0.819496	271	0.915149	0.910752	0.919339
272	0.511009	0.496907	0.524924	9.06667	0.519763	0.507583	0.531795	272	0.699735	0.689073	0.710113	272	0.814494	0.810134	0.818767	272	0.91487	0.910466	0.919067
273	0.510532	0.496427	0.524449	9.1	0.519219	0.507036	0.531254	273	0.699264	0.688595	0.709648	273	0.813682	0.809313	0.817964	273	0.914591	0.910179	0.918796
274	0.509576	0.495466	0.523499	9.13333	0.518493	0.506307	0.530532	274	0.699107	0.688436	0.709493	274	0.813202	0.808827	0.817489	274	0.914451	0.910036	0.91866
275	0.508379	0.494265	0.522309	9.16667	0.518312	0.506124	0.530352	275	0.69832	0.687638	0.708717	275	0.812647	0.808266	0.81694	275	0.914382	0.909964	0.918592
276	0.507661	0.493543	0.521595	9.2	0.517402	0.50521	0.529448	276	0.698162	0.687479	0.708562	276	0.812388	0.808005	0.816684	276	0.914172	0.909749	0.918388
277	0.505745	0.491618	0.51969	9.23333	0.516311	0.504113	0.528362	277	0.697531	0.686839	0.707939	277	0.811684	0.807293	0.815988	277	0.913822	0.90939	0.918047
278	0.505265	0.491137	0.519213	9.26667	0.515947	0.503748	0.528001	278	0.696899	0.686199	0.707316	278	0.811054	0.806656	0.815364	278	0.913752	0.909318	0.917979
279	0.504786	0.490655	0.518736	9.3	0.514854	0.50265	0.526914	279	0.696583	0.685879	0.707005	279	0.81072	0.806318	0.815034	279	0.913682	0.909246	0.91791
280	0.504546	0.490414	0.518497	9.33333	0.513943	0.501734	0.526008	280	0.695951	0.685238	0.706381	280	0.810349	0.805942	0.814667	280	0.913331	0.908886	0.917569
281	0.503585	0.489449	0.517542	9.36667	0.513213	0.501	0.525282	281	0.695951	0.685238	0.706381	281	0.810014	0.805604	0.814336	281	0.913191	0.908742	0.917432
282	0.503345	0.489207	0.517303	9.4	0.512483	0.500266	0.524556	282	0.695159	0.684436	0.705601	282	0.809456	0.80504	0.813784	282	0.91298	0.908526	0.917227
283	0.50238	0.488239	0.516344	9.43333	0.511934	0.499716	0.524011	283	0.694526	0.683794	0.704976	283	0.80886	0.804438	0.813195	283	0.912769	0.908309	0.917022
284	0.502139	0.487997	0.516104	9.46667	0.511203	0.498981	0.523283	284	0.693575	0.682831	0.704038	284	0.808488	0.804061	0.812826	284	0.912347	0.907876	0.916611
285	0.501415	0.487269	0.515384	9.5	0.510288	0.498062	0.522374	285	0.693258	0.68251	0.703726	285	0.807928	0.803495	0.812273	285	0.912276	0.907804	0.916542
286	0.500931	0.486783	0.514903	9.53333	0.509739	0.49751	0.521827	286	0.6931	0.682349	0.703569	286	0.807218	0.802778	0.811571	286	0.912135	0.907659	0.916405
287	0.499721	0.485568	0.513699	9.56667	0.507904	0.495667	0.520003	287	0.692782	0.682028	0.703256	287	0.806695	0.802249	0.811053	287	0.912065	0.907587	0.916336
288	0.498753	0.484595	0.512736	9.6	0.50717	0.494929	0.519272	288	0.692306	0.681545	0.702786	288	0.806134	0.801682	0.810498	288	0.911782	0.907297	0.916061
289	0.498268	0.484109	0.512254	9.63333	0.506435	0.494191	0.518541	289	0.691669	0.680901	0.702159	289	0.805835	0.801379	0.810202	289	0.91157	0.907079	0.915855
290	0.497538	0.483376	0.511529	9.66667	0.505699	0.493452	0.517809	290	0.69151	0.680739	0.702002	290	0.805497	0.801038	0.809868	290	0.911429	0.906934	0.915717
291	0.497295	0.483131	0.511286	9.7	0.504962	0.492712	0.517077	291	0.691032	0.680255	0.70153	291	0.80516	0.800697	0.809535	291	0.911217	0.906716	0.91551
292	0.497051	0.482887	0.511044	9.73333	0.50441	0.492157	0.516527	292	0.690713	0.679932	0.701215	292	0.804484	0.800015	0.808866	292	0.911146	0.906644	0.915441
293	0.496808	0.482642	0.510802	9.76667	0.503488	0.491231	0.515611	293	0.690234	0.679447	0.700743	293	0.803883	0.799407	0.808272	293	0.910863	0.906353	0.915165
294	0.496077	0.481908	0.510075	9.8	0.502382	0.49012	0.51451	294	0.689915	0.679123	0.700428	294	0.80347	0.79899	0.807863	294	0.910792	0.90628	0.915096
295	0.495589	0.481418	0.50959	9.83333	0.502382	0.49012	0.51451	295	0.689596	0.6788	0.700114	295	0.802906	0.79842	0.807305	295	0.910721	0.906208	0.915027
296	0.495345	0.481173	0.509347	9.86667	0.501828	0.489563	0.513958	296	0.689277	0.678477	0.699799	296	0.802492	0.798001	0.806896	296	0.910508	0.905989	0.91482
297	0.494613	0.480438	0.508619	9.9	0.501458	0.489192	0.513591	297	0.688957	0.678153	0.699483	297	0.802266	0.797773	0.806673	297	0.910366	0.905843	0.914682
298	0.49388	0.479702	0.50789	9.93333	0.500903	0.488634	0.513038	298	0.688478	0.677667	0.699011	298	0.80189	0.797392	0.8063	298	0.910082	0.905552	0.914405
299	0.493636	0.479457	0.507647	9.96667	0.500162	0.48789	0.512302	299	0.687678	0.676857	0.698222	299	0.801513	0.797011	0.805927	299	0.909868	0.905333	0.914197
300	0.493391	0.479211	0.507404	10	0.499977	0.487704	0.512117	300	0.686718	0.675885	0.697275	300	0.801023	0.796516	0.805442	300	0.909797	0.90526	0.914128
301	0.492412	0.478228	0.50643	10.0333	0.499236	0.48696	0.51138	301	0.686558	0.675723	0.697117	301	0.800645	0.796135	0.805069	301	0.909442	0.904895	0.913781
302	0.492167	0.477982	0.506186	10.0667	0.498123	0.485843	0.510273	302	0.685917	0.675074	0.696484	302	0.800305	0.795791	0.804733	302	0.909228	0.904676	0.913573
303	0.491676	0.477489	0.505697	10.1	0.497565	0.485282	0.509718	303	0.685436	0.674586	0.69601	303	0.800079	0.795562	0.804508	303	0.908943	0.904383	0.913295
304	0.490446	0.476254	0.504474	10.1333	0.496448	0.484161	0.508607	304	0.684954	0.674098	0.695534	304	0.799814	0.795295	0.804246	304	0.908872	0.90431	0.913226
305	0.489707	0.475512	0.503739	10.1667	0.495889	0.4836	0.508051	305	0.684633	0.673773	0.695217	305	0.799398	0.794874	0.803834	305	0.908657	0.904091	0.913017
306	0.489214	0.475017	0.503249	10.2	0.495144	0.482852	0.507309	306	0.683669	0.672797	0.694266	306	0.798943	0.794414	0.803385	306	0.908443	0.903871	0.912809
307	0.488721	0.474522	0.502759	10.2333	0.494399	0.482103	0.506568	307	0.683508	0.672634	0.694108	307	0.798602	0.794069	0.803047	307	0.908157	0.903577	0.91253
308	0.488474	0.474274	0.502513	10.2667	0.494212	0.481916	0.506382	308	0.683187	0.672308	0.693791	308	0.797995	0.793456	0.802447	308	0.907871	0.903284	0.912251
309	0.487486	0.473282	0.50153	10.3	0.493651	0.481353	0.505824	309	0.682865	0.671982	0.693473	309	0.797653	0.793111	0.802108	309	0.907728	0.903137	0.912112
310	0.487239	0.473034	0.501284	10.3333	0.492903	0.480601	0.50508	310	0.682543	0.671656	0.693155	310	0.797007	0.792458	0.801469	310	0.907513	0.902917	0.911902
311	0.486	0.47179	0.500052	10.3667	0.492529	0.480225	0.504707	311	0.68222	0.67133	0.692837	311	0.796474	0.79192	0.800942	311	0.907369	0.902769	0.911762
312	0.485257	0.471043	0.499312	10.4	0.491405	0.479097	0.503588	312	0.682059	0.671166	0.692678	312	0.796056	0.791497	0.800528	312	0.907154	0.902548	0.911552
313				10.4333	0.49103	0.47872	0.503215	313	0.681736	0.670839	0.692359	313	0.795637	0.791073	0.800114	313	0.906723	0.902106	0.911132
314	0.484265	0.470048	0.498325	10.4667	0.490843	0.478532	0.503029	314	0.681574	0.670676	0.6922	314	0.794837	0.790265	0.799322	314	0.906651	0.902033	0.911062
315	0.48352	0.469301	0.497585	10.5	0.49028	0.477968	0.502469	315	0.681574	0.670676	0.6922	315	0.794379	0.789803	0.798869	315	0.906579	0.901959	0.910992
316	0.483272	0.469052	0.497338	10.5333	0.489529	0.477214	0.501722	316	0.681089	0.670184	0.691721	316	0.793959	0.789378	0.798454	316	0.906363	0.901737	0.910782
317	0.482776	0.468553	0.496844	10.5667	0.488965	0.476648	0.501161	317	0.680441	0.669528	0.691082	317	0.793692	0.789108	0.798189	317	0.906075	0.901442	0.910501
318	0.482776	0.468553	0.496844	10.6	0.487837	0.475515	0.500038	318	0.680117	0.6692	0.690762	318	0.793386	0.788799	0.797886	318	0.90593	0.901294	0.91036
319	0.482527	0.468303	0.496596	10.6333	0.486896	0.47457	0.499101	319	0.679793	0.668871	0.690442	319	0.793042	0.788451	0.797546	319	0.905569	0.900923	0.910009
320	0.48178	0.467553	0.495853	10.6667	0.485954	0.473625	0.498164	320	0.679144	0.668215	0.689802	320	0.792506	0.78791	0.797015	320	0.905281	0.900627	0.909727
321	0.48153	0.467303	0.495605	10.7	0.4852	0.472868	0.497414	321	0.678496	0.667558	0.689162	321	0.792007	0.787406	0.796522	321	0.904919	0.900257	0.909375
322	0.481032	0.466803	0.495109	10.7333	0.485012	0.472679	0.497226	322	0.677846	0.6669	0.688521	322	0.791432	0.786825	0.795953	322	0.904775	0.900108	0.909234
323	0.480284	0.466052	0.494364	10.7667	0.484258	0.471922	0.496476	323	0.677358	0.666406	0.68804	323	0.790972	0.78636	0.795498	323	0.904702	0.900034	0.909164
324	0.479785	0.465551	0.493868	10.8	0.482371	0.470028	0.494597	324	0.67687	0.665912	0.687558	324	0.790549	0.785933	0.79508	324	0.904413	0.899737	0.908881
325				10.8333	0.481615	0.46927	0.493845	325	0.676382	0.665418	0.687077	325	0.790088	0.785467	0.794623	325	0.90434	0.899663	0.908811
326	0.479535	0.4653	0.49362	10.8667	0.481237	0.46889	0.493468	326	0.675893	0.664923	0.686594	326	0.789665	0.78504	0.794204	326	0.904051	0.899366	0.908528
327	0.479036	0.4648	0.493123	10.9	0.481048	0.4687	0.49328	327	0.675241	0.664262	0.68595	327	0.788972	0.78434	0.793519	327	0.903906	0.899217	0.908387
328	0.478537	0.464298	0.492626	10.9333	0.480858	0.46851	0.493091	328	0.674914	0.663931	0.685628	328	0.788356	0.783717	0.792909	328	0.903688	0.898994	0.908175
329	0.478537	0.464298	0.492626	10.9667	0.480669	0.46832	0.492903	329	0.674751	0.663766	0.685467	329	0.787971	0.783328	0.792528	329	0.903543	0.898846	0.908034
330	0.478286	0.464046	0.492376	11	0.4801	0.467749	0.492337	330	0.674424	0.663435	0.685144	330	0.787508	0.782861	0.79207	330	0.903035	0.898324	0.907538
331	0.477785	0.463543	0.491878	11.0333	0.479342	0.466988	0.491581	331	0.673933	0.662938	0.68466	331	0.78689	0.782237	0.791458	331	0.902889	0.898175	0.907396
332	0.477534	0.463292	0.491628	11.0667	0.478583	0.466227	0.490826	332	0.67377	0.662773	0.684499	332	0.786466	0.781808	0.791038	332	0.902453	0.897728	0.906971
333	0.477032	0.462788	0.491129	11.1	0.478393	0.466036	0.490637	333	0.672951	0.661943	0.68369	333	0.78604	0.781378	0.790617	333	0.902307	0.897579	0.906829
334	0.476028	0.46178	0.490129	11.1333	0.477443	0.465083	0.489691	334	0.672787	0.661778	0.683529	334	0.785615	0.780948	0.790196	334	0.902089	0.897355	0.906616
335	0.475525	0.461275	0.489629	11.1667	0.477063	0.464702	0.489313	335	0.672623	0.661612	0.683367	335	0.785151	0.780479	0.789736	335	0.90187	0.897131	0.906403
336	0.474771	0.460519	0.488879	11.2	0.476113	0.463748	0.488367	336	0.672295	0.661279	0.683043	336	0.784841	0.780166	0.78943	336	0.901797	0.897056	0.906332
337	0.474017	0.459762	0.488128	11.2333	0.475352	0.462985	0.487609	337	0.672295	0.661279	0.683043	337	0.784414	0.779736	0.789008	337	0.901724	0.896981	0.906261
338	0.473765	0.459509	0.487878	11.2667	0.475162	0.462794	0.48742	338	0.671966	0.660947	0.682719	338	0.783949	0.779265	0.788547	338	0.901651	0.896906	0.90619
339	0.473262	0.459004	0.487377	11.3	0.474591	0.462221	0.486851	339	0.671309	0.660281	0.68207	339	0.783366	0.778677	0.78797	339	0.901432	0.896682	0.905976
340	0.472759	0.458499	0.486876	11.3333	0.4744	0.46203	0.486661	340	0.670487	0.659449	0.681259	340	0.782745	0.778049	0.787355	340	0.901067	0.896307	0.90562
341	0.472255	0.457993	0.486374	11.3667	0.473638	0.461265	0.485902	341	0.670158	0.659116	0.680934	341	0.7822	0.777499	0.786816	341	0.900774	0.896007	0.905334
342	0.470993	0.456728	0.485118	11.4	0.473066	0.460692	0.485333	342	0.669664	0.658616	0.680447	342	0.781694	0.776988	0.786315	342	0.900701	0.895932	0.905263
343	0.470489	0.456221	0.484616	11.4333	0.472684	0.460309	0.484952	343	0.669499	0.658449	0.680284	343	0.781304	0.776594	0.785929	343	0.900628	0.895857	0.905192
344	0.470489	0.456221	0.484616	11.4667	0.471538	0.459159	0.483811	344	0.669335	0.658282	0.680121	344	0.780797	0.776082	0.785427	344	0.900408	0.895632	0.904977
345	0.469731	0.455461	0.483862	11.5	0.470965	0.458584	0.48324	345	0.66917	0.658116	0.679959	345	0.78029	0.77557	0.784925	345	0.900041	0.895256	0.90462
346	0.468721	0.454448	0.482856	11.5333	0.470583	0.4582	0.482859	346	0.668675	0.657614	0.67947	346	0.779704	0.774978	0.784345	346	0.899748	0.894955	0.904333
347	0.467711	0.453435	0.481851	11.5667	0.470391	0.458009	0.482669	347	0.668345	0.65728	0.679144	347	0.779	0.774267	0.783648	347	0.899601	0.894804	0.90419
348	0.466953	0.452674	0.481096	11.6	0.4702	0.457816	0.482478	348	0.667849	0.656779	0.678655	348	0.778452	0.773714	0.783106	348	0.899454	0.894654	0.904047
349	0.466447	0.452167	0.480592	11.6333	0.469817	0.457432	0.482096	349	0.667519	0.656444	0.678329	349	0.7781	0.773358	0.782757	349	0.89938	0.894578	0.903975
350	0.465689	0.451406	0.479837	11.6667	0.469625	0.457239	0.481905	350	0.667023	0.655942	0.67784	350	0.77759	0.772843	0.782253	350	0.899306	0.894503	0.903903
351	0.465689	0.451406	0.479837	11.7	0.469049	0.456662	0.481332	351	0.666196	0.655105	0.677023	351	0.777237	0.772487	0.781903	351	0.899233	0.894427	0.903831
352				11.7333	0.467896	0.455505	0.480183	352	0.665865	0.65477	0.676696	352	0.776805	0.77205	0.781475	352	0.899012	0.894201	0.903616
353	0.465689	0.451406	0.479837	11.7667	0.467703	0.455312	0.479992	353	0.665368	0.654267	0.676206	353	0.776333	0.771574	0.781008	353	0.898864	0.89405	0.903472
354	0.46442	0.450133	0.478574	11.8	0.466933	0.45454	0.479225	354	0.665202	0.654099	0.676042	354	0.775782	0.771017	0.780462	354	0.898643	0.893823	0.903256
355	0.464166	0.449879	0.478321	11.8333	0.466162	0.453766	0.478457	355	0.665036	0.653931	0.675878	355	0.77527	0.7705	0.779955	355	0.898495	0.893672	0.903112
356				11.8667	0.465005	0.452605	0.477304	356	0.66487	0.653763	0.675715	356	0.774955	0.770182	0.779643	356	0.898126	0.893293	0.902752
357	0.464166	0.449879	0.478321	11.9	0.464426	0.452025	0.476727	357	0.664705	0.653595	0.675551	357	0.774521	0.769743	0.779214	357	0.898052	0.893218	0.90268
358	0.464166	0.449879	0.478321	11.9333	0.46346	0.451056	0.475765	358	0.664538	0.653427	0.675387	358	0.774047	0.769265	0.778745	358	0.897904	0.893066	0.902536
359	0.463656	0.449367	0.477813	11.9667	0.463073	0.450668	0.47538	359	0.664372	0.653259	0.675223	359	0.773375	0.768586	0.778079	359	0.897756	0.892915	0.902392
360	0.463146	0.448856	0.477306	12	0.461913	0.449504	0.474224	360	0.663707	0.652586	0.674566	360	0.772742	0.767947	0.777453	360	0.897608	0.892763	0.902247
361	0.462381	0.448089	0.476544	12.0333	0.461719	0.44931	0.474031	361	0.66354	0.652417	0.674402	361	0.772386	0.767587	0.7771	361	0.897386	0.892535	0.902031
362	0.461871	0.447577	0.476036	12.0667	0.460945	0.448534	0.47326	362	0.663374	0.652249	0.674237	362	0.77199	0.767188	0.776708	362	0.897164	0.892308	0.901814
363	0.461616	0.447321	0.475782	12.1	0.460751	0.448339	0.473066	363	0.662707	0.651573	0.673579	363	0.771474	0.766667	0.776198	363	0.896942	0.89208	0.901597
364	0.460595	0.446297	0.474765	12.1333	0.459587	0.447172	0.471906	364	0.662039	0.650897	0.67292	364	0.770959	0.766146	0.775687	364	0.896645	0.891776	0.901308
365	0.460084	0.445785	0.474257	12.1667	0.459198	0.446782	0.471519	365	0.661872	0.650728	0.672755	365	0.77072	0.765906	0.775451	365	0.896497	0.891624	0.901163
366	0.459829	0.445529	0.474002	12.2	0.458615	0.446197	0.470938	366	0.661537	0.65039	0.672424	366	0.770243	0.765424	0.774979	366	0.896422	0.891548	0.90109
367	0.459317	0.445015	0.473492	12.2333	0.458032	0.445613	0.470357	367	0.661203	0.650051	0.672094	367	0.769686	0.764861	0.774427	367	0.8962	0.891319	0.900873
368	0.459317	0.445015	0.473492	12.2667	0.457447	0.445027	0.469775	368	0.6607	0.649542	0.671598	368	0.769168	0.764338	0.773914	368	0.895976	0.891091	0.900655
369				12.3	0.457252	0.444831	0.46958	369	0.660365	0.649203	0.671267	369	0.768849	0.764016	0.773598	369	0.895828	0.890938	0.90051
370	0.458803	0.4445	0.472981	12.3333	0.456862	0.44444	0.469192	370	0.660029	0.648863	0.670936	370	0.76821	0.763371	0.772966	370	0.895828	0.890938	0.90051
371	0.458546	0.444242	0.472725	12.3667	0.456081	0.443657	0.468414	371	0.659694	0.648524	0.670604	371	0.767731	0.762887	0.772491	371	0.895753	0.890862	0.900437
372	0.458289	0.443984	0.472469	12.4	0.455691	0.443265	0.468025	372	0.65919	0.648014	0.670107	372	0.766851	0.761999	0.77162	372	0.895604	0.890709	0.900292
373	0.458289	0.443984	0.472469	12.4333	0.455691	0.443265	0.468025	373	0.659022	0.647844	0.669942	373	0.766651	0.761797	0.771422	373	0.89523	0.890326	0.899927
374	0.457515	0.443208	0.471698	12.4667	0.455104	0.442677	0.46744	374	0.658854	0.647674	0.669776	374	0.766371	0.761514	0.771144	374	0.895006	0.890096	0.899708
375				12.5	0.454908	0.442481	0.467245	375	0.658686	0.647504	0.66961	375	0.765769	0.760906	0.770548	375	0.894781	0.889866	0.899489
376	0.456999	0.44269	0.471184	12.5333	0.454516	0.442087	0.466854	376	0.658013	0.646822	0.668945	376	0.765488	0.760623	0.77027	376	0.894706	0.889789	0.899416
377	0.456225	0.441914	0.470414	12.5667	0.453927	0.441497	0.466267	377	0.657339	0.646141	0.66828	377	0.764885	0.760014	0.769673	377	0.894631		0.899343
378	0.455708	0.441396	0.469899	12.6	0.45373	0.4413	0.466072	378	0.657002	0.6458	0.667948	378	0.764443	0.759567	0.769235	378	0.894331	0.889405	0.899051
379	0.455191	0.440877	0.469384	12.6333	0.452943	0.44051	0.465287	379	0.656834	0.645629	0.667781	379	0.76404	0.759161	0.768836	379	0.894181	0.889251	0.898904
380	0.454157	0.43984	0.468354	12.6667	0.452549	0.440115	0.464894	380	0.656665	0.645458	0.667614	380	0.763637	0.758754	0.768437	380	0.893956	0.88902	0.898684
381				12.7	0.451561	0.439125	0.46391	381	0.656159	0.644946	0.667114	381	0.763274	0.758387	0.768077	381	0.893956	0.88902	0.898684
382	0.453639	0.439321	0.467838	12.7333	0.451364	0.438927	0.463713	382	0.655652	0.644433	0.666614	382	0.76295	0.758061	0.767757	382	0.893805	0.888866	0.898537
383	0.45338	0.439061	0.467581	12.7667	0.45077	0.438332	0.463122	383	0.655652	0.644433	0.666614	383	0.762587	0.757694	0.767397	383	0.893429	0.888481	0.89817
384	0.452344	0.438023	0.466549	12.8	0.450572	0.438133	0.462925	384	0.654806	0.643577	0.665779	384	0.762263	0.757367	0.767076	384	0.893429	0.888481	0.89817
385	0.451826	0.437503	0.466033	12.8333	0.450374	0.437935	0.462728	385	0.654299	0.643064	0.665278	385	0.761899	0.756999	0.766716	385	0.893203	0.888249	0.89795
386	0.450531	0.436204	0.464742	12.8667	0.449978	0.437537	0.462333	386	0.65413	0.642892	0.665111	386	0.761332	0.756427	0.766154	386	0.893052	0.888095	0.897803
387	0.450271	0.435944	0.464484	12.9	0.449383	0.436941	0.46174	387	0.653621	0.642378	0.664609	387	0.760967	0.756058	0.765793	387	0.892826	0.887863	0.897582
388	0.450011	0.435684	0.464225	12.9333	0.448589	0.436145	0.460949	388	0.653113	0.641864	0.664107	388	0.760602	0.75569	0.765431	388	0.892523	0.887553	0.897287
389	0.449491	0.435162	0.463707	12.9667	0.447993	0.435547	0.460355	389	0.652943	0.641692	0.66394	389	0.760277	0.755361	0.765109	389	0.892296	0.887321	0.897066
390	0.44923	0.434901	0.463447	13	0.447794	0.435347	0.460156	390	0.652604	0.641349	0.663605	390	0.759951	0.755033	0.764787	390	0.892145	0.887166	0.896918
391	0.448449	0.434117	0.462668	13.0333	0.447595	0.435148	0.459958	391	0.652264	0.641005	0.663269	391	0.759504	0.754581	0.764344	391	0.892145	0.887166	0.896918
392	0.447928	0.433594	0.462149	13.0667	0.446399	0.433948	0.458766	392	0.652094	0.640833	0.663101	392	0.759137	0.754211	0.763981	392	0.891994	0.887011	0.89677
393				13.1	0.445799	0.433347	0.458169	393	0.651924	0.64066	0.662933	393	0.758689	0.753758	0.763537	393	0.891918	0.886933	0.896696
394				13.1333	0.4452	0.432746	0.457571	394	0.651753	0.640488	0.662765	394	0.758444	0.753511	0.763294	394	0.891539	0.886544	0.896326
395	0.447928	0.433594	0.462149	13.1667	0.4446	0.432145	0.456974	395	0.651412	0.640142	0.662427	395	0.75828	0.753346	0.763132	395	0.891387	0.886389	0.896178
396	0.447666	0.433332	0.461889	13.2	0.444199	0.431744	0.456575	396	0.650899	0.639624	0.661922	396	0.757872	0.752934	0.762727	396	0.891235	0.886233	0.89603
397	0.447405	0.43307	0.461628	13.2333	0.443999	0.431543	0.456375	397	0.650729	0.639451	0.661753	397	0.757381	0.752438	0.762241	397	0.891159	0.886156	0.895956
398	0.446881	0.432545	0.461107	13.2667	0.443399	0.430941	0.455777	398	0.650558	0.639278	0.661584	398	0.756725	0.751776	0.761592	398	0.891007	0.886	0.895807
399	0.446358	0.43202	0.460585	13.3	0.442798	0.430338	0.455178	399	0.650387	0.639105	0.661415	399	0.756397	0.751445	0.761267	399	0.890627	0.88561	0.895436
400	0.446358	0.43202	0.460585	13.3333	0.441996	0.429535	0.454379	400	0.649702	0.638412	0.660739	400	0.756028	0.751073	0.760902	400	0.89055	0.885532	0.895362
401	0.446358	0.43202	0.460585	13.3667	0.441595	0.429133	0.453979	401	0.649188	0.637892	0.660232	401	0.755741	0.750783	0.760617	401	0.890398	0.885376	0.895213
402	0.445832	0.431493	0.460062	13.4	0.441194	0.42873	0.453579	402	0.649017	0.637719	0.660063	402	0.755535	0.750575	0.760414	402	0.890169	0.885142	0.89499
403	0.445832	0.431493	0.460062	13.4333	0.440993	0.428529	0.453379	403	0.649017	0.637719	0.660063	403	0.75496	0.749994	0.759843	403	0.890016	0.884985	0.894841
404	0.445569	0.431229	0.4598	13.4667	0.440792	0.428328	0.453179	404	0.648673	0.637371	0.659724	404	0.754631	0.749662	0.759518	404	0.889864	0.884829	0.894692
405	0.445569	0.431229	0.4598	13.5	0.44039	0.427925	0.452778	405	0.64833	0.637024	0.659384	405	0.754466	0.749496	0.759354	405	0.889481	0.884437	0.894319
406	0.445305	0.430965	0.459537	13.5333	0.439787	0.427321	0.452178	406	0.64833	0.637024	0.659384	406	0.753848	0.748872	0.758742	406	0.889405	0.884359	0.894244
407	0.444777	0.430435	0.459011	13.5667	0.439385	0.426918	0.451777	407	0.647986	0.636675	0.659044	407	0.753601	0.748622	0.758497	407	0.889252	0.884202	0.894095
408	0.443983	0.429639	0.45822	13.6	0.438781	0.426312	0.451175	408	0.647297	0.635978	0.658364	408	0.753147	0.748164	0.758048	408	0.889022	0.883967	0.89387
409	0.443188	0.428842	0.457429	13.6333	0.438378	0.425908	0.450772	409	0.646951	0.635628	0.658023	409	0.752775	0.747788	0.757679	409	0.888868	0.883809	0.893721
410	0.443188	0.428842	0.457429	13.6667	0.43757	0.425099	0.449968	410	0.646606	0.635279	0.657682	410	0.752403	0.747413	0.757311	410	0.888561	0.883495	0.893421
411	0.442923	0.428576	0.457164	13.7	0.437368	0.424896	0.449767	411	0.646433	0.635104	0.657511	411	0.751699	0.746703	0.756614	411	0.888408	0.883338	0.893271
412	0.442658	0.42831	0.4569	13.7333	0.436965	0.424492	0.449364	412	0.645914	0.634578	0.656999	412	0.751161	0.746159	0.75608	412	0.888254	0.88318	0.893121
413	0.442127	0.427778	0.456372	13.7667	0.435752	0.423276	0.448155	413	0.645741	0.634403	0.656828	413	0.750829	0.745824	0.755752	413	0.888177	0.883101	0.893046
414	0.441066	0.426714	0.455314	13.8	0.434741	0.422264	0.447148	414	0.645741	0.634403	0.656828	414	0.750331	0.745322	0.755259	414	0.8881	0.883023	0.892971
415	0.441066	0.426714	0.455314	13.8333	0.434337	0.421858	0.446745	415	0.645394	0.634052	0.656485	415	0.749791	0.744777	0.754724	415	0.8881	0.883023	0.892971
416	0.441066	0.426714	0.455314	13.8667				416	0.6447	0.63335	0.6558	416	0.749417	0.744399	0.754353	416	0.887637	0.882548	0.892519
417	0.440533	0.42618	0.454784	13.9	0.433325	0.420844	0.445736	417	0.644005	0.632647	0.655114	417	0.749084	0.744063	0.754023	417	0.887637	0.882548	0.892519
418	0.440267	0.425914	0.454519	13.9333	0.433123	0.420641	0.445534	418	0.64331	0.631944	0.654428	418	0.748876	0.743853	0.753817	418	0.887483	0.88239	0.892368
419	0.439734	0.425379	0.453988	13.9667	0.43292	0.420438	0.445332	419	0.643137	0.631768	0.654257	419	0.748293	0.743264	0.75324	419	0.887328	0.882232	0.892217
420	0.438934	0.424577	0.453191	14	0.432312	0.419829	0.444726	420	0.642789	0.631417	0.653913	420	0.747959	0.742928	0.752909	420	0.887251	0.882153	0.892142
421	0.438401	0.424043	0.45266	14.0333	0.431907	0.419423	0.444322	421	0.642615	0.631241	0.653742	421	0.747584	0.742549	0.752537	421	0.886941	0.881835	0.89184
422	0.438134	0.423775	0.452394	14.0667	0.431907	0.419423	0.444322	422	0.642093	0.630713	0.653226	422	0.747124	0.742085	0.752082	422	0.886786	0.881677	0.891688
423	0.4376	0.42324	0.451862	14.1	0.4315	0.419016	0.443916	423	0.641745	0.63036	0.652883	423	0.746957	0.741916	0.751917	423	0.886708	0.881597	0.891613
424	0.437333	0.422972	0.451596	14.1333	0.430891	0.418405	0.443309	424	0.641397	0.630008	0.652539	424	0.746748	0.741705	0.751709	424	0.886708	0.881597	0.891613
425	0.436531	0.422168	0.450797	14.1667	0.430281	0.417794	0.442701	425	0.641048	0.629655	0.652194	425	0.746287	0.74124	0.751253	425	0.886242	0.88112	0.891158
426	0.435461	0.421096	0.449731	14.2	0.428858	0.416368	0.441281	426	0.640177	0.628773	0.651334	426	0.745743	0.740691	0.750714	426	0.886087	0.880961	0.891006
427	0.435193	0.420827	0.449464	14.2333	0.428451	0.415961	0.440875	427	0.640177	0.628773	0.651334	427	0.745365	0.74031	0.75034	427	0.886087	0.880961	0.891006
428	0.434388	0.42002	0.448662	14.2667	0.428247	0.415756	0.440672	428	0.639305	0.627891	0.650472	428	0.744946	0.739886	0.749924	428	0.885931	0.880801	0.890854
429	0.433851	0.419482	0.448127	14.3	0.427635	0.415144	0.440063	429	0.63913	0.627714	0.6503	429	0.744651	0.739589	0.749633	429	0.885775	0.880642	0.890702
430	0.433582	0.419212	0.447859	14.3333	0.427022	0.414529	0.439451	430	0.638258	0.626832	0.649438	430	0.744399	0.739334	0.749383	430	0.885697	0.880562	0.890626
431	0.432776	0.418404	0.447055	14.3667	0.426613	0.414119	0.439043	431	0.637559	0.626125	0.648748	431	0.744062	0.738995	0.749049	431	0.885697	0.880562	0.890626
432	0.431698	0.417324	0.445982	14.4	0.426408	0.413914	0.438838	432	0.636861	0.625418	0.648058	432	0.743515	0.738442	0.748507	432	0.885697	0.880562	0.890626
433	0.431429	0.417054	0.445714	14.4333	0.425998	0.413503	0.43843	433	0.636336	0.624888	0.64754	433	0.743093	0.738017	0.748089	433	0.885697	0.880562	0.890626
434	0.431429	0.417054	0.445714	14.4667	0.425383	0.412887	0.437816	434	0.636162	0.624711	0.647368	434	0.742798	0.737719	0.747797	434	0.885463	0.880322	0.890398
435	0.43116	0.416784	0.445445	14.5	0.424973	0.412476	0.437407	435	0.635637	0.62418	0.646849	435	0.74246	0.737378	0.747462	435	0.885307	0.880162	0.890245
436	0.43116	0.416784	0.445445	14.5333	0.424973	0.412476	0.437407	436	0.635637	0.62418	0.646849	436	0.742122	0.737037	0.747127	436	0.885151	0.880002	0.890092
437				14.5667	0.424768	0.412271	0.437203	437	0.634935	0.62347	0.646156	437	0.741827	0.736738	0.746834	437	0.884759	0.879601	0.88971
438	0.43089	0.416514	0.445176	14.6	0.424151	0.411654	0.436588	438	0.634584	0.623115	0.645809	438	0.741446	0.736354	0.746457	438	0.884759	0.879601	0.88971
439	0.43062	0.416243	0.444908	14.6333	0.423535	0.411036	0.435973	439	0.633706	0.622227	0.644942	439	0.74115	0.736055	0.746164	439	0.884681	0.879521	0.889634
440	0.42981	0.415432	0.4441	14.6667	0.422712	0.410212	0.435153	440	0.633179	0.621694	0.644421	440	0.740472	0.735371	0.745493	440	0.884211	0.879039	0.889175
441	0.429	0.41462	0.443293	14.7	0.422094	0.409593	0.434537	441	0.632827	0.621338	0.644073	441	0.740176	0.735072	0.745199	441	0.883976	0.878799	0.888946
442				14.7333	0.421889	0.409387	0.434332	442	0.632827	0.621338	0.644073	442	0.740049	0.734944	0.745073	442	0.883819	0.878638	0.888793
443	0.428729	0.414348	0.443023	14.7667	0.421682	0.409181	0.434126	443	0.63265	0.62116	0.643899	443	0.739624	0.734516	0.744652	443	0.88374	0.878558	0.888716
444	0.428459	0.414077	0.442754	14.8	0.42127	0.408767	0.433715	444	0.632474	0.620982	0.643725	444	0.739242	0.73413	0.744274	444	0.88374	0.878558	0.888716
445	0.428459	0.414077	0.442754	14.8333	0.420651	0.408147	0.433097	445				445	0.738859	0.733744	0.743895	445	0.883505	0.878316	0.888486
446	0.427917	0.413534	0.442214	14.8667	0.420444	0.40794	0.432891	446	0.632474	0.620982	0.643725	446	0.738221	0.7331	0.743262	446	0.88319	0.877995	0.888179
447	0.426563	0.412178	0.440864	14.9	0.420444	0.40794	0.432891	447	0.631945	0.620446	0.643202	447	0.737752	0.732627	0.742798	447	0.88319	0.877995	0.888179
448	0.426563	0.412178	0.440864	14.9333	0.420444	0.40794	0.432891	448	0.631591	0.620089	0.642853	448	0.737241	0.73211	0.742291	448	0.883033	0.877834	0.888026
449	0.426291	0.411906	0.440594	14.9667	0.420444	0.40794	0.432891	449	0.631238	0.619731	0.642504	449	0.736942	0.731809	0.741995	449	0.882876	0.877672	0.887872
450	0.42602	0.411634	0.440323	15	0.42003	0.407526	0.432478	450	0.630707	0.619195	0.641979	450	0.736387	0.731249	0.741445	450	0.882797	0.877592	0.887795
451				15.0333	0.418993	0.406487	0.431444	451	0.630354	0.618837	0.64163	451	0.735917	0.730774	0.740979	451	0.88256	0.877349	0.887564
452				15.0667	0.41837	0.405863	0.430822	452	0.629822	0.618299	0.641105	452	0.735532	0.730386	0.740598	452	0.882323	0.877107	0.887333
453	0.425748	0.411361	0.440052	15.1	0.417747	0.405238	0.430201	453	0.629822	0.618299	0.641105	453	0.735275	0.730127	0.740343	453	0.882086	0.876864	0.887101
454	0.425476	0.411089	0.439781	15.1333	0.416915	0.404405	0.429371	454	0.629645	0.61812	0.64093	454	0.734889	0.729738	0.739961	454	0.882007	0.876783	0.887024
455	0.425204	0.410816	0.43951	15.1667	0.416707	0.404197	0.429164	455	0.628936	0.617403	0.640229	455	0.734418	0.729262	0.739494	455	0.881849	0.876621	0.88687
456	0.42466	0.410271	0.438968	15.2	0.416291	0.40378	0.428748	456	0.628936	0.617403	0.640229	456	0.734161	0.729002	0.73924	456	0.88177	0.876541	0.886793
457	0.424388	0.409998	0.438697	15.2333	0.416082	0.403571	0.42854	457	0.628581	0.617044	0.639879	457	0.733603	0.728439	0.738687	457	0.88177	0.876541	0.886793
458	0.424115	0.409725	0.438425	15.2667	0.415873	0.403362	0.428332	458	0.628581	0.617044	0.639879	458	0.733173	0.728005	0.738261	458	0.88177	0.876541	0.886793
459	0.424115	0.409725	0.438425	15.3	0.415665	0.403153	0.428124	459	0.628403	0.616864	0.639703	459	0.732528	0.727354	0.737621	459	0.881691	0.876459	0.886715
460	0.423842	0.409452	0.438153	15.3333	0.415247	0.402735	0.427708	460	0.628403	0.616864	0.639703	460	0.732226	0.72705	0.737323	460	0.881532	0.876297	0.886561
461	0.423569	0.409178	0.437881	15.3667	0.414412	0.401899	0.426875	461	0.628046	0.616503	0.639351	461	0.731796	0.726616	0.736896	461	0.881453	0.876216	0.886483
462	0.423296	0.408905	0.437608	15.4	0.414412	0.401899	0.426875	462	0.627511	0.615962	0.638822	462	0.731321	0.726137	0.736426	462	0.881453	0.876216	0.886483
463	0.423023	0.408631	0.437336	15.4333	0.414412	0.401899	0.426875	463	0.627333	0.615782	0.638646	463	0.731063	0.725876	0.73617	463	0.881214	0.875971	0.88625
464	0.421928	0.407533	0.436245	15.4667	0.414203	0.401689	0.426666	464	0.626975	0.61542	0.638293	464	0.730502	0.72531	0.735614	464	0.881135	0.87589	0.886172
465	0.421654	0.407259	0.435971	15.5	0.414203	0.401689	0.426666	465	0.626081	0.614516	0.637409	465	0.730156	0.724961	0.735271	465	0.881055	0.875808	0.886095
466				15.5333	0.413784	0.401269	0.426248	466	0.625544	0.613973	0.636879	466	0.72981	0.724612	0.734929	466	0.880896	0.875645	0.885939
467	0.421379	0.406984	0.435698	15.5667	0.413154	0.400639	0.42562	467	0.625365	0.613792	0.636702	467	0.729204	0.724001	0.734328	467	0.880497	0.875237	0.88555
468	0.420831	0.406434	0.435151	15.6	0.412734	0.400218	0.425201	468	0.625186	0.613611	0.636525	468	0.728815	0.723608	0.733942	468	0.880337	0.875073	0.885394
469	0.420282	0.405885	0.434604	15.6333	0.412314	0.399797	0.424782	469	0.624828	0.613248	0.636171	469	0.728382	0.723171	0.733513	469	0.880098	0.874828	0.88516
470				15.6667	0.411682	0.399165	0.424152	470	0.62447	0.612886	0.635817	470	0.728122	0.722909	0.733256	470	0.880098	0.874828	0.88516
471	0.420008	0.40561	0.434331	15.7	0.411261	0.398743	0.423732	471	0.62429	0.612704	0.63564	471	0.727514	0.722296	0.732654	471	0.879857	0.874582	0.884926
472	0.419459	0.40506	0.433784	15.7333	0.41084	0.398321	0.423311	472	0.623932	0.612342	0.635285	472	0.727341	0.722121	0.732482	472	0.879777	0.8745	0.884848
473	0.419185	0.404785	0.43351	15.7667	0.410629	0.39811	0.423101	473	0.623932	0.612342	0.635285	473	0.726863	0.721639	0.732008	473	0.879697	0.874418	0.884769
474	0.41891	0.40451	0.433236	15.8	0.409996	0.397476	0.42247	474	0.623752	0.61216	0.635108	474	0.726472	0.721244	0.73162	474	0.879617	0.874336	0.884691
475	0.41891	0.40451	0.433236	15.8333	0.408941	0.396419	0.421417	475	0.623392	0.611796	0.634753	475	0.725732	0.720498	0.730887	475	0.879457	0.874172	0.884535
476	0.418084	0.403683	0.432413	15.8667	0.408307	0.395785	0.420785	476	0.623392	0.611796	0.634753	476	0.72534	0.720103	0.730499	476	0.879136	0.873843	0.884221
477	0.417809	0.403407	0.432139	15.9	0.407884	0.395361	0.420363	477	0.623032	0.611432	0.634397	477	0.724948	0.719707	0.730111	477	0.879055	0.873761	0.884143
478	0.417533	0.403131	0.431864	15.9333	0.407037	0.394513	0.419518	478	0.623032	0.611432	0.634397	478	0.724774	0.719531	0.729938	478	0.879055	0.873761	0.884143
479				15.9667	0.40619	0.393665	0.418673	479	0.622491	0.610885	0.633862	479	0.724381	0.719135	0.729549	479	0.878975	0.873678	0.884064
480	0.416982	0.402579	0.431314	16	0.405553	0.393027	0.418037	480	0.62177	0.610156	0.63315	480	0.72412	0.718871	0.729289	480	0.878733	0.873431	0.883828
481	0.41643	0.402026	0.430764	16.0333	0.405553	0.393027	0.418037	481	0.621409	0.609791	0.632793	481	0.723726	0.718475	0.7289	481	0.878653	0.873348	0.88375
482	0.416154	0.40175	0.430489	16.0667	0.405127	0.392601	0.417613	482	0.621048	0.609425	0.632436	482	0.723377	0.718122	0.728553	482	0.878411	0.873101	0.883513
483	0.416154	0.40175	0.430489	16.1	0.404702	0.392175	0.417188	483	0.620867	0.609242	0.632258	483	0.723158	0.717901	0.728336	483	0.87833	0.873018	0.883435
484	0.415602	0.401196	0.429938	16.1333	0.404489	0.391962	0.416975	484	0.620686	0.60906	0.632079	484	0.722895	0.717636	0.728076	484	0.87833	0.873018	0.883435
485	0.415602	0.401196	0.429938	16.1667	0.404276	0.391748	0.416763	485	0.620505	0.608877	0.6319	485	0.722632	0.717371	0.727816	485	0.878168	0.872852	0.883277
486	0.415324	0.400918	0.429662	16.2	0.404063	0.391535	0.41655	486	0.620143	0.60851	0.631542	486	0.722457	0.717194	0.727642	486	0.877925	0.872604	0.88304
487	0.415047	0.40064	0.429385	16.2333	0.403849	0.391321	0.416337	487	0.61978	0.608143	0.631184	487	0.722106	0.71684	0.727294	487	0.877601	0.872272	0.882723
488	0.415047	0.40064	0.429385	16.2667	0.403422	0.390894	0.415911	488	0.619599	0.60796	0.631005	488	0.721931	0.716663	0.72712	488	0.877439	0.872106	0.882565
489	0.415047	0.40064	0.429385	16.3	0.403208	0.39068	0.415698	489	0.619599	0.60796	0.631005	489	0.721579	0.716308	0.726772	489	0.877277	0.87194	0.882407
490	0.415047	0.40064	0.429385	16.3333	0.402781	0.390251	0.415271	490	0.618873	0.607226	0.630287	490	0.72114	0.715865	0.726336	490	0.877115	0.871774	0.882248
491	0.41449	0.400082	0.42883	16.3667	0.402353	0.389823	0.414844	491	0.618691	0.607042	0.630108	491	0.720832	0.715555	0.726031	491	0.877115	0.871774	0.882248
492				16.4	0.401066	0.388535	0.413561	492	0.618146	0.606491	0.629569	492	0.720524	0.715244	0.725726	492	0.876952	0.871607	0.88209
493	0.41449	0.400082	0.42883	16.4333	0.400852	0.38832	0.413347	493	0.617783	0.606123	0.62921	493	0.719996	0.714711	0.725202	493	0.876952	0.871607	0.88209
494	0.413653	0.399244	0.427996	16.4667	0.400423	0.387891	0.412919	494	0.616873	0.605204	0.628312	494	0.719599	0.714311	0.724809	494	0.876871	0.871524	0.88201
495	0.413374	0.398965	0.427718	16.5				495	0.616509	0.604836	0.627952	495	0.719158	0.713866	0.724372	495	0.876871	0.871524	0.88201
496	0.413095	0.398685	0.427439	16.5333	0.400423	0.387891	0.412919	496	0.616145	0.604467	0.627592	496	0.718982	0.713688	0.724197	496	0.876707	0.871357	0.881851
497	0.412815	0.398405	0.427161	16.5667	0.399993	0.38746	0.41249	497	0.615598	0.603914	0.627051	497	0.718761	0.713465	0.723979	497	0.876707	0.871357	0.881851
498	0.411977	0.397565	0.426325	16.6	0.399778	0.387245	0.412275	498	0.615416	0.60373	0.626871	498	0.718363	0.713064	0.723585	498	0.876299	0.870939	0.881452
499	0.411697	0.397284	0.426046	16.6333	0.399562	0.387029	0.41206	499	0.615233	0.603545	0.626691	499	0.718231	0.712931	0.723453	499	0.876054	0.870688	0.881213
500	0.410297	0.395882	0.42465	16.6667	0.398915	0.386381	0.411415	500	0.615233	0.603545	0.626691	500	0.717655	0.71235	0.722883	500	0.875809	0.870437	0.880974
501	0.409736	0.39532	0.424091	16.7	0.398699	0.386165	0.411199	501	0.61505	0.60336	0.62651	501	0.717257	0.711948	0.722488	501	0.875645	0.87027	0.880814
502	0.409456	0.395039	0.423812	16.7333	0.398051	0.385516	0.410552	502	0.614684	0.60299	0.626148	502	0.716991	0.71168	0.722224	502	0.8754	0.870018	0.880575
503	0.408895	0.394478	0.423252	16.7667	0.397835	0.3853	0.410337	503				503	0.716414	0.711098	0.721653	503	0.875318	0.869935	0.880495
504	0.408334	0.393916	0.422693	16.8	0.397403	0.384867	0.409905	504	0.614684	0.60299	0.626148	504	0.715971	0.710651	0.721213	504	0.875236	0.869851	0.880415
505	0.408054	0.393635	0.422413	16.8333	0.397186	0.38465	0.409689	505	0.613951	0.602249	0.625424	505	0.715838	0.710517	0.721081	505	0.87499	0.869599	0.880175
506	0.407493	0.393073	0.421854	16.8667	0.396536	0.383999	0.409041	506	0.613584	0.601877	0.625061	506	0.715527	0.710203	0.720773	506	0.874908	0.869515	0.880094
507	0.407493	0.393073	0.421854	16.9	0.396319	0.383782	0.408824	507	0.613033	0.60132	0.624516	507	0.715305	0.709979	0.720553	507	0.874826	0.869431	0.880014
508	0.407211	0.392792	0.421574	16.9333	0.396102	0.383565	0.408608	508	0.612481	0.600762	0.623971	508	0.714905	0.709575	0.720156	508	0.874662	0.869262	0.879854
509	0.407211	0.392792	0.421574	16.9667	0.39545	0.382913	0.407958	509	0.612481	0.600762	0.623971	509	0.714415	0.709082	0.719671	509	0.874415	0.86901	0.879613
510	0.406648	0.392227	0.421012	17				510	0.612297	0.600576	0.623789	510	0.713926	0.708588	0.719186	510	0.87425	0.868841	0.879452
511	0.406648	0.392227	0.421012	17.0333	0.394798	0.38226	0.407307	511	0.611745	0.600018	0.623243	511	0.713614	0.708273	0.718877	511	0.874085	0.868673	0.879291
512				17.0667	0.394798	0.38226	0.407307	512	0.611376	0.599645	0.622879	512	0.713257	0.707914	0.718523	512	0.874003	0.868588	0.879211
513	0.406083	0.391662	0.420449	17.1	0.394581	0.382042	0.407089	513	0.611192	0.599459	0.622697	513	0.713034	0.707689	0.718302	513	0.873838	0.868419	0.879049
515	0.405519	0.391096	0.419886	17.1667	0.393708	0.381168	0.406219	514	0.610639	0.598899	0.62215	514	0.712454	0.707103	0.717727	514	0.873755	0.868335	0.878969
516	0.404954	0.390531	0.419323	17.2				515	0.610269	0.598526	0.621786	515	0.712007	0.706652	0.717284	515	0.873673	0.86825	0.878888
517	0.404389	0.389965	0.418759	17.2333	0.39349	0.38095	0.406001	516	0.610085	0.598339	0.621603	516	0.711738	0.706382	0.717018	516	0.873507	0.86808	0.878727
518	0.404107	0.389682	0.418478	17.2667	0.392835	0.380294	0.405347	517	0.6099	0.598152	0.621421	517	0.711335	0.705975	0.716618	517	0.873424	0.867996	0.878646
519	0.403824	0.389399	0.418196	17.3	0.392616	0.380075	0.405129	518	0.6099	0.598152	0.621421	518	0.710887	0.705523	0.716174	518	0.873176	0.867741	0.878403
520	0.403541	0.389117	0.417914	17.3333	0.392179	0.379637	0.404693	519	0.60916	0.597404	0.620689	519	0.710438	0.705071	0.715729	519	0.873176	0.867741	0.878403
521	0.403259	0.388834	0.417632	17.3667	0.39196	0.379419	0.404475	520	0.60916	0.597404	0.620689	520	0.710079	0.704708	0.715373	520	0.873093	0.867656	0.878322
522	0.402694	0.388268	0.417069	17.4	0.391304	0.378762	0.40382	521	0.608789	0.597029	0.620323	521	0.70963	0.704255	0.714928	521	0.872926	0.867486	0.87816
523	0.402694	0.388268	0.417069	17.4333	0.390866	0.378323	0.403383	522	0.608418	0.596654	0.619956	522	0.709495	0.704119	0.714794	522	0.872926	0.867486	0.87816
524	0.402128	0.387701	0.416504	17.4667	0.390208	0.377665	0.402726	523	0.60749	0.595716	0.619039	523	0.70918	0.703801	0.714481	523	0.872926	0.867486	0.87816
525	0.402128	0.387701	0.416504	17.5	0.38977	0.377226	0.402289	524	0.607305	0.595528	0.618856	524	0.708999	0.703619	0.714303	524	0.872843	0.867401	0.878078
526	0.401844	0.387417	0.416222	17.5333	0.38977	0.377226	0.402289	525	0.606933	0.595153	0.618488	525	0.708819	0.703437	0.714124	525	0.87276	0.867315	0.877997
527	0.401561	0.387134	0.415939	17.5667	0.388891	0.376347	0.401412	526	0.606561	0.594777	0.618121	526	0.708548	0.703164	0.713856	526	0.872677	0.86723	0.877916
528	0.401561	0.387134	0.415939	17.6	0.388452	0.375907	0.400974	527	0.606561	0.594777	0.618121	527	0.708323	0.702937	0.713632	527	0.87251	0.867059	0.877753
529				17.6333	0.387353	0.374808	0.399877	528	0.606561	0.594777	0.618121	528	0.708142	0.702754	0.713453	528	0.872259	0.866803	0.877508
530	0.401277	0.386849	0.415655	17.6667	0.386694	0.374148	0.399219	529	0.606189	0.594401	0.617753	529	0.707509	0.702116	0.712825	529	0.872008	0.866546	0.877264
531	0.400992	0.386564	0.415371	17.7	0.386254	0.373708	0.39878	530	0.606189	0.594401	0.617753	530	0.707102	0.701705	0.712422	530	0.871423	0.865947	0.876692
532	0.400992	0.386564	0.415371	17.7333	0.386254	0.373708	0.39878	531	0.606003	0.594212	0.617569	531	0.706921	0.701522	0.712242	531	0.87134	0.865861	0.87661
533	0.400707	0.386279	0.415087	17.7667	0.386034	0.373487	0.39856	532	0.605444	0.593647	0.617016	532	0.706377	0.700974	0.711703	532	0.87134	0.865861	0.87661
534				17.8	0.385814	0.373267	0.398341	533	0.604884	0.593081	0.616463	533	0.705924	0.700517	0.711254	533	0.871005	0.865518	0.876283
535	0.400422	0.385993	0.414803	17.8333	0.385594	0.373047	0.398121	534	0.604697	0.592892	0.616279	534	0.705334	0.699923	0.71067	534	0.871005	0.865518	0.876283
536				17.8667	0.385373	0.372826	0.3979	535	0.604324	0.592515	0.615909	535	0.704971	0.699557	0.71031	535	0.870585	0.865089	0.875874
537	0.400137	0.385708	0.414519	17.9	0.385152	0.372605	0.39768	536	0.604137	0.592326	0.615725	536	0.704563	0.699145	0.709905	536	0.870501	0.865003	0.875792
538	0.399852	0.385423	0.414235	17.9333	0.384931	0.372384	0.397459	537	0.604137	0.592326	0.615725	537	0.704245	0.698824	0.70959	537	0.870081	0.864572	0.875382
539	0.399852	0.385423	0.414235	17.9667	0.38471	0.372163	0.397239	538	0.603762	0.591947	0.615355	538	0.704109	0.698686	0.709455	538	0.869913	0.8644	0.875217
540	0.399567	0.385137	0.41395	18	0.384489	0.371942	0.397018	539	0.603013	0.59119	0.614615	539	0.703654	0.698228	0.709004	539	0.869576	0.864056	0.874889
541	0.398708	0.384277	0.413094	18.0333	0.384047	0.371499	0.396576	540	0.602826	0.591001	0.614429	540	0.703426	0.697998	0.708778	540	0.869323	0.863797	0.874642
542	0.398136	0.383704	0.412523	18.0667	0.383825	0.371277	0.396355	541	0.602076	0.590243	0.613688	541	0.703062	0.697631	0.708417	541	0.869239	0.863711	0.87456
543	0.398136	0.383704	0.412523	18.1	0.382937	0.370388	0.395469	542	0.601514	0.589674	0.613132	542	0.702743	0.697309	0.7081	542	0.869239	0.863711	0.87456
544	0.397849	0.383417	0.412237	18.1333	0.382492	0.369943	0.395025	543	0.601138	0.589295	0.612761	543	0.70215	0.696711	0.707513	543	0.86907	0.863538	0.874395
545	0.397276	0.382843	0.411665	18.1667	0.38227	0.369721	0.394803	544	0.600951	0.589105	0.612576	544	0.701785	0.696343	0.707151	544	0.868901	0.863365	0.87423
546				18.2	0.382048	0.369498	0.394581	545	0.600575	0.588725	0.612205	545	0.701511	0.696067	0.706879	545	0.868817	0.863279	0.874147
547	0.396702	0.382269	0.411093	18.2333	0.381825	0.369276	0.394359	546	0.599824	0.587966	0.611462	546	0.701009	0.69556	0.706381	546	0.868732	0.863192	0.874065
548	0.396415	0.381981	0.410806	18.2667	0.381825	0.369276	0.394359	547	0.59926	0.587396	0.610905	547	0.700506	0.695053	0.705883	547	0.868563	0.863019	0.8739
549	0.396415	0.381981	0.410806	18.3	0.381825	0.369276	0.394359	548	0.599072	0.587206	0.610719	548	0.700277	0.694822	0.705656	548	0.868394	0.862845	0.873734
550	0.396127	0.381693	0.410519	18.3333	0.381602	0.369052	0.394136	549	0.598508	0.586636	0.610161	549	0.699544	0.694084	0.70493	549	0.868139	0.862585	0.873486
551	0.395551	0.381116	0.409945	18.3667	0.381156	0.368606	0.393691	550	0.59832	0.586446	0.609975	550	0.69927	0.693806	0.704657	550	0.8678	0.862238	0.873155
552	0.395263	0.380828	0.409658	18.4	0.380709	0.368158	0.393245	551	0.59832	0.586446	0.609975	551	0.698673	0.693205	0.704066	551	0.867715	0.862151	0.873072
553	0.395263	0.380828	0.409658	18.4333	0.380485	0.367935	0.393021	552	0.598131	0.586255	0.609788	552	0.698352	0.692881	0.703747	552	0.867715	0.862151	0.873072
554	0.394686	0.38025	0.409082	18.4667	0.380261	0.36771	0.392798	553	0.597565	0.585682	0.609228	553	0.698031	0.692557	0.703429	553	0.867545	0.861977	0.872906
555				18.5	0.379813	0.367262	0.39235	554	0.597565	0.585682	0.609228	554	0.697847	0.692372	0.703246	554	0.86746	0.86189	0.872823
557	0.394398	0.379961	0.408795	18.5667	0.379813	0.367262	0.39235	555	0.597376	0.585491	0.609042	555	0.697525	0.692047	0.702927	555	0.86729	0.861716	0.872656
558				18.6	0.379813	0.367262	0.39235	556	0.596808	0.584918	0.608481	556	0.697248	0.691768	0.702653	556	0.867205	0.861628	0.872573
559	0.394398	0.379961	0.408795	18.6333	0.379588	0.367037	0.392126	557	0.596052	0.584154	0.607733	557	0.696926	0.691443	0.702333	557	0.866949	0.861366	0.872323
560	0.394398	0.379961	0.408795	18.6667	0.379363	0.366811	0.391901	558	0.595674	0.583771	0.607359	558	0.696649	0.691164	0.702059	558	0.866863	0.861279	0.87224
561	0.394398	0.379961	0.408795	18.7	0.379363	0.366811	0.391901	559	0.595674	0.583771	0.607359	559	0.696188	0.690699	0.701601	559	0.866863	0.861279	0.87224
562	0.394108	0.379671	0.408506	18.7333	0.378912	0.36636	0.391451	560	0.595484	0.58358	0.607172	560	0.696003	0.690513	0.701418	560	0.866693	0.861104	0.872073
563	0.393819	0.379382	0.408217	18.7667	0.378912	0.36636	0.391451	561	0.595105	0.583197	0.606797	561	0.695633	0.69014	0.701052	561	0.866607	0.861017	0.87199
564	0.393239	0.378802	0.407639	18.8	0.378007	0.365455	0.390548	562	0.594916	0.583005	0.60661	562	0.695263	0.689766	0.700685	562	0.866436	0.860842	0.871823
565	0.39266	0.378222	0.407062	18.8333	0.378007	0.365455	0.390548	563	0.594346	0.582429	0.606046	563	0.695078	0.68958	0.700501	563	0.866351	0.860754	0.871739
566	0.39266	0.378222	0.407062	18.8667	0.377328	0.364775	0.389871	564	0.593966	0.582045	0.605671	564	0.6948	0.6893	0.700226	564	0.866265	0.860667	0.871656
567	0.39266	0.378222	0.407062	18.9	0.376876	0.364322	0.389419	565	0.593776	0.581853	0.605483	565	0.694522	0.689019	0.69995	565	0.866179	0.860579	0.871572
568	0.39266	0.378222	0.407062	18.9333				566	0.593586	0.581661	0.605295	566	0.694244	0.688739	0.699674	566	0.866179	0.860579	0.871572
569	0.39266	0.378222	0.407062	18.9667	0.376196	0.363642	0.38874	567	0.593015	0.581084	0.604731	567	0.693687	0.688177	0.699122	567	0.866008	0.860403	0.871405
570	0.392369	0.37793	0.406771	19	0.375742	0.363188	0.388288	568	0.592825	0.580892	0.604542	568	0.69313	0.687615	0.698569	568	0.866008	0.860403	0.871405
571	0.391786	0.377347	0.40619	19.0333	0.375289	0.362734	0.387835	569	0.592443	0.580506	0.604165	569	0.692479	0.686959	0.697924	569	0.865922	0.860316	0.871321
572	0.391494	0.377055	0.405899	19.0667	0.374835	0.36228	0.387382	570	0.592253	0.580314	0.603977	570	0.692107	0.686584	0.697555	570	0.865836	0.860228	0.871237
573				19.1	0.374609	0.362053	0.387156	571	0.592062	0.580121	0.603788	571	0.691734	0.686208	0.697186	571	0.865836	0.860228	0.871237
574	0.391202	0.376762	0.405608	19.1333	0.373701	0.361145	0.38625	572	0.590918	0.578965	0.602657	572	0.691455	0.685926	0.696908	572	0.865664	0.860052	0.871069
575	0.39091	0.376469	0.405316	19.1667	0.373701	0.361145	0.38625	573	0.590345	0.578386	0.602091	573	0.691222	0.685691	0.696677	573	0.865578	0.859964	0.870985
576	0.39091	0.376469	0.405316	19.2	0.373019	0.360463	0.385569	574	0.589963	0.578	0.601713	574	0.690849	0.685315	0.696308	574	0.865406	0.859788	0.870817
577	0.389737	0.375294	0.404146	19.2333	0.372564	0.360007	0.385115	575	0.589772	0.577807	0.601524	575	0.690569	0.685033	0.69603	575	0.865234	0.859611	0.870649
578	0.38915	0.374707	0.403561	19.2667	0.372564	0.360007	0.385115	576	0.589389	0.57742	0.601145	576	0.690149	0.68461	0.695613	576	0.865062	0.859435	0.870481
579	0.388857	0.374413	0.403269	19.3	0.372336	0.359779	0.384887	577	0.589389	0.57742	0.601145	577	0.689962	0.684421	0.695428	577	0.864889	0.859258	0.870312
580	0.388563	0.374119	0.402976	19.3333	0.37165	0.359093	0.384203	578	0.589197	0.577226	0.600955	578	0.689541	0.683997	0.695011	578	0.864631	0.858993	0.87006
581	0.388269	0.373825	0.402683	19.3667				579	0.588429	0.57645	0.600196	579	0.68912	0.683572	0.694593	579	0.864544	0.858905	0.869975
582	0.387975	0.37353	0.402389	19.4				580	0.588237	0.576256	0.600006	580	0.688886	0.683336	0.694361	580	0.864458	0.858817	0.869891
583	0.38768	0.373235	0.402095	19.4333	0.370965	0.358408	0.383519	581	0.58766	0.575673	0.599436	581	0.688464	0.682911	0.693943	581	0.864285	0.85864	0.869722
584	0.386795	0.372349	0.401212	19.4667	0.370508	0.35795	0.383062	582	0.587467	0.575478	0.599245	582	0.688182	0.682627	0.693664	582	0.864199	0.858551	0.869638
585	0.3865	0.372053	0.400918	19.5	0.370279	0.357721	0.382834	583	0.587082	0.575088	0.598864	583	0.6879	0.682343	0.693384	583	0.863939	0.858286	0.869384
586	0.385612	0.371165	0.400033	19.5333	0.37005	0.357492	0.382605	584	0.586889	0.574893	0.598673	584	0.687477	0.681916	0.692964	584	0.863679	0.85802	0.869131
587				19.5667	0.369821	0.357263	0.382377	585	0.586309	0.574308	0.5981	585	0.687242	0.681679	0.692731	585	0.863506	0.857842	0.868962
588	0.384725	0.370276	0.399147	19.6	0.369592	0.357034	0.382148	586	0.586309	0.574308	0.5981	586	0.686771	0.681204	0.692264	586	0.863333	0.857665	0.868792
589	0.384725	0.370276	0.399147	19.6333	0.369362	0.356804	0.381919	587	0.586309	0.574308	0.5981	587	0.686583	0.681014	0.692077	587	0.863246	0.857576	0.868708
590	0.384725	0.370276	0.399147	19.6667				588	0.586309	0.574308	0.5981	588	0.686206	0.680634	0.691703	588	0.863159	0.857487	0.868623
591	0.384428	0.36998	0.398852	19.7				589	0.585728	0.57372	0.597525	589	0.685781	0.680206	0.691282	589	0.862986	0.85731	0.868453
592	0.384132	0.369683	0.398556	19.7333				590	0.58534	0.573328	0.597142	590	0.68545	0.679872	0.690954	590	0.862899	0.857221	0.868368
594				19.8	0.368902	0.356344	0.381459	591	0.584563	0.572543	0.596374	591	0.685119	0.679539	0.690626	591	0.862724	0.857042	0.868198
595	0.384132	0.369683	0.398556	19.8333	0.368902	0.356344	0.381459	592	0.584369	0.572347	0.596182	592	0.684788	0.679205	0.690298	592	0.862376	0.856686	0.867858
596	0.383834	0.369385	0.39826	19.8667	0.368672	0.356114	0.38123	593	0.584175	0.57215	0.59599	593	0.684457	0.678871	0.689969	593	0.862376	0.856686	0.867858
597	0.38324	0.36879	0.397667	19.9				594	0.583785	0.571757	0.595605	594	0.684125	0.678536	0.68964	594	0.862376	0.856686	0.867858
598	0.382645	0.368194	0.397073	19.9333	0.368442	0.355883	0.381	595	0.583785	0.571757	0.595605	595	0.683698	0.678106	0.689217	595	0.862114	0.856418	0.867602
599	0.382347	0.367896	0.396776	19.9667	0.367981	0.355422	0.38054	596	0.58359	0.57156	0.595412	596	0.683318	0.677723	0.68884	596	0.862027	0.856328	0.867517
600	0.381752	0.367301	0.396183	20	0.36775	0.355191	0.380309	597	0.583395	0.571363	0.595219	597	0.682938	0.67734	0.688463	597	0.861939	0.856239	0.867432
601	0.381454	0.367002	0.395886	20.0333	0.366827	0.354267	0.379387	598	0.583395	0.571363	0.595219	598	0.682558	0.676956	0.688086	598	0.861677	0.85597	0.867176
602	0.380859	0.366406	0.395292	20.0667	0.366596	0.354036	0.379157	599	0.583005	0.570968	0.594833	599	0.682224	0.67662	0.687756	599	0.861677	0.85597	0.867176
603	0.379965	0.365512	0.3944	20.1	0.366365	0.353805	0.378926	600	0.58281	0.570771	0.59464	600	0.681748	0.67614	0.687283	600	0.861415	0.855702	0.866919
604	0.379965	0.365512	0.3944	20.1333	0.366365	0.353805	0.378926	601	0.582419	0.570376	0.594254	601	0.681176	0.675563	0.686716	601	0.860977	0.855253	0.866492
605	0.379368	0.364915	0.393805	20.1667	0.365671	0.353111	0.378233	602	0.582419	0.570376	0.594254	602	0.680747	0.67513	0.68629	602	0.860714	0.854984	0.866235
606				20.2	0.365439	0.352879	0.378002	603	0.582223	0.570178	0.59406	603	0.680508	0.674889	0.686053	603	0.860714	0.854984	0.866235
607	0.37907	0.364616	0.393507	20.2333	0.364976	0.352415	0.377539	604	0.582028	0.56998	0.593867	604	0.680125	0.674504	0.685674	604	0.860626	0.854894	0.866149
608	0.378473	0.364018	0.392911	20.2667	0.364744	0.352184	0.377308	605	0.581636	0.569584	0.59348	605	0.679886	0.674262	0.685437	605	0.86045	0.854714	0.865977
609	0.378174	0.363719	0.392613	20.3	0.364744	0.352184	0.377308	606	0.581047	0.568989	0.592897	606	0.679455	0.673828	0.685009	606	0.860274	0.854534	0.865805
610				20.3333	0.364279	0.351719	0.376844	607	0.58085	0.568791	0.592703	607	0.67912	0.67349	0.684677	607	0.860274	0.854534	0.865805
611	0.377874	0.363419	0.392314	20.3667	0.364047	0.351486	0.376612	608	0.580456	0.568393	0.592314	608	0.678832	0.6732	0.684391	608	0.860098	0.854354	0.865634
612	0.377874	0.363419	0.392314	20.4	0.363814	0.351253	0.37638	609	0.580259	0.568194	0.592119	609	0.678496	0.672861	0.684058	609	0.860098	0.854354	0.865634
613	0.377575	0.36312	0.392015	20.4333				610	0.580259	0.568194	0.592119	610	0.678208	0.672571	0.683773	610	0.859746	0.853993	0.865289
614				20.4667	0.363582	0.351021	0.376147	611	0.580259	0.568194	0.592119	611	0.677728	0.672087	0.683296	611	0.859569	0.853813	0.865117
616				20.5333	0.363116	0.350555	0.375683	612	0.579864	0.567794	0.591728	612	0.677536	0.671893	0.683105	612	0.859393	0.853632	0.864945
617	0.377575	0.36312	0.392015	20.5667	0.363116	0.350555	0.375683	613	0.579468	0.567394	0.591337	613	0.677199	0.671553	0.682771	613	0.85904	0.853271	0.8646
618	0.377275	0.362819	0.391716	20.6	0.362883	0.350322	0.37545	614	0.579072	0.566993	0.590945	614	0.676621	0.670971	0.682198	614	0.858775	0.853	0.864341
619	0.377275	0.362819	0.391716	20.6333	0.362883	0.350322	0.37545	616	0.578477	0.566392	0.590357	615	0.676428	0.670776	0.682007	615	0.858686	0.852909	0.864255
620	0.376974	0.362519	0.391416	20.6667				617	0.578477	0.566392	0.590357	616	0.676235	0.670582	0.681816	616	0.858598	0.852819	0.864168
621	0.376674	0.362218	0.391116	20.7	0.36265	0.350089	0.375217	618	0.578279	0.566192	0.590161	617	0.675705	0.670047	0.68129	617	0.858509	0.852728	0.864082
622	0.376071	0.361615	0.390515	20.7333	0.362183	0.349622	0.374751	619	0.578279	0.566192	0.590161	618	0.675077	0.669415	0.680668	618	0.858421	0.852637	0.863995
623	0.37577	0.361314	0.390215	20.7667				620	0.577881	0.56579	0.589768	619	0.674691	0.669025	0.680284	619	0.858421	0.852637	0.863995
624	0.375469	0.361012	0.389914	20.8	0.36195	0.349388	0.374518	621	0.577682	0.565589	0.589571	620	0.674304	0.668635	0.679901	620	0.858332	0.852547	0.863909
625				20.8333	0.361716	0.349154	0.374285	622	0.577483	0.565388	0.589374	621	0.674014	0.668343	0.679613	621	0.858332	0.852547	0.863909
626	0.375469	0.361012	0.389914	20.8667	0.361481	0.34892	0.37405	623	0.577483	0.565388	0.589374	622	0.673772	0.668099	0.679373	622	0.858332	0.852547	0.863909
627	0.375469	0.361012	0.389914	20.9				624	0.577284	0.565186	0.589178	623	0.673481	0.667806	0.679085	623	0.858243	0.852456	0.863822
628	0.375166	0.360709	0.389612	20.9333				625	0.577085	0.564985	0.58898	624	0.673239	0.667562	0.678844	624	0.858154	0.852364	0.863735
630	0.375166	0.360709	0.389612	21				626	0.576685	0.564581	0.588586	625	0.673094	0.667415	0.6787	625	0.857976	0.852182	0.863561
631	0.374863	0.360405	0.38931	21.0333	0.361481	0.34892	0.37405	627	0.576486	0.564379	0.588388	626	0.672803	0.667122	0.678412	626	0.857797	0.851999	0.863386
632	0.374863	0.360405	0.38931	21.0667	0.361246	0.348684	0.373816	628	0.576286	0.564178	0.588191	627	0.672609	0.666926	0.678219	627	0.857797	0.851999	0.863386
633	0.374255	0.359797	0.388704	21.1	0.361246	0.348684	0.373816	630	0.576086	0.563976	0.587994	628	0.671977	0.666289	0.677593	628	0.857619	0.851817	0.863212
634	0.373648	0.359189	0.388098	21.1333	0.360775	0.348213	0.373346	631	0.575486	0.563369	0.5874	629	0.671491	0.665799	0.67711	629	0.857261	0.851451	0.862863
635	0.373648	0.359189	0.388098	21.1667	0.36054	0.347977	0.373111	632	0.575086	0.562964	0.587005	630	0.671393	0.665701	0.677014	630	0.856993	0.851177	0.862601
636	0.373343	0.358884	0.387794	21.2				633	0.574886	0.562762	0.586807	631	0.671199	0.665505	0.676821	631	0.856904	0.851085	0.862514
637	0.373039	0.358579	0.38749	21.2333				634	0.574485	0.562357	0.586411	632	0.67076	0.665062	0.676385	632	0.856904	0.851085	0.862514
638	0.372734	0.358274	0.387186	21.2667	0.360304	0.347742	0.372875	635				633	0.670613	0.664915	0.67624	633	0.856725	0.850902	0.862339
639	0.372429	0.357969	0.386882	21.3				636	0.574285	0.562155	0.586213	634	0.670418	0.664717	0.676046	634	0.856635	0.85081	0.862252
640	0.372429	0.357969	0.386882	21.3333	0.360068	0.347505	0.37264	637	0.574085	0.561952	0.586015	635	0.669977	0.664274	0.675609	635	0.856635	0.85081	0.862252
641	0.372429	0.357969	0.386882	21.3667	0.359832	0.347269	0.372404	638	0.573484	0.561345	0.58542	636	0.669635	0.663928	0.67527	636	0.856545	0.850718	0.862164
642				21.4	0.359122	0.346559	0.371696	639	0.573083	0.56094	0.585024	637	0.669341	0.663632	0.674978	637	0.856276	0.850442	0.8619
643	0.372123	0.357663	0.386577	21.4333	0.359122	0.346559	0.371696	640	0.57208	0.559927	0.584033	638	0.669096	0.663385	0.674735	638	0.856186	0.85035	0.861813
644	0.371817	0.357357	0.386272	21.4667	0.358412	0.345848	0.370986	641	0.57208	0.559927	0.584033	639	0.668752	0.663039	0.674394	639	0.856006	0.850166	0.861637
645	0.371511	0.35705	0.385966	21.5	0.358174	0.345611	0.370749	642	0.571679	0.559521	0.583636	640	0.668654	0.66294	0.674297	640	0.855915	0.850073	0.861549
646	0.370899	0.356437	0.385355	21.5333	0.357937	0.345373	0.370512	643	0.571478	0.559318	0.583437	641	0.66831	0.662593	0.673956	641	0.855735	0.849889	0.861373
647	0.370285	0.355824	0.384744	21.5667	0.357462	0.344898	0.370039	644	0.571277	0.559115	0.583239	642	0.667917	0.662196	0.673566	642	0.855555	0.849704	0.861196
648				21.6	0.356275	0.34371	0.368853	645	0.571076	0.558912	0.58304	643	0.667523	0.6618	0.673175	643	0.855555	0.849704	0.861196
649	0.369979	0.355517	0.384438	21.6333	0.356037	0.343473	0.368616	646	0.571076	0.558912	0.58304	644	0.667081	0.661354	0.672736	644	0.855374	0.849519	0.86102
650	0.369672	0.35521	0.384132	21.6667				647	0.571076	0.558912	0.58304	645	0.666785	0.661056	0.672443	645	0.855284	0.849427	0.860932
651	0.369058	0.354595	0.383519	21.7	0.3558	0.343235	0.368379	648	0.570672	0.558504	0.582641	646	0.666489	0.660757	0.67215	646	0.855193	0.849334	0.860843
652				21.7333	0.3558	0.343235	0.368379	649	0.570471	0.5583	0.582441	647	0.665848	0.660111	0.671513	647	0.855193	0.849334	0.860843
653	0.369058	0.354595	0.383519	21.7667	0.355562	0.342997	0.368141	650	0.570269	0.558096	0.582242	648	0.665502	0.659762	0.67117	648	0.855193	0.849334	0.860843
654				21.8	0.355324	0.342759	0.367903	651	0.569663	0.557484	0.581643	649	0.665304	0.659563	0.670974	649	0.855012	0.849149	0.860666
655	0.368442	0.353979	0.382905	21.8333	0.355085	0.342521	0.367666	652	0.569663	0.557484	0.581643	650	0.665107	0.659364	0.670778	650	0.854921	0.849056	0.860578
656	0.367826	0.353362	0.38229	21.8667	0.354847	0.342282	0.367428	653	0.569663	0.557484	0.581643	651	0.664711	0.658965	0.670386	651	0.854831	0.848963	0.860489
657	0.367517	0.353053	0.381982	21.9	0.354847	0.342282	0.367428	654	0.56946	0.557279	0.581443	652	0.664612	0.658865	0.670288	652	0.854831	0.848963	0.860489
658	0.367208	0.352744	0.381674	21.9333	0.353893	0.341327	0.366475	655	0.56946	0.557279	0.581443	653	0.663968	0.658216	0.669649	653	0.854831	0.848963	0.860489
659	0.366899	0.352434	0.381365	21.9667	0.353654	0.341088	0.366236	656	0.568448	0.556256	0.580442	654	0.663572	0.657817	0.669256	654	0.854649	0.848777	0.860312
660	0.366899	0.352434	0.381365	22	0.353415	0.34085	0.365998	657	0.567638	0.555438	0.579641	655	0.663373	0.657617	0.669059	655	0.854376	0.848498	0.860045
661				22.0333	0.353176	0.340611	0.365759	658	0.567232	0.555028	0.579239	656	0.663026	0.657267	0.668715	656	0.854194	0.848311	0.859867
662	0.366899	0.352434	0.381365	22.0667	0.353176	0.340611	0.365759	659	0.567232	0.555028	0.579239	657	0.66248	0.656717	0.668173	657	0.854103	0.848218	0.859779
663				22.1	0.352697	0.340132	0.365281	660	0.566826	0.554617	0.578837	658	0.662034	0.656266	0.66773	658	0.85383	0.847938	0.859512
664	0.366899	0.352434	0.381365	22.1333	0.352697	0.340132	0.365281	661	0.566622	0.554411	0.578636	659	0.661636	0.655866	0.667336	659	0.853738	0.847845	0.859423
665	0.366589	0.352124	0.381056	22.1667	0.352457	0.339892	0.365042	662	0.566419	0.554205	0.578435	660	0.661388	0.655615	0.667089	660	0.853556	0.847658	0.859244
666	0.366589	0.352124	0.381056	22.2	0.352457	0.339892	0.365042	663	0.566215	0.554	0.578234	661	0.661039	0.655264	0.666744	661	0.853556	0.847658	0.859244
667				22.2333	0.351976	0.33941	0.364561	664	0.566011	0.553794	0.578032	662	0.66079	0.655013	0.666497	662	0.853464	0.847565	0.859155
668				22.2667	0.351976	0.33941	0.364561	665	0.565195	0.552969	0.577225	663	0.660043	0.65426	0.665756	663	0.853282	0.847378	0.858977
669	0.366278	0.351812	0.380746	22.3	0.351735	0.339169	0.364321	666	0.565195	0.552969	0.577225	664	0.659644	0.653858	0.66536	664	0.85319	0.847284	0.858887
670	0.365967	0.351501	0.380435	22.3333	0.351495	0.338928	0.36408	667	0.564991	0.552763	0.577023	665	0.659395	0.653607	0.665113	665	0.853099	0.84719	0.858798
671	0.365656	0.35119	0.380125	22.3667	0.351253	0.338687	0.363839	668	0.564786	0.552556	0.576821	666	0.659096	0.653305	0.664816	666	0.852824	0.846909	0.85853
672	0.365033	0.350566	0.379504	22.4	0.351012	0.338446	0.363599	669				667	0.658796	0.653003	0.664519	667	0.852732	0.846816	0.85844
673	0.364721	0.350255	0.379193	22.4333	0.350771	0.338204	0.363358	670	0.564377	0.552142	0.576416	668	0.658396	0.6526	0.664122	668	0.852732	0.846816	0.85844
674	0.364721	0.350255	0.379193	22.4667	0.350529	0.337962	0.363116	671	0.563967	0.551728	0.576011	669	0.657946	0.652146	0.663675	669	0.852641	0.846722	0.858351
675				22.5	0.350287	0.33772	0.362875	672	0.563557	0.551314	0.575606	670	0.657745	0.651944	0.663476	670	0.852641	0.846722	0.858351
676	0.364409	0.349942	0.378882	22.5333				673	0.563352	0.551107	0.575403	671	0.657245	0.65144	0.66298	671	0.852641	0.846722	0.858351
677	0.364409	0.349942	0.378882	22.5667				674	0.562941	0.550692	0.574997	672	0.657044	0.651238	0.662781	672	0.852273	0.846346	0.857992
678	0.363784	0.349317	0.378258	22.6	0.350045	0.337478	0.362633	675	0.562941	0.550692	0.574997	673	0.656693	0.650884	0.662432	673	0.851997	0.846063	0.857723
679	0.363784	0.349317	0.378258	22.6333	0.349803	0.337236	0.362391	676	0.562941	0.550692	0.574997	674	0.656442	0.650631	0.662184	674	0.851813	0.845875	0.857543
680	0.363784	0.349317	0.378258	22.6667	0.349318	0.336751	0.361907	677	0.562941	0.550692	0.574997	675	0.656141	0.650327	0.661885	675	0.851721	0.845781	0.857453
681	0.363471	0.349003	0.377946	22.7	0.349075	0.336508	0.361665	678	0.562735	0.550483	0.574793	676	0.65589	0.650074	0.661635	676	0.851629	0.845687	0.857363
682	0.363158	0.348689	0.377633	22.7333	0.348589	0.336022	0.36118	679	0.562322	0.550066	0.574385	677	0.655689	0.649872	0.661436	677	0.851353	0.845404	0.857093
683	0.362844	0.348375	0.37732	22.7667	0.348346	0.335778	0.360937	680	0.561703	0.54944	0.573772	678	0.655085	0.649263	0.660837	678	0.851353	0.845404	0.857093
684	0.362844	0.348375	0.37732	22.8				681	0.56129	0.549022	0.573364	679	0.654834	0.64901	0.660588	679	0.851169	0.845215	0.856913
685	0.362529	0.34806	0.377006	22.8333	0.347859	0.335291	0.36045	682	0.560669	0.548395	0.57275	680	0.654481	0.648654	0.660238	680	0.851076	0.84512	0.856823
686	0.362529	0.34806	0.377006	22.8667	0.347615	0.335047	0.360207	683				681	0.65433	0.648502	0.660088	681	0.850892	0.844931	0.856643
687	0.361899	0.347429	0.376378	22.9				684	0.560255	0.547977	0.572341	682	0.653875	0.648044	0.659637	682	0.850799	0.844837	0.856552
688	0.361583	0.347114	0.376063	22.9333	0.347371	0.334803	0.359964	685	0.559841	0.547558	0.571931	683	0.653623	0.64779	0.659387	683	0.850707	0.844742	0.856462
689	0.361583	0.347114	0.376063	22.9667	0.347371	0.334803	0.359964	686	0.559219	0.54693	0.571317	684	0.65332	0.647484	0.659086	684	0.850614	0.844647	0.856372
690	0.361268	0.346798	0.375748	23	0.347127	0.334559	0.35972	687	0.559219	0.54693	0.571317	685	0.653016	0.647178	0.658785	685	0.850522	0.844553	0.856281
691	0.361268	0.346798	0.375748	23.0333	0.346882	0.334314	0.359476	688	0.559012	0.546721	0.571112	686	0.652662	0.646822	0.658434	686	0.850429	0.844458	0.856191
692	0.361268	0.346798	0.375748	23.0667	0.346393	0.333825	0.358988	689	0.558597	0.546301	0.570701	687	0.65246	0.646617	0.658233	687	0.850336	0.844363	0.8561
693	0.360635	0.346164	0.375117	23.1				690	0.558597	0.546301	0.570701	688	0.652054	0.646209	0.657831	688	0.850243	0.844268	0.85601
694	0.360002	0.345531	0.374486	23.1333				691	0.558597	0.546301	0.570701	689	0.651852	0.646005	0.657629	689	0.850058	0.844078	0.855828
695	0.359685	0.345213	0.37417	23.1667	0.34566	0.333091	0.358255	692	0.558597	0.546301	0.570701	690	0.651547	0.645698	0.657327	690	0.849872	0.843888	0.855647
696				23.2	0.345415	0.332846	0.35801	693				691	0.651446	0.645595	0.657227	691	0.849593	0.843602	0.855374
697	0.359685	0.345213	0.37417	23.2333	0.345415	0.332846	0.35801	694	0.557973	0.545671	0.570084	692	0.65109	0.645237	0.656874	692	0.849407	0.843412	0.855192
698	0.359368	0.344896	0.373853	23.2667	0.345415	0.332846	0.35801	695	0.557764	0.54546	0.569878	693	0.650836	0.644981	0.656622	693	0.849314	0.843316	0.855101
699	0.359368	0.344896	0.373853	23.3	0.345415	0.332846	0.35801	696	0.557556	0.54525	0.569672	694	0.65048	0.644622	0.656268	694	0.84922	0.843221	0.85501
700				23.3333	0.345415	0.332846	0.35801	697	0.557139	0.544829	0.56926	695	0.650174	0.644314	0.655965	695	0.84922	0.843221	0.85501
701	0.359368	0.344896	0.373853	23.3667				698	0.556514	0.544197	0.568642	696	0.649869	0.644006	0.655662	696	0.849127	0.843125	0.854919
702	0.35905	0.344577	0.373536	23.4	0.345169	0.3326	0.357765	699	0.556306	0.543986	0.568436	697	0.649767	0.643904	0.655561	697	0.849033	0.84303	0.854828
703	0.358413	0.34394	0.372901	23.4333				700	0.555889	0.543565	0.568024	698	0.649614	0.643749	0.655409	698	0.848847	0.842838	0.854645
704	0.358094	0.343621	0.372583	23.4667	0.344677	0.332108	0.357274	701	0.555681	0.543355	0.567818	699	0.649308	0.643441	0.655105	699	0.84866	0.842647	0.854463
705				23.5	0.34443	0.331862	0.357028	702	0.555264	0.542933	0.567405	700	0.648797	0.642926	0.654599	700	0.848566	0.842551	0.854371
707				23.5667	0.344184	0.331615	0.356782	703	0.555264	0.542933	0.567405	701	0.648592	0.64272	0.654396	701	0.848192	0.842168	0.854006
708	0.358094	0.343621	0.372583	23.6	0.343938	0.331369	0.356536	704	0.554637	0.5423	0.566786	702	0.648336	0.642462	0.654142	702	0.848098	0.842072	0.853914
709	0.358094	0.343621	0.372583	23.6333	0.343938	0.331369	0.356536	705	0.553802	0.541456	0.565959	703	0.647978	0.642101	0.653786	703	0.847911	0.841881	0.853731
710	0.357775	0.343301	0.372264	23.6667	0.343938	0.331369	0.356536	706	0.553174	0.540823	0.565339	704	0.64762	0.64174	0.653431	704	0.847817	0.841785	0.85364
711	0.357775	0.343301	0.372264	23.7	0.343938	0.331369	0.356536	707	0.553174	0.540823	0.565339	705	0.647158	0.641275	0.652973	705	0.847441	0.8414	0.853273
712	0.357455	0.342981	0.371945	23.7333	0.343443	0.330874	0.356042	708	0.553174	0.540823	0.565339	706	0.646851	0.640965	0.652668	706	0.84716	0.841112	0.852998
713				23.7667	0.342948	0.330378	0.355548	709	0.552965	0.540611	0.565132	707	0.646748	0.640861	0.652566	707	0.846878	0.840823	0.852723
714				23.8	0.342452	0.329882	0.355053	710	0.552547	0.540188	0.564718	708	0.646235	0.640344	0.652057	708	0.846596	0.840535	0.852447
715	0.357455	0.342981	0.371945	23.8333	0.342204	0.329634	0.354805	711	0.552547	0.540188	0.564718	709	0.645875	0.639981	0.6517	709	0.846596	0.840535	0.852447
716				23.8667	0.342204	0.329634	0.354805	712	0.552127	0.539765	0.564303	710	0.645515	0.639619	0.651343	710	0.846596	0.840535	0.852447
717				23.9	0.341956	0.329386	0.354557	713	0.551498	0.539129	0.563681	711	0.645155	0.639256	0.650985	711	0.846596	0.840535	0.852447
718	0.357134	0.34266	0.371626	23.9333	0.341707	0.329137	0.354309	715				712	0.644743	0.638841	0.650577	712	0.846501	0.840438	0.852355
719				23.9667	0.341459	0.328888	0.354061	716	0.550869	0.538494	0.563059	713	0.64464	0.638737	0.650474	713	0.846407	0.840342	0.852263
720	0.357134	0.34266	0.371626	24	0.34121	0.32864	0.353813	717	0.550869	0.538494	0.563059	714	0.644434	0.638529	0.65027	714	0.846218	0.840148	0.852078
721	0.356813	0.342338	0.371305	24.0333	0.34121	0.32864	0.353813	718	0.550659	0.538281	0.562851	715	0.644124	0.638217	0.649963	715	0.846218	0.840148	0.852078
722	0.356491	0.342016	0.370984	24.0667	0.34121	0.32864	0.353813	719	0.550659	0.538281	0.562851	716	0.643814	0.637905	0.649655	716	0.846124	0.840052	0.851986
723	0.356491	0.342016	0.370984	24.1	0.340711	0.32814	0.353315	720	0.550238	0.537856	0.562435	717	0.643504	0.637592	0.649347	717	0.846029	0.839955	0.851894
725	0.356491	0.342016	0.370984	24.1667	0.340711	0.32814	0.353315	721	0.550027	0.537643	0.562226	718	0.64309	0.637175	0.648937	718	0.846029	0.839955	0.851894
726				24.2	0.340461	0.32789	0.353065	722	0.550027	0.537643	0.562226	719	0.642986	0.637071	0.648834	719	0.846029	0.839955	0.851894
727	0.356169	0.341693	0.370663	24.2333	0.33971	0.327139	0.352315	723	0.549816	0.53743	0.562017	720	0.642417	0.636497	0.648269	720	0.846029	0.839955	0.851894
728	0.355847	0.341371	0.370342	24.2667	0.339209	0.326638	0.351816	724	0.549605	0.537217	0.561809	721	0.642106	0.636184	0.647961	721	0.846029	0.839955	0.851894
729	0.355524	0.341048	0.37002	24.3	0.338959	0.326387	0.351565	725	0.549394	0.537003	0.5616	722	0.641899	0.635975	0.647755	722	0.845934	0.839858	0.851801
730	0.355201	0.340725	0.369698	24.3333	0.338708	0.326136	0.351315	727				723	0.641692	0.635766	0.647549	723	0.845934	0.839858	0.851801
731	0.354878	0.340401	0.369376	24.3667				728				724	0.641432	0.635505	0.647292	724	0.845934	0.839858	0.851801
734				24.4667	0.338457	0.325886	0.351065	729	0.549183	0.53679	0.561391	725	0.64112	0.635191	0.646983	725	0.845934	0.839858	0.851801
736				24.5333	0.338457	0.325886	0.351065	730	0.54876	0.536363	0.560973	726	0.640653	0.634719	0.646519	726	0.845839	0.83976	0.851708
737				24.5667	0.338457	0.325886	0.351065	731	0.54876	0.536363	0.560973	727	0.640445	0.63451	0.646312	727	0.845744	0.839663	0.851615
738	0.354554	0.340077	0.369053	24.6	0.338457	0.325886	0.351065	732	0.54876	0.536363	0.560973	728	0.640237	0.6343	0.646106	728	0.845649	0.839566	0.851522
739	0.354554	0.340077	0.369053	24.6333	0.338206	0.325634	0.350814	733	0.547913	0.535508	0.560135	729	0.639769	0.633829	0.645641	729	0.845649	0.839566	0.851522
740	0.35423	0.339752	0.36873	24.6667	0.337954	0.325382	0.350563	734	0.54749	0.53508	0.559716	730	0.639404	0.633461	0.64528	730	0.845649	0.839566	0.851522
742	0.35423	0.339752	0.36873	24.7333				735	0.547065	0.534651	0.559297	731	0.639248	0.633304	0.645125	731	0.845553	0.839468	0.851429
743	0.353905	0.339427	0.368406	24.7667				736	0.546004	0.53358	0.558247	732	0.639039	0.633094	0.644918	732	0.845458	0.83937	0.851336
744	0.353254	0.338775	0.367757	24.8	0.3372	0.324628	0.34981	738				733	0.638622	0.632673	0.644503	733	0.845362	0.839272	0.851242
745	0.352929	0.338449	0.367433	24.8333				739	0.546004	0.53358	0.558247	734	0.638361	0.63241	0.644245	734	0.845171	0.839076	0.851055
748	0.352603	0.338123	0.367108	24.9333	0.336697	0.324124	0.349307	740	0.54558	0.53315	0.557827	735	0.6381	0.632147	0.643985	735	0.844884	0.838782	0.850775
749	0.352603	0.338123	0.367108	24.9667	0.336445	0.323873	0.349056	741	0.54558	0.53315	0.557827	736	0.637734	0.631778	0.643622	736	0.844788	0.838684	0.850681
750	0.351951	0.33747	0.366457	25	0.336445	0.323873	0.349056	742	0.545367	0.532936	0.557617	737	0.637368	0.631409	0.643259	737	0.844788	0.838684	0.850681
751	0.351951	0.33747	0.366457	25.0333	0.336445	0.323873	0.349056	743	0.545154	0.532721	0.557406	738	0.637368	0.631409	0.643259	738	0.844692	0.838586	0.850588
752	0.351951	0.33747	0.366457	25.0667				744	0.544941	0.532506	0.557196	739	0.637053	0.631092	0.642947	739	0.844692	0.838586	0.850588
753	0.351951	0.33747	0.366457	25.1	0.336445	0.323873	0.349056	745	0.544728	0.532291	0.556985	740	0.636686	0.630722	0.642583	740	0.844692	0.838586	0.850588
754	0.351623	0.337142	0.366131	25.1333	0.336192	0.323619	0.348803	746	0.544302	0.53186	0.556564	741	0.636161	0.630194	0.642062	741	0.844596	0.838488	0.850494
755	0.351623	0.337142	0.366131	25.1667	0.335938	0.323365	0.34855	747	0.543663	0.531214	0.555931	742	0.636056	0.630088	0.641958	742	0.8445	0.838389	0.8504
756	0.351623	0.337142	0.366131	25.2	0.335938	0.323365	0.34855	748	0.543449	0.530999	0.55572	743	0.635898	0.629929	0.641801	743	0.844403	0.838291	0.850306
757				25.2333	0.335684	0.323111	0.348297	749	0.543449	0.530999	0.55572	744	0.635636	0.629664	0.64154	744	0.844307	0.838192	0.850212
758	0.351623	0.337142	0.366131	25.2667	0.33543	0.322857	0.348043	750	0.543022	0.530567	0.555297	745	0.635425	0.629452	0.641331	745	0.844211	0.838093	0.850118
759				25.3	0.335176	0.322602	0.347789	751	0.542379	0.529918	0.554662	746	0.635372	0.629399	0.641279	746	0.844018	0.837896	0.84993
760				25.3333	0.335176	0.322602	0.347789	752				747	0.635162	0.629186	0.64107	747	0.844018	0.837896	0.84993
761	0.350967	0.336485	0.365476	25.3667	0.334921	0.322348	0.347535	753	0.541951	0.529486	0.554238	748	0.634951	0.628974	0.640861	748	0.843825	0.837698	0.849741
762	0.350967	0.336485	0.365476	25.4	0.334666	0.322093	0.347281	754	0.541737	0.529269	0.554026	749	0.634581	0.628601	0.640494	749	0.843728	0.8376	0.849647
763	0.35031	0.335827	0.364821	25.4333	0.334412	0.321838	0.347027	755	0.541737	0.529269	0.554026	750	0.634317	0.628335	0.640231	750	0.843632	0.837501	0.849553
764	0.35031	0.335827	0.364821	25.4667	0.334412	0.321838	0.347027	756	0.541737	0.529269	0.554026	751	0.634105	0.628122	0.640022	751	0.843535	0.837402	0.849458
765	0.34998	0.335497	0.364492	25.5				757	0.541522	0.529052	0.553814	752	0.63384	0.627855	0.639759	752	0.843438	0.837303	0.849364
766	0.349651	0.335167	0.364164	25.5333	0.334157	0.321583	0.346772	758				753	0.633576	0.627588	0.639496	753	0.843438	0.837303	0.849364
767	0.349322	0.334838	0.363836	25.5667	0.333902	0.321328	0.346517	759	0.541307	0.528835	0.553601	754	0.633152	0.627162	0.639076	754	0.843341	0.837204	0.849269
768	0.349322	0.334838	0.363836	25.6	0.333391	0.320817	0.346007	760	0.541092	0.528618	0.553388	755	0.632993	0.627001	0.638918	755	0.843148	0.837005	0.84908
769				25.6333	0.333391	0.320817	0.346007	761	0.540661	0.528183	0.552962	756	0.632516	0.626521	0.638445	756	0.842954	0.836807	0.848891
770	0.349322	0.334838	0.363836	25.6667	0.333391	0.320817	0.346007	762	0.540446	0.527965	0.552749	757	0.632198	0.6262	0.638129	757	0.84276	0.836608	0.848702
771	0.349322	0.334838	0.363836	25.7				763	0.540015	0.52753	0.552322	758	0.632092	0.626093	0.638024	758	0.842663	0.836509	0.848607
772	0.348661	0.334176	0.363177	25.7333	0.333135	0.32056	0.345752	764	0.540015	0.52753	0.552322	759	0.631773	0.625772	0.637708	759	0.842663	0.836509	0.848607
773				25.7667	0.332365	0.319791	0.344984	765	0.539799	0.527312	0.552109	760	0.631561	0.625558	0.637497	760	0.842566	0.836409	0.848512
774	0.34833	0.333845	0.362847	25.8	0.332109	0.319534	0.344728	766	0.53915	0.526656	0.551467	761	0.631295	0.62529	0.637233	761	0.842566	0.836409	0.848512
775				25.8333	0.331852	0.319277	0.344472	767	0.538934	0.526438	0.551253	762	0.630869	0.624861	0.636811	762	0.842371	0.83621	0.848322
776	0.348	0.333514	0.362518	25.8667				768	0.538934	0.526438	0.551253	763	0.630869	0.624861	0.636811	763	0.842371	0.83621	0.848322
777	0.348	0.333514	0.362518	25.9	0.331339	0.318764	0.34396	770	0.538934	0.526438	0.551253	764	0.630549	0.624539	0.636494	764	0.842273	0.83611	0.848227
778	0.347668	0.333182	0.362187	25.9333	0.330569	0.317994	0.343191	771	0.538934	0.526438	0.551253	765	0.630123	0.624109	0.63607	765	0.842078	0.83591	0.848036
779				25.9667	0.330569	0.317994	0.343191	772	0.538717	0.526218	0.551039	766	0.629535	0.623517	0.635487	766	0.841883	0.835711	0.847845
780	0.347668	0.333182	0.362187	26	0.329797	0.317221	0.34242	773	0.538717	0.526218	0.551039	767	0.629215	0.623194	0.635169	767	0.841785	0.835611	0.84775
781	0.347336	0.332849	0.361856	26.0333	0.329797	0.317221	0.34242	774	0.538717	0.526218	0.551039	768	0.629054	0.623033	0.63501	768	0.841688	0.835511	0.847655
782	0.347003	0.332516	0.361524	26.0667	0.329281	0.316705	0.341905	775	0.537846	0.525339	0.550178	769	0.62884	0.622817	0.634797	769	0.841688	0.835511	0.847655
783				26.1	0.329023	0.316447	0.341647	776	0.537411	0.524899	0.549747	770	0.628519	0.622493	0.634478	770	0.84159	0.83541	0.847559
784				26.1333	0.327989	0.315412	0.340615	777	0.537411	0.524899	0.549747	771	0.628197	0.622169	0.63416	771	0.841296	0.83511	0.847272
785	0.347003	0.332516	0.361524	26.1667	0.327989	0.315412	0.340615	778	0.536975	0.524459	0.549316	772	0.627715	0.621683	0.633681	772	0.841002	0.834809	0.846985
786	0.347003	0.332516	0.361524	26.2	0.32773	0.315154	0.340357	779	0.536756	0.524238	0.5491	773	0.627554	0.621521	0.633521	773	0.840806	0.834608	0.846794
787				26.2333	0.327471	0.314895	0.340098	780	0.5361	0.523575	0.548451	774	0.627393	0.621359	0.633361	774	0.840806	0.834608	0.846794
788	0.34667	0.332182	0.361192	26.2667	0.326953	0.314376	0.339581	781	0.535662	0.523133	0.548018	775	0.626963	0.620926	0.632935	775	0.840806	0.834608	0.846794
790				26.3333	0.326953	0.314376	0.339581	782	0.535223	0.522689	0.547583	776	0.626533	0.620493	0.632508	776	0.840708	0.834508	0.846698
791	0.34667	0.332182	0.361192	26.3667	0.326694	0.314117	0.339322	783	0.534345	0.521803	0.546715	777	0.62621	0.620167	0.632188	777	0.84061	0.834407	0.846602
792	0.346335	0.331847	0.360859	26.4	0.326435	0.313858	0.339063	784	0.533906	0.521359	0.546281	778	0.625995	0.619951	0.631974	778	0.84061	0.834407	0.846602
793	0.346335	0.331847	0.360859	26.4333	0.326175	0.313598	0.338804	785	0.533906	0.521359	0.546281	779	0.625834	0.619788	0.631814	779	0.840413	0.834205	0.84641
795	0.346335	0.331847	0.360859	26.5				786	0.533687	0.521137	0.546064	780	0.62551	0.619462	0.631493	780	0.840215	0.834003	0.846217
796	0.346	0.331511	0.360524	26.5333				787	0.533467	0.520915	0.545846	781	0.625294	0.619244	0.631279	781	0.840215	0.834003	0.846217
797	0.346	0.331511	0.360524	26.5667	0.325655	0.313079	0.338285	788	0.533027	0.520471	0.545411	782	0.624808	0.618755	0.630796	782	0.840116	0.833902	0.846121
798	0.346	0.331511	0.360524	26.6	0.325396	0.312819	0.338026	789	0.532807	0.520249	0.545194	783	0.62443	0.618373	0.630421	783	0.840018	0.833801	0.846024
799	0.346	0.331511	0.360524	26.6333	0.325396	0.312819	0.338026	790	0.532587	0.520027	0.544976	784	0.624268	0.61821	0.63026	784	0.840018	0.833801	0.846024
800	0.346	0.331511	0.360524	26.6667	0.325396	0.312819	0.338026	791	0.532587	0.520027	0.544976	785	0.623889	0.617828	0.629884	785	0.839919	0.833699	0.845927
801				26.7	0.325396	0.312819	0.338026	792	0.532147	0.519583	0.544541	786	0.623456	0.617392	0.629454	786	0.83972	0.833496	0.845734
802	0.346	0.331511	0.360524	26.7333	0.325135	0.312558	0.337765	793	0.531927	0.51936	0.544323	787	0.623456	0.617392	0.629454	787	0.839621	0.833395	0.845637
803	0.345662	0.331172	0.360187	26.7667	0.324613	0.312036	0.337244	794	0.531266	0.518692	0.543669	788	0.623076	0.617009	0.629077	788	0.839324	0.83309	0.845346
804	0.345324	0.330833	0.35985	26.8	0.324091	0.311514	0.336723	795	0.531266	0.518692	0.543669	789	0.622913	0.616845	0.628915	789	0.839125	0.832887	0.845153
805				26.8333	0.32383	0.311253	0.336463	796	0.531045	0.51847	0.543451	790	0.62275	0.616681	0.628754	790	0.839125	0.832887	0.845153
806	0.345324	0.330833	0.35985	26.8667	0.323569	0.310992	0.336202	797	0.530604	0.518024	0.543014	791	0.622423	0.616352	0.62843	791	0.838926	0.832683	0.844958
807				26.9	0.323569	0.310992	0.336202	798	0.530383	0.517801	0.542796	792	0.622151	0.616078	0.62816	792	0.838926	0.832683	0.844958
808	0.345324	0.330833	0.35985	26.9333	0.323307	0.31073	0.335941	799	0.529942	0.517355	0.542359	793	0.622042	0.615968	0.628052	793	0.838827	0.832581	0.844861
809	0.344644	0.330152	0.359173	26.9667				800	0.529278	0.516685	0.541703	794	0.62177	0.615693	0.627781	794	0.838827	0.832581	0.844861
810				27	0.323045	0.310468	0.335679	801	0.529057	0.516461	0.541484	795	0.621606	0.615528	0.627619	795	0.838727	0.832479	0.844764
811	0.344304	0.329812	0.358835	27.0333	0.323045	0.310468	0.335679	802	0.529057	0.516461	0.541484	796	0.621442	0.615363	0.627456	796	0.838627	0.832377	0.844667
812	0.343964	0.32947	0.358495	27.0667	0.323045	0.310468	0.335679	803	0.528835	0.516237	0.541265	797	0.621169	0.615088	0.627185	797	0.838527	0.832275	0.844569
813	0.343623	0.329129	0.358156	27.1	0.32252	0.309942	0.335155	804	0.528614	0.516014	0.541045	798	0.620732	0.614647	0.626751	798	0.838527	0.832275	0.844569
814	0.343281	0.328786	0.357815	27.1333	0.32252	0.309942	0.335155	805	0.528171	0.515566	0.540607	799	0.620513	0.614427	0.626534	799	0.838527	0.832275	0.844569
815	0.342938	0.328443	0.357474	27.1667	0.32252	0.309942	0.335155	806	0.527949	0.515342	0.540388	800	0.620129	0.61404	0.626153	800	0.838527	0.832275	0.844569
816	0.342252	0.327756	0.356791	27.2	0.32252	0.309942	0.335155	807	0.527505	0.514894	0.539949	801	0.619854	0.613764	0.625881	801	0.838527	0.832275	0.844569
817	0.342252	0.327756	0.356791	27.2333	0.322256	0.309678	0.334892	808	0.527283	0.51467	0.539729	802	0.61969	0.613598	0.625717	802	0.838227	0.831967	0.844276
818	0.341909	0.327412	0.356449	27.2667	0.321992	0.309414	0.334628	809	0.527061	0.514446	0.539509	803	0.61947	0.613376	0.625499	803	0.838027	0.831762	0.84408
819	0.341909	0.327412	0.356449	27.3	0.321728	0.30915	0.334365	810	0.527061	0.514446	0.539509	804	0.619085	0.612989	0.625117	804	0.838027	0.831762	0.84408
820	0.341909	0.327412	0.356449	27.3333				811				805	0.61881	0.612712	0.624845	805	0.837726	0.831454	0.843786
821	0.340876	0.326376	0.35542	27.3667	0.321728	0.30915	0.334365	812	0.526617	0.513997	0.53907	806	0.61848	0.612379	0.624517	806	0.837525	0.831248	0.843591
823	0.340532	0.326031	0.355077	27.4333	0.3212	0.308622	0.333837	813	0.526172	0.513548	0.53863	807	0.618149	0.612046	0.624189	807	0.837424	0.831145	0.843492
824	0.340187	0.325686	0.354733	27.4667	0.3212	0.308622	0.333837	814	0.526172	0.513548	0.53863	808	0.617929	0.611823	0.62397	808	0.837324	0.831042	0.843394
825	0.339843	0.325341	0.35439	27.5	0.320935	0.308357	0.333573	815	0.525949	0.513323	0.538409	809	0.617763	0.611656	0.623805	809	0.837123	0.830836	0.843198
826	0.339843	0.325341	0.35439	27.5333				816	0.525504	0.512873	0.537968	810	0.617708	0.611601	0.623751	810	0.837022	0.830733	0.8431
827				27.5667	0.320935	0.308357	0.333573	817	0.525504	0.512873	0.537968	811	0.617431	0.611322	0.623476	811	0.836921	0.83063	0.843001
828	0.339843	0.325341	0.35439	27.6	0.320935	0.308357	0.333573	818				812	0.617099	0.610987	0.623147	812	0.83672	0.830424	0.842805
829	0.339843	0.325341	0.35439	27.6333				819				813	0.616822	0.610708	0.622871	813	0.836619	0.83032	0.842706
830	0.339496	0.324994	0.354045	27.6667				820	0.525058	0.512423	0.537527	814	0.6166	0.610484	0.622651	814	0.836619	0.83032	0.842706
831	0.339149	0.324646	0.353699	27.7				821	0.524835	0.512198	0.537307	815	0.616544	0.610428	0.622596	815	0.836619	0.83032	0.842706
832				27.7333	0.320935	0.308357	0.333573	822	0.524612	0.511972	0.537086	816	0.616433	0.610316	0.622486	816	0.836518	0.830217	0.842607
833	0.338802	0.324298	0.353353	27.7667	0.320669	0.308091	0.333307	823	0.524165	0.511521	0.536644	817	0.616322	0.610204	0.622375	817	0.836417	0.830113	0.842509
834	0.338106	0.323601	0.35266	27.8	0.320669	0.308091	0.333307	824	0.523942	0.511296	0.536423	818	0.615821	0.6097	0.621878	818	0.836417	0.830113	0.842509
835	0.337758	0.323252	0.352313	27.8333	0.320403	0.307825	0.333042	825	0.523495	0.510844	0.535981	819	0.615487	0.609363	0.621547	819	0.836214	0.829906	0.842311
836	0.337758	0.323252	0.352313	27.8667	0.320403	0.307825	0.333042	826	0.523047	0.510393	0.535538	820	0.615209	0.609083	0.621271	820	0.836113	0.829802	0.842212
837	0.337758	0.323252	0.352313	27.9				827	0.522824	0.510167	0.535317	821	0.614763	0.608633	0.620828	821	0.83591	0.829594	0.842014
838	0.337408	0.322901	0.351965	27.9333				828	0.522824	0.510167	0.535317	822	0.614595	0.608465	0.620662	822	0.83591	0.829594	0.842014
839	0.337408	0.322901	0.351965	27.9667	0.320403	0.307825	0.333042	829				823	0.614316	0.608183	0.620385	823	0.835808	0.82949	0.841915
840	0.337058	0.32255	0.351616	28				830	0.5226	0.50994	0.535095	824	0.614204	0.608071	0.620274	824	0.835808	0.82949	0.841915
841	0.336707	0.322198	0.351267	28.0333				831	0.522375	0.509714	0.534873	825	0.613869	0.607733	0.619941	825	0.835605	0.829282	0.841716
842	0.336707	0.322198	0.351267	28.0667	0.320136	0.307557	0.332775	832	0.522375	0.509714	0.534873	826	0.613589	0.607451	0.619664	826	0.835401	0.829074	0.841518
843	0.336356	0.321847	0.350917	28.1				833	0.522375	0.509714	0.534873	827	0.613253	0.607112	0.61933	827	0.835401	0.829074	0.841518
844	0.336005	0.321495	0.350567	28.1333	0.319869	0.30729	0.332508	834	0.521926	0.509261	0.534429	828	0.612973	0.60683	0.619052	828	0.835198	0.828865	0.841319
845	0.335653	0.321142	0.350217	28.1667				835	0.521926	0.509261	0.534429	829	0.612749	0.606604	0.61883	829	0.835096	0.828761	0.841219
846	0.335653	0.321142	0.350217	28.2	0.319869	0.30729	0.332508	836				830	0.612524	0.606378	0.618607	830	0.834994	0.828656	0.84112
847	0.335653	0.321142	0.350217	28.2333	0.319333	0.306754	0.331974	837	0.521701	0.509033	0.534206	831	0.612243	0.606095	0.618328	831	0.834892	0.828552	0.84102
848	0.335653	0.321142	0.350217	28.2667	0.319333	0.306754	0.331974	838	0.521476	0.508806	0.533983	832	0.612019	0.605869	0.618106	832	0.834892	0.828552	0.84102
850	0.3353	0.320789	0.349866	28.3333				839	0.521025	0.50835	0.533537	833	0.611681	0.605529	0.617771	833	0.834585	0.828237	0.840721
852				28.4	0.319064	0.306485	0.331706	840	0.521025	0.50835	0.533537	834	0.611513	0.605358	0.617603	834	0.83438	0.828028	0.840521
853	0.3353	0.320789	0.349866	28.4333				841	0.520799	0.508123	0.533314	835	0.611287	0.605131	0.617379	835	0.834073	0.827713	0.840221
854				28.4667	0.318796	0.306216	0.331438	842	0.520574	0.507895	0.53309	836	0.610948	0.60479	0.617043	836	0.83397	0.827608	0.840121
855	0.334947	0.320434	0.349514	28.5	0.318527	0.305947	0.331169	843	0.520348	0.507666	0.532867	837	0.610666	0.604505	0.616763	837	0.83397	0.827608	0.840121
857	0.334947	0.320434	0.349514	28.5667	0.317987	0.305407	0.330631	844				838	0.610609	0.604448	0.616707	838	0.833868	0.827503	0.840021
858				28.6	0.317718	0.305138	0.330362	845	0.520122	0.507438	0.532643	839	0.61027	0.604107	0.61637	839	0.833868	0.827503	0.840021
859	0.334593	0.32008	0.349161	28.6333				846	0.519896	0.50721	0.53242	840	0.609987	0.603822	0.61609	840	0.833868	0.827503	0.840021
861	0.334239	0.319725	0.348809	28.7				847	0.519669	0.506981	0.532196	841	0.609874	0.603708	0.615977	841	0.833559	0.827187	0.83972
862	0.334239	0.319725	0.348809	28.7333	0.317718	0.305138	0.330362	848	0.519669	0.506981	0.532196	842	0.609647	0.603479	0.615752	842	0.833559	0.827187	0.83972
863	0.334239	0.319725	0.348809	28.7667	0.317448	0.304867	0.330092	849	0.518764	0.506067	0.5313	843	0.60925	0.603079	0.615358	843	0.833456	0.827082	0.839619
864	0.334239	0.319725	0.348809	28.8				850	0.518764	0.506067	0.5313	844	0.608853	0.602678	0.614964	844	0.833456	0.827082	0.839619
865	0.333883	0.319367	0.348454	28.8333				852	0.518764	0.506067	0.5313	845	0.608796	0.602621	0.614908	845	0.833353	0.826976	0.839519
866				28.8667	0.317448	0.304867	0.330092	853	0.518537	0.505838	0.531075	846	0.608682	0.602507	0.614795	846	0.833353	0.826976	0.839519
868	0.333526	0.31901	0.348099	28.9333				854	0.518537	0.505838	0.531075	847	0.608398	0.60222	0.614512	847	0.833353	0.826976	0.839519
869	0.333526	0.31901	0.348099	28.9667	0.316906	0.304325	0.329552	855	0.518537	0.505838	0.531075	848	0.60817	0.60199	0.614286	848	0.833044	0.826659	0.839216
870	0.333526	0.31901	0.348099	29	0.316906	0.304325	0.329552	856	0.518537	0.505838	0.531075	849	0.608113	0.601933	0.61423	849	0.83294	0.826553	0.839116
871	0.332454	0.317935	0.347031	29.0333				857	0.518081	0.505377	0.530624	850	0.607942	0.601761	0.61406	850	0.832837	0.826448	0.839015
872				29.0667	0.316635	0.304054	0.329281	858	0.517625	0.504917	0.530173	851	0.607542	0.601358	0.613664	851	0.832837	0.826448	0.839015
873				29.1	0.316635	0.304054	0.329281	859	0.517397	0.504687	0.529948	852	0.607485	0.601301	0.613607	852	0.832527	0.82613	0.838712
874	0.331381	0.31686	0.345964	29.1333	0.316363	0.303782	0.32901	860	0.516941	0.504226	0.529496	853	0.607257	0.60107	0.61338	853	0.832423	0.826024	0.838611
875				29.1667	0.316091	0.30351	0.328739	861	0.516713	0.503996	0.529271	854	0.607085	0.600898	0.61321	854	0.83232	0.825918	0.83851
876	0.331381	0.31686	0.345964	29.2	0.315819	0.303238	0.328468	862	0.516484	0.503765	0.529045	855	0.606685	0.600494	0.612813	855	0.83232	0.825918	0.83851
877	0.331381	0.31686	0.345964	29.2333	0.315547	0.302966	0.328196	863	0.516027	0.503303	0.528592	856	0.606284	0.600091	0.612416	856	0.83232	0.825918	0.83851
878	0.331381	0.31686	0.345964	29.2667	0.315275	0.302693	0.327924	864	0.515798	0.503072	0.528366	857	0.605941	0.599744	0.612075	857	0.83232	0.825918	0.83851
879	0.331381	0.31686	0.345964	29.3	0.315275	0.302693	0.327924	865	0.515798	0.503072	0.528366	858	0.605597	0.599398	0.611734	858	0.83232	0.825918	0.83851
880	0.331381	0.31686	0.345964	29.3333				866	0.51534	0.50261	0.527913	859	0.605597	0.599398	0.611734	859	0.832216	0.825811	0.838408
881	0.33102	0.316498	0.345604	29.3667	0.315002	0.30242	0.327652	867	0.514883	0.502148	0.52746	860	0.605425	0.599225	0.611563	860	0.832112	0.825705	0.838307
882				29.4	0.315002	0.30242	0.327652	868	0.514425	0.501686	0.527007	861	0.605081	0.598878	0.611221	861	0.832008	0.825598	0.838205
884	0.330298	0.315774	0.344885	29.4667	0.315002	0.30242	0.327652	869	0.513967	0.501223	0.526554	862	0.605023	0.59882	0.611164	862	0.831904	0.825492	0.838104
885	0.329938	0.315412	0.344526	29.5	0.315002	0.30242	0.327652	870	0.513738	0.500992	0.526327	863	0.604966	0.598762	0.611107	863	0.8318	0.825385	0.838002
886				29.5333	0.315002	0.30242	0.327652	871	0.513509	0.500761	0.526101	864	0.604563	0.598357	0.610708	864	0.8318	0.825385	0.838002
887				29.5667	0.314453	0.30187	0.327104	872	0.513509	0.500761	0.526101	865	0.604333	0.598125	0.61048	865	0.831591	0.825172	0.837799
888				29.6	0.314453	0.30187	0.327104	873	0.51328	0.500529	0.525874	866	0.604218	0.598009	0.610365	866	0.831278	0.824851	0.837493
889				29.6333	0.314453	0.30187	0.327104	874				867	0.604045	0.597835	0.610194	867	0.831174	0.824744	0.837391
890	0.329576	0.31505	0.344166	29.6667	0.314178	0.301595	0.32683	875	0.51328	0.500529	0.525874	868	0.6037	0.597486	0.609851	868	0.830964	0.82453	0.837187
891	0.329576	0.31505	0.344166	29.7	0.314178	0.301595	0.32683	876	0.51305	0.500297	0.525647	869	0.6037	0.597486	0.609851	869	0.830651	0.824208	0.836881
892	0.329576	0.31505	0.344166	29.7333	0.313627	0.301043	0.32628	877	0.51282	0.500065	0.525419	870	0.603642	0.597428	0.609794	870	0.830651	0.824208	0.836881
893	0.32885	0.314322	0.343444	29.7667	0.313627	0.301043	0.32628	878	0.512131	0.499369	0.524737	871	0.60318	0.596963	0.609335	871	0.830651	0.824208	0.836881
894				29.8	0.313627	0.301043	0.32628	879				872	0.603007	0.596788	0.609163	872	0.830441	0.823994	0.836676
895	0.328487	0.313958	0.343082	29.8333				880	0.511671	0.498905	0.524282	873	0.602544	0.596322	0.608704	873	0.830336	0.823886	0.836574
897	0.328124	0.313594	0.342721	29.9	0.313627	0.301043	0.32628	881	0.51121	0.49844	0.523826	874	0.602313	0.596089	0.608475	874	0.830336	0.823886	0.836574
898				29.9333	0.313349	0.300765	0.326003	882	0.51098	0.498207	0.523598	875	0.602197	0.595972	0.60836	875	0.830231	0.823779	0.836471
899	0.328124	0.313594	0.342721	29.9667	0.313071	0.300487	0.325726	883	0.510749	0.497974	0.52337	876	0.601908	0.595681	0.608073	876	0.830126	0.823671	0.836369
900				30	0.313071	0.300487	0.325726	884	0.510056	0.497275	0.522684	877	0.60185	0.595622	0.608015	877	0.830021	0.823563	0.836266
901	0.328124	0.313594	0.342721	30.0333	0.313071	0.300487	0.325726	885	0.509363	0.496575	0.521998	878	0.60156	0.59533	0.607728	878	0.830021	0.823563	0.836266
902	0.32776	0.313229	0.342359	30.0667				886	0.508901	0.496108	0.52154	879	0.601212	0.594979	0.607382	879	0.829915	0.823455	0.836163
903	0.32776	0.313229	0.342359	30.1	0.312793	0.300208	0.325449	887	0.508901	0.496108	0.52154	880	0.600979	0.594745	0.607152	880	0.829915	0.823455	0.836163
904				30.1333	0.312793	0.300208	0.325449	888	0.508438	0.495641	0.521082	881	0.600515	0.594277	0.606691	881	0.82981	0.823347	0.83606
905	0.327396	0.312864	0.341996	30.1667	0.312514	0.299929	0.32517	889	0.508206	0.495407	0.520853	882	0.600341	0.594102	0.606518	882	0.82981	0.823347	0.83606
906	0.327032	0.312499	0.341633	30.2				890	0.507975	0.495173	0.520624	883	0.599759	0.593516	0.605941	883	0.82981	0.823347	0.83606
907	0.326667	0.312133	0.34127	30.2333				891	0.507743	0.494939	0.520395	884	0.599235	0.592988	0.605421	884	0.82981	0.823347	0.83606
908	0.326303	0.311768	0.340907	30.2667	0.312514	0.299929	0.32517	892	0.507511	0.494705	0.520165	885	0.599002	0.592753	0.60519	885	0.82981	0.823347	0.83606
909	0.326303	0.311768	0.340907	30.3	0.312234	0.299649	0.324892	893	0.507279	0.494471	0.519935	886	0.598827	0.592577	0.605016	886	0.829704	0.823239	0.835957
910	0.326303	0.311768	0.340907	30.3333	0.311396	0.298809	0.324055	894	0.507047	0.494237	0.519706	887	0.598536	0.592283	0.604727	887	0.829598	0.82313	0.835854
911				30.3667	0.311116	0.29853	0.323777	895	0.507047	0.494237	0.519706	888	0.598477	0.592224	0.604669	888	0.829598	0.82313	0.835854
912	0.326303	0.311768	0.340907	30.4				896	0.506581	0.493767	0.519245	889	0.598127	0.591871	0.604321	889	0.829598	0.82313	0.835854
913	0.325936	0.311401	0.340543	30.4333	0.310836	0.298249	0.323497	897	0.506349	0.493532	0.519015	890	0.597835	0.591577	0.604031	890	0.829386	0.822913	0.835646
916				30.5333	0.310556	0.297969	0.323218	898	0.505883	0.493062	0.518554	891	0.597426	0.591165	0.603625	891	0.829279	0.822804	0.835543
917				30.5667	0.309996	0.297408	0.32266	899	0.50565	0.492827	0.518323	892	0.597192	0.590929	0.603393	892	0.829173	0.822695	0.835439
918	0.325936	0.311401	0.340543	30.6				900	0.50565	0.492827	0.518323	893	0.597075	0.590811	0.603277	893	0.829067	0.822586	0.835335
919				30.6333	0.309716	0.297128	0.32238	901	0.504949	0.492119	0.51763	894	0.596782	0.590516	0.602987	894	0.82896	0.822477	0.835231
920				30.6667	0.309716	0.297128	0.32238	902				895	0.596489	0.590221	0.602696	895	0.828853	0.822367	0.835127
922				30.7333	0.309716	0.297128	0.32238	903				896	0.596254	0.589985	0.602463	896	0.828747	0.822258	0.835023
923	0.325569	0.311032	0.340177	30.7667	0.309435	0.296847	0.3221	905	0.504949	0.492119	0.51763	897	0.595961	0.589689	0.602172	897	0.828533	0.822039	0.834815
924	0.325569	0.311032	0.340177	30.8	0.309154	0.296565	0.321819	906	0.504949	0.492119	0.51763	898	0.595667	0.589393	0.60188	898	0.828426	0.82193	0.834711
925	0.325201	0.310663	0.33981	30.8333				907	0.504715	0.491883	0.517398	899	0.595373	0.589097	0.601589	899	0.828213	0.821711	0.834502
927	0.325201	0.310663	0.33981	30.9	0.308872	0.296283	0.321539	908	0.504715	0.491883	0.517398	900	0.595079	0.588801	0.601297	900	0.827999	0.821491	0.834293
928	0.324462	0.309922	0.339075	30.9333	0.308591	0.296001	0.321258	909				901	0.594962	0.588682	0.60118	901	0.827891	0.821382	0.834189
929				30.9667	0.308309	0.295719	0.320977	910	0.504715	0.491883	0.517398	902	0.594844	0.588563	0.601063	902	0.827784	0.821272	0.834084
930	0.324462	0.309922	0.339075	31	0.308028	0.295437	0.320696	912	0.504715	0.491883	0.517398	903	0.594608	0.588326	0.600829	903	0.827784	0.821272	0.834084
931				31.0333	0.308028	0.295437	0.320696	913	0.504481	0.491646	0.517166	904	0.594372	0.588088	0.600595	904	0.82757	0.821052	0.833875
932	0.324092	0.309551	0.338707	31.0667	0.308028	0.295437	0.320696	914	0.504246	0.491409	0.516934	905	0.594313	0.588028	0.600536	905	0.82757	0.821052	0.833875
933				31.1	0.307745	0.295155	0.320415	915	0.503775	0.490934	0.516468	906	0.594135	0.58785	0.60036	906	0.827462	0.820942	0.83377
934	0.323352	0.308809	0.337971	31.1333	0.307463	0.294872	0.320133	916	0.50354	0.490697	0.516235	907	0.594076	0.58779	0.600302	907	0.827354	0.820831	0.833665
935	0.322612	0.308067	0.337233	31.1667				917	0.503069	0.490221	0.515769	908	0.593662	0.587373	0.599891	908	0.827139	0.820611	0.833454
936				31.2	0.307463	0.294872	0.320133	918	0.502833	0.489983	0.515536	909	0.593425	0.587134	0.599656	909	0.827031	0.8205	0.833349
937	0.322241	0.307695	0.336864	31.2333	0.30718	0.294588	0.31985	919	0.502597	0.489745	0.515303	910	0.593247	0.586955	0.599479	910	0.826923	0.82039	0.833244
938				31.2667	0.306896	0.294304	0.319567	920	0.502597	0.489745	0.515303	911	0.592714	0.586418	0.59895	911	0.826815	0.820279	0.833138
939				31.3	0.306896	0.294304	0.319567	921	0.502361	0.489507	0.515069	912	0.592536	0.586238	0.598773	912	0.826383	0.819836	0.832717
940	0.3215	0.306953	0.336127	31.3333	0.306327	0.293735	0.319	922	0.502361	0.489507	0.515069	913	0.592001	0.5857	0.598243	913	0.826167	0.819615	0.832506
941	0.32113	0.306581	0.335758	31.3667				923	0.502361	0.489507	0.515069	914	0.591764	0.58546	0.598007	914	0.826167	0.819615	0.832506
942	0.320759	0.30621	0.335389	31.4	0.306327	0.293735	0.319	924	0.502125	0.489268	0.514835	915	0.591764	0.58546	0.598007	915	0.826058	0.819504	0.8324
943	0.320388	0.305838	0.33502	31.4333	0.306327	0.293735	0.319	925	0.501652	0.48879	0.514367	916	0.591347	0.58504	0.597593	916	0.825842	0.819281	0.832189
944	0.320018	0.305466	0.33465	31.4667	0.306327	0.293735	0.319	926	0.501415	0.488551	0.514133	917	0.590871	0.58456	0.597121	917	0.825842	0.819281	0.832189
945	0.319647	0.305095	0.334281	31.5	0.306041	0.293449	0.318715	927	0.500942	0.488073	0.513664	918	0.590752	0.58444	0.597002	918	0.825625	0.819059	0.831977
946	0.319276	0.304723	0.333912	31.5333	0.305756	0.293163	0.31843	928	0.500942	0.488073	0.513664	919	0.590394	0.58408	0.596647	919	0.825516	0.818948	0.831871
947				31.5667	0.305756	0.293163	0.31843	929	0.500942	0.488073	0.513664	920	0.590215	0.5839	0.59647	920	0.825407	0.818836	0.831765
948	0.318905	0.304352	0.333542	31.6	0.305469	0.292876	0.318145	930	0.500942	0.488073	0.513664	921	0.589498	0.583177	0.595758	921	0.825407	0.818836	0.831765
949				31.6333	0.305469	0.292876	0.318145	931	0.500942	0.488073	0.513664	922	0.589259	0.582936	0.595521	922	0.825298	0.818725	0.831659
950				31.6667	0.305469	0.292876	0.318145	932	0.500704	0.487833	0.513429	923	0.589079	0.582756	0.595343	923	0.825081	0.818502	0.831446
951	0.318163	0.303608	0.332803	31.7				933	0.500704	0.487833	0.513429	924	0.58884	0.582514	0.595106	924	0.824863	0.818279	0.831234
952	0.317791	0.303235	0.332433	31.7333				934	0.500704	0.487833	0.513429	925	0.58854	0.582213	0.594808	925	0.824645	0.818055	0.831021
953	0.317791	0.303235	0.332433	31.7667				935	0.500466	0.487593	0.513193	926	0.588241	0.581911	0.594511	926	0.824536	0.817944	0.830915
954				31.8	0.305469	0.292876	0.318145	936	0.500466	0.487593	0.513193	927	0.587821	0.581488	0.594094	927	0.824317	0.81772	0.830701
956				31.8667	0.305469	0.292876	0.318145	937	0.500466	0.487593	0.513193	928	0.58734	0.581004	0.593617	928	0.824317	0.81772	0.830701
958	0.317418	0.302862	0.332061	31.9333	0.305469	0.292876	0.318145	939	0.499988	0.48711	0.51272	929	0.58716	0.580822	0.593438	929	0.824317	0.81772	0.830701
959				31.9667	0.305181	0.292587	0.317857	940	0.49927	0.486386	0.512011	930	0.586919	0.58058	0.5932	930	0.824317	0.81772	0.830701
960	0.317418	0.302862	0.332061	32	0.304603	0.292009	0.317282	941	0.498792	0.485903	0.511537	931	0.586558	0.580216	0.592841	931	0.824098	0.817495	0.830488
962				32.0667	0.304314	0.291719	0.316994	942				932	0.586438	0.580094	0.592722	932	0.824098	0.817495	0.830488
965				32.1667	0.304025	0.29143	0.316706	943	0.498792	0.485903	0.511537	933	0.586196	0.579851	0.592482	933	0.824098	0.817495	0.830488
966	0.317418	0.302862	0.332061	32.2	0.303736	0.29114	0.316417	944	0.498552	0.485661	0.5113	934	0.585955	0.579608	0.592242	934	0.824098	0.817495	0.830488
967				32.2333	0.303448	0.290851	0.316129	945	0.498072	0.485176	0.510825	935	0.585834	0.579486	0.592123	935	0.824098	0.817495	0.830488
968				32.2667	0.303448	0.290851	0.316129	946	0.498072	0.485176	0.510825	936	0.585653	0.579303	0.591943	936	0.823878	0.81727	0.830273
971	0.317418	0.302862	0.332061	32.3667				947	0.498072	0.485176	0.510825	937	0.585471	0.579121	0.591763	937	0.823878	0.81727	0.830273
972	0.316669	0.302111	0.331315	32.4	0.303448	0.290851	0.316129	948	0.497832	0.484933	0.510588	938	0.58535	0.578999	0.591643	938	0.823438	0.816818	0.829843
973				32.4333	0.303448	0.290851	0.316129	949	0.497351	0.484447	0.510111	939	0.585229	0.578877	0.591522	939	0.823438	0.816818	0.829843
974				32.4667	0.303448	0.290851	0.316129	951	0.497351	0.484447	0.510111	940	0.585048	0.578694	0.591342	940	0.823438	0.816818	0.829843
975				32.5	0.303157	0.29056	0.31584	952	0.49711	0.484204	0.509873	941	0.584866	0.578511	0.591162	941	0.823327	0.816705	0.829735
976				32.5333	0.302866	0.290269	0.31555	953	0.49711	0.484204	0.509873	942	0.584442	0.578083	0.590741	942	0.823216	0.816592	0.829627
977				32.5667	0.302576	0.289977	0.31526	955	0.496868	0.48396	0.509634	943	0.584078	0.577717	0.59038	943	0.823216	0.816592	0.829627
980	0.315919	0.30136	0.330569	32.6667				956	0.496144	0.483228	0.508917	944	0.584017	0.577656	0.59032	944	0.823216	0.816592	0.829627
981				32.7	0.302576	0.289977	0.31526	957	0.495902	0.482984	0.508678	945	0.583714	0.57735	0.590019	945	0.822995	0.816364	0.829411
982	0.315919	0.30136	0.330569	32.7333	0.302284	0.289685	0.31497	958				946	0.583653	0.577289	0.589958	946	0.822995	0.816364	0.829411
983	0.315544	0.300983	0.330194	32.7667				959	0.495419	0.482496	0.5082	947	0.583653	0.577289	0.589958	947	0.822884	0.816251	0.829303
984	0.315544	0.300983	0.330194	32.8	0.302284	0.289685	0.31497	960	0.495177	0.482252	0.507961	948	0.583531	0.577166	0.589837	948	0.822772	0.816137	0.829194
985				32.8333	0.302284	0.289685	0.31497	961	0.494935	0.482008	0.507722	949	0.583044	0.576675	0.589354	949	0.822661	0.816023	0.829086
986	0.315168	0.300606	0.32982	32.8667	0.301992	0.289393	0.314678	966				950	0.582922	0.576552	0.589232	950	0.822438	0.815794	0.828869
987				32.9	0.3017	0.2891	0.314387	967	0.49421	0.481275	0.507004	951	0.582738	0.576367	0.589051	951	0.822438	0.815794	0.828869
988				32.9333	0.301407	0.288807	0.314096	968	0.493483	0.480542	0.506285	952	0.582616	0.576244	0.58893	952	0.822327	0.81568	0.82876
989				32.9667	0.300823	0.288221	0.313513	969	0.493241	0.480297	0.506045	953	0.582311	0.575937	0.588627	953	0.822215	0.815566	0.828651
990	0.314415	0.299852	0.329071	33	0.300823	0.288221	0.313513	970	0.493241	0.480297	0.506045	954	0.58225	0.575875	0.588566	954	0.822215	0.815566	0.828651
992	0.314415	0.299852	0.329071	33.0667	0.30053	0.287928	0.313221	971	0.493241	0.480297	0.506045	955	0.582005	0.575628	0.588323	955	0.822104	0.815451	0.828542
993	0.314038	0.299475	0.328695	33.1	0.300237	0.287635	0.312929	972	0.492998	0.480052	0.505804	956	0.582005	0.575628	0.588323	956	0.822104	0.815451	0.828542
994				33.1333	0.299944	0.287341	0.312637	973	0.492511	0.47956	0.505323	957	0.581882	0.575505	0.588201	957	0.822104	0.815451	0.828542
995	0.313661	0.299097	0.32832	33.1667				974	0.492511	0.47956	0.505323	958	0.581637	0.575258	0.587958	958	0.821992	0.815337	0.828433
996				33.2	0.29965	0.287047	0.312344	976	0.492511	0.47956	0.505323	959	0.58133	0.574949	0.587653	959	0.821992	0.815337	0.828433
997	0.313661	0.299097	0.32832	33.2333	0.299357	0.286753	0.312051	977	0.492511	0.47956	0.505323	960	0.581269	0.574887	0.587592	960	0.821768	0.815107	0.828215
998	0.313284	0.298719	0.327944	33.2667				980				961	0.581084	0.574701	0.587409	961	0.821656	0.814992	0.828105
999	0.313284	0.298719	0.327944	33.3				981	0.492511	0.47956	0.505323	962	0.580838	0.574452	0.587165	962	0.821543	0.814877	0.827996
1000	0.312906	0.29834	0.327567	33.3333	0.299357	0.286753	0.312051	982	0.492266	0.479313	0.505081	963	0.580407	0.574018	0.586737	963	0.821543	0.814877	0.827996
1001				33.3667	0.299063	0.286459	0.311759	983	0.492266	0.479313	0.505081	964	0.580222	0.573831	0.586553	964	0.821543	0.814877	0.827996
1002	0.312149	0.297582	0.326814	33.4	0.299063	0.286459	0.311759	984	0.492022	0.479066	0.504839	965	0.579913	0.573521	0.586247	965	0.821205	0.814531	0.827666
1003	0.311771	0.297203	0.326437	33.4333	0.299063	0.286459	0.311759	985	0.491777	0.478819	0.504597	966	0.579666	0.573272	0.586002	966	0.821093	0.814415	0.827556
1004	0.311771	0.297203	0.326437	33.4667				986				967	0.579419	0.573023	0.585757	967	0.821093	0.814415	0.827556
1005				33.5	0.299063	0.286459	0.311759	987	0.491532	0.478572	0.504354	968	0.578924	0.572524	0.585266	968	0.821093	0.814415	0.827556
1006	0.311392	0.296823	0.326059	33.5333				988	0.491287	0.478324	0.504112	969	0.578615	0.572212	0.584959	969	0.821093	0.814415	0.827556
1007	0.311392	0.296823	0.326059	33.5667				989	0.491041	0.478076	0.503869	970	0.578181	0.571775	0.584529	970	0.82098	0.814299	0.827446
1008	0.311012	0.296442	0.32568	33.6	0.299063	0.286459	0.311759	990	0.490795	0.477828	0.503626	971	0.578057	0.57165	0.584406	971	0.82098	0.814299	0.827446
1009				33.6333	0.299063	0.286459	0.311759	991	0.490795	0.477828	0.503626	972	0.577747	0.571338	0.584098	972	0.820867	0.814183	0.827336
1010	0.311012	0.296442	0.32568	33.6667	0.299063	0.286459	0.311759	992				973	0.577375	0.570963	0.583728	973	0.820753	0.814067	0.827226
1011	0.311012	0.296442	0.32568	33.7	0.299063	0.286459	0.311759	993	0.490549	0.477579	0.503382	974	0.577312	0.5709	0.583667	974	0.82064	0.813951	0.827115
1012	0.310629	0.296059	0.3253	33.7333	0.298766	0.286162	0.311463	994	0.490303	0.47733	0.503138	975	0.577002	0.570587	0.583358	975	0.820414	0.813719	0.826894
1013				33.7667	0.29847	0.285865	0.311168	995	0.490056	0.477082	0.502895	976	0.576753	0.570336	0.583111	976	0.8203	0.813602	0.826783
1015	0.310247	0.295676	0.324919	33.8333	0.298174	0.285568	0.310872	996	0.48981	0.476833	0.502651	977	0.576566	0.570148	0.582926	977	0.8203	0.813602	0.826783
1016	0.310247	0.295676	0.324919	33.8667	0.298174	0.285568	0.310872	997	0.48981	0.476833	0.502651	978	0.576193	0.569772	0.582555	978	0.820187	0.813486	0.826673
1017				33.9	0.298174	0.285568	0.310872	998	0.489563	0.476583	0.502406	979	0.575943	0.569521	0.582308	979	0.820187	0.813486	0.826673
1018	0.310247	0.295676	0.324919	33.9333	0.297876	0.28527	0.310576	999	0.489563	0.476583	0.502406	980	0.575819	0.569395	0.582184	980	0.820187	0.813486	0.826673
1019	0.309864	0.295292	0.324537	33.9667	0.297876	0.28527	0.310576	1000	0.489563	0.476583	0.502406	981	0.575444	0.569018	0.581813	981	0.820073	0.813369	0.826562
1020	0.30948	0.294907	0.324155	34	0.29728	0.284673	0.309982	1001	0.489563	0.476583	0.502406	982	0.575382	0.568955	0.581751	982	0.819959	0.813252	0.826451
1021				34.0333	0.296982	0.284374	0.309685	1002	0.489315	0.476333	0.502161	983	0.57507	0.568641	0.581441	983	0.819959	0.813252	0.826451
1022	0.309096	0.294522	0.323772	34.0667	0.296683	0.284075	0.309387	1003	0.488819	0.475832	0.501671	984	0.57482	0.568389	0.581193	984	0.819959	0.813252	0.826451
1023	0.309096	0.294522	0.323772	34.1	0.296683	0.284075	0.309387	1004	0.488819	0.475832	0.501671	985	0.57457	0.568137	0.580945	985	0.819844	0.813135	0.826339
1024	0.309096	0.294522	0.323772	34.1333				1005	0.488819	0.475832	0.501671	986	0.574382	0.567948	0.580759	986	0.819844	0.813135	0.826339
1025	0.309096	0.294522	0.323772	34.1667	0.296683	0.284075	0.309387	1006	0.488571	0.475581	0.501425	987	0.574132	0.567696	0.580511	987	0.819616	0.812901	0.826116
1026				34.2	0.296683	0.284075	0.309387	1007	0.488571	0.475581	0.501425	988	0.573819	0.567381	0.5802	988	0.819501	0.812784	0.826005
1027	0.308711	0.294136	0.323389	34.2333				1008	0.488322	0.475329	0.501179	989	0.573568	0.567128	0.579951	989	0.819387	0.812666	0.825893
1028	0.308711	0.294136	0.323389	34.2667	0.296683	0.284075	0.309387	1009	0.488072	0.475078	0.500932	990	0.573318	0.566875	0.579703	990	0.818814	0.812079	0.825335
1029				34.3	0.296083	0.283474	0.308789	1010	0.487823	0.474826	0.500685	991	0.573004	0.566559	0.579391	991	0.818814	0.812079	0.825335
1030	0.308325	0.293749	0.323004	34.3333	0.295783	0.283173	0.308491	1011	0.487573	0.474574	0.500439	992	0.57269	0.566243	0.57908	992	0.818699	0.811961	0.825223
1031	0.307939	0.293363	0.32262	34.3667	0.295783	0.283173	0.308491	1012	0.487324	0.474322	0.500192	993	0.572501	0.566053	0.578893	993	0.818585	0.811844	0.825111
1032	0.307167	0.292589	0.321851	34.4	0.295483	0.282872	0.308191	1013	0.487074	0.474069	0.499945	994	0.572124	0.565673	0.578518	994	0.818585	0.811844	0.825111
1033	0.306781	0.292202	0.321467	34.4333	0.295483	0.282872	0.308191	1014	0.487074	0.474069	0.499945	995	0.571809	0.565356	0.578206	995	0.818239	0.81149	0.824774
1034				34.4667	0.295483	0.282872	0.308191	1015				996	0.571305	0.564848	0.577706	996	0.818124	0.811372	0.824662
1036	0.306781	0.292202	0.321467	34.5333				1016	0.487074	0.474069	0.499945	997	0.57099	0.56453	0.577393	997	0.818124	0.811372	0.824662
1037	0.306781	0.292202	0.321467	34.5667	0.295483	0.282872	0.308191	1017	0.487074	0.474069	0.499945	998	0.5708	0.564339	0.577205	998	0.818009	0.811253	0.82455
1038	0.306781	0.292202	0.321467	34.6				1018	0.487074	0.474069	0.499945	999	0.570548	0.564085	0.576954	999	0.818009	0.811253	0.82455
1039	0.306392	0.291813	0.32108	34.6333				1019	0.486321	0.473309	0.4992	1000	0.570358	0.563894	0.576766	1000	0.818009	0.811253	0.82455
1041	0.306392	0.291813	0.32108	34.7	0.295483	0.282872	0.308191	1020	0.48607	0.473055	0.498952	1001	0.570169	0.563703	0.576578	1001	0.818009	0.811253	0.82455
1042				34.7333	0.295182	0.28257	0.307891	1022	0.485819	0.472801	0.498703	1002	0.569979	0.563512	0.57639	1002	0.818009	0.811253	0.82455
1043				34.7667	0.295182	0.28257	0.307891	1023	0.485567	0.472547	0.498455	1003	0.569662	0.563193	0.576075	1003	0.817546	0.810779	0.824098
1044	0.306392	0.291813	0.32108	34.8	0.295182	0.28257	0.307891	1024	0.485316	0.472293	0.498206	1004	0.569345	0.562873	0.575761	1004	0.81743	0.81066	0.823985
1045	0.306002	0.291422	0.320692	34.8333	0.295182	0.28257	0.307891	1025	0.485316	0.472293	0.498206	1005	0.569092	0.562618	0.575509	1005	0.817314	0.810541	0.823872
1046	0.305613	0.291031	0.320304	34.8667				1026	0.485064	0.472039	0.497957	1006	0.568647	0.56217	0.575068	1006	0.817314	0.810541	0.823872
1047				34.9	0.295182	0.28257	0.307891	1027				1007	0.568393	0.561914	0.574816	1007	0.817198	0.810422	0.823759
1048	0.304833	0.29025	0.319527	34.9333	0.294879	0.282267	0.307589	1028	0.484307	0.471275	0.497209	1008	0.568329	0.56185	0.574753	1008	0.817082	0.810303	0.823646
1049				34.9667	0.294879	0.282267	0.307589	1029	0.484307	0.471275	0.497209	1009	0.567884	0.561401	0.57431	1009	0.816966	0.810184	0.823533
1050	0.304442	0.289859	0.319138	35	0.294879	0.282267	0.307589	1030	0.484307	0.471275	0.497209	1010	0.567629	0.561144	0.574057	1010	0.816966	0.810184	0.823533
1051	0.304442	0.289859	0.319138	35.0333				1031	0.484307	0.471275	0.497209	1011	0.567565	0.56108	0.573994	1011	0.816733	0.809945	0.823305
1052	0.304051	0.289466	0.318748	35.0667	0.294879	0.282267	0.307589	1032	0.484307	0.471275	0.497209	1012	0.567374	0.560887	0.573804	1012	0.816616	0.809825	0.823192
1054				35.1333	0.294879	0.282267	0.307589	1033	0.483801	0.470763	0.496708	1013	0.567246	0.560759	0.573678	1013	0.816616	0.809825	0.823192
1055				35.1667	0.294574	0.281961	0.307285	1034	0.483548	0.470507	0.496458	1014	0.567119	0.56063	0.573551	1014	0.816499	0.809705	0.823078
1056	0.30366	0.289074	0.318359	35.2				1035	0.483295	0.470252	0.496207	1015	0.5668	0.560308	0.573235	1015	0.816266	0.809466	0.822851
1057				35.2333	0.294268	0.281655	0.306981	1036	0.483041	0.469995	0.495957	1016	0.566608	0.560115	0.573044	1016	0.815916	0.809107	0.822509
1058	0.30366	0.289074	0.318359	35.2667	0.293963	0.281349	0.306677	1037	0.483041	0.469995	0.495957	1017	0.566416	0.559922	0.572854	1017	0.815799	0.808987	0.822395
1059	0.303267	0.288681	0.317968	35.3	0.293963	0.281349	0.306677	1038	0.483041	0.469995	0.495957	1018	0.566224	0.559729	0.572664	1018	0.815682	0.808867	0.822281
1060				35.3333	0.293657	0.281043	0.306373	1039				1019	0.565968	0.559471	0.57241	1019	0.815682	0.808867	0.822281
1061	0.303267	0.288681	0.317968	35.3667	0.293352	0.280736	0.306068	1040	0.482279	0.469226	0.495203	1020	0.565712	0.559213	0.572155	1020	0.815448	0.808627	0.822053
1062	0.302873	0.288286	0.317575	35.4				1041	0.482279	0.469226	0.495203	1021	0.565392	0.55889	0.571837	1021	0.815448	0.808627	0.822053
1063	0.302479	0.287891	0.317183	35.4333	0.293045	0.280429	0.305763	1042	0.481771	0.468712	0.494701	1022	0.565199	0.558696	0.571646	1022	0.815331	0.808507	0.821939
1064	0.302085	0.287496	0.316791	35.4667	0.292739	0.280122	0.305458	1043	0.481517	0.468455	0.494449	1023	0.564942	0.558437	0.571392	1023	0.815213	0.808387	0.821824
1065	0.301691	0.287102	0.316399	35.5				1044	0.481517	0.468455	0.494449	1024	0.564814	0.558308	0.571264	1024	0.815213	0.808387	0.821824
1066	0.301691	0.287102	0.316399	35.5333	0.292433	0.279815	0.305153	1045	0.481517	0.468455	0.494449	1025	0.564685	0.558178	0.571137	1025	0.814861	0.808025	0.821481
1067	0.301297	0.286707	0.316006	35.5667	0.292433	0.279815	0.305153	1046	0.481261	0.468197	0.494196	1026	0.564299	0.55779	0.570753	1026	0.814861	0.808025	0.821481
1068	0.300507	0.285915	0.315219	35.6	0.292433	0.279815	0.305153	1047	0.481261	0.468197	0.494196	1027	0.564171	0.55766	0.570626	1027	0.814743	0.807905	0.821366
1069	0.300507	0.285915	0.315219	35.6333				1048	0.481261	0.468197	0.494196	1028	0.564042	0.55753	0.570498	1028	0.814625	0.807784	0.821251
1070	0.300507	0.285915	0.315219	35.6667				1049	0.481261	0.468197	0.494196	1029	0.563849	0.557335	0.570306	1029	0.814625	0.807784	0.821251
1072				35.7333	0.292125	0.279507	0.304847	1050	0.480492	0.46742	0.493435	1030	0.56372	0.557205	0.570178	1030	0.814625	0.807784	0.821251
1073	0.299715	0.285122	0.314431	35.7667				1051	0.479979	0.466902	0.492928	1031	0.563591	0.557075	0.57005	1031	0.814625	0.807784	0.821251
1074	0.299715	0.285122	0.314431	35.8	0.292125	0.279507	0.304847	1052	0.479722	0.466643	0.492675	1032	0.563268	0.55675	0.56973	1032	0.814389	0.807542	0.821021
1075	0.299715	0.285122	0.314431	35.8333	0.291817	0.279197	0.304539	1053	0.479465	0.466383	0.492421	1033	0.563203	0.556685	0.569666	1033	0.814389	0.807542	0.821021
1076	0.299715	0.285122	0.314431	35.8667				1054	0.479465	0.466383	0.492421	1034	0.563203	0.556685	0.569666	1034	0.814271	0.80742	0.820906
1077				35.9	0.291817	0.279197	0.304539	1055	0.479208	0.466123	0.492166	1035	0.562945	0.556425	0.569409	1035	0.814271	0.80742	0.820906
1078				35.9333	0.291507	0.278887	0.304231	1056	0.478951	0.465863	0.491912	1036	0.562686	0.556164	0.569152	1036	0.814152	0.807299	0.82079
1079	0.299317	0.284723	0.314034	35.9667	0.291197	0.278576	0.303923	1057	0.478951	0.465863	0.491912	1037	0.562297	0.555772	0.568767	1037	0.813915	0.807056	0.820559
1080				36	0.291197	0.278576	0.303923	1058	0.478434	0.465341	0.491401	1038	0.562038	0.555511	0.568509	1038	0.813797	0.806934	0.820443
1081	0.298919	0.284324	0.313638	36.0333	0.291197	0.278576	0.303923	1059	0.478176	0.46508	0.491146	1039	0.561843	0.555315	0.568316	1039	0.813797	0.806934	0.820443
1083	0.298122	0.283525	0.312844	36.1				1060	0.478176	0.46508	0.491146	1040	0.561648	0.555119	0.568123	1040	0.813678	0.806812	0.820328
1085				36.1667	0.290886	0.278264	0.303613	1061	0.477658	0.464557	0.490633	1041	0.561453	0.554922	0.567929	1041	0.813678	0.806812	0.820328
1087	0.297723	0.283125	0.312446	36.2333				1062	0.477399	0.464295	0.490377	1042	0.561258	0.554726	0.567736	1042	0.81344	0.806568	0.820096
1088	0.297323	0.282725	0.312049	36.2667				1063				1043	0.561193	0.55466	0.567671	1043	0.813321	0.806446	0.81998
1089				36.3	0.290886	0.278264	0.303613	1064	0.47714	0.464033	0.490121	1044	0.560803	0.554267	0.567284	1044	0.813082	0.806201	0.819747
1090	0.297323	0.282725	0.312049	36.3333	0.290574	0.277951	0.303302	1065	0.47714	0.464033	0.490121	1045	0.560608	0.55407	0.56709	1045	0.813082	0.806201	0.819747
1091	0.297323	0.282725	0.312049	36.3667				1066	0.47714	0.464033	0.490121	1046	0.560412	0.553873	0.566896	1046	0.812844	0.805956	0.819515
1092	0.296923	0.282324	0.31165	36.4	0.290261	0.277638	0.302991	1067	0.47714	0.464033	0.490121	1047	0.560216	0.553676	0.566702	1047	0.812724	0.805834	0.819398
1093	0.296923	0.282324	0.31165	36.4333	0.290261	0.277638	0.302991	1068	0.47714	0.464033	0.490121	1048	0.559824	0.553281	0.566313	1048	0.812724	0.805834	0.819398
1094	0.296923	0.282324	0.31165	36.4667	0.290261	0.277638	0.302991	1069	0.47688	0.46377	0.489864	1049	0.559498	0.552952	0.565989	1049	0.812485	0.805589	0.819165
1095				36.5	0.290261	0.277638	0.302991	1070	0.47688	0.46377	0.489864	1050	0.559367	0.55282	0.565859	1050	0.812485	0.805589	0.819165
1096	0.296923	0.282324	0.31165	36.5333				1071	0.47688	0.46377	0.489864	1051	0.559039	0.55249	0.565534	1051	0.812485	0.805589	0.819165
1097	0.296923	0.282324	0.31165	36.5667	0.290261	0.277638	0.302991	1072	0.47688	0.46377	0.489864	1052	0.558777	0.552226	0.565274	1052	0.812245	0.805342	0.818931
1098	0.296923	0.282324	0.31165	36.6				1073	0.476619	0.463507	0.489606	1053	0.558712	0.55216	0.565209	1053	0.812245	0.805342	0.818931
1099	0.296923	0.282324	0.31165	36.6333	0.289947	0.277322	0.302678	1074	0.476619	0.463507	0.489606	1054	0.558581	0.552028	0.565079	1054	0.812245	0.805342	0.818931
1100	0.296519	0.281919	0.311248	36.6667	0.289947	0.277322	0.302678	1075	0.476619	0.463507	0.489606	1055	0.55845	0.551896	0.564949	1055	0.812125	0.805219	0.818814
1101	0.296519	0.281919	0.311248	36.7	0.289316	0.27669	0.30205	1076	0.476097	0.46298	0.489091	1056	0.558056	0.551499	0.564558	1056	0.812125	0.805219	0.818814
1102	0.296114	0.281513	0.310844	36.7333	0.289316	0.27669	0.30205	1077	0.475836	0.462716	0.488833	1057	0.557793	0.551234	0.564297	1057	0.812004	0.805096	0.818697
1104	0.296114	0.281513	0.310844	36.8				1078	0.475314	0.462188	0.488316	1058	0.557662	0.551102	0.564167	1058	0.812004	0.805096	0.818697
1106	0.295708	0.281106	0.310441	36.8667				1079	0.475314	0.462188	0.488316	1059	0.557333	0.550771	0.563841	1059	0.811884	0.804972	0.818579
1108	0.295302	0.280699	0.310037	36.9333	0.289001	0.276373	0.301736	1080	0.475314	0.462188	0.488316	1060	0.556938	0.550373	0.563449	1060	0.811884	0.804972	0.818579
1109				36.9667	0.288685	0.276057	0.301422	1081	0.474791	0.46166	0.487799	1061	0.556807	0.550241	0.563318	1061	0.811763	0.804848	0.818462
1110	0.294896	0.280292	0.309633	37	0.288685	0.276057	0.301422	1082	0.474791	0.46166	0.487799	1062	0.556543	0.549975	0.563057	1062	0.811763	0.804848	0.818462
1111				37.0333	0.288369	0.275739	0.301107	1083	0.474791	0.46166	0.487799	1063	0.55628	0.54971	0.562796	1063	0.811763	0.804848	0.818462
1112				37.0667	0.288053	0.275422	0.300793	1084	0.474791	0.46166	0.487799	1064	0.556082	0.549511	0.5626	1064	0.811521	0.8046	0.818226
1114	0.294489	0.279885	0.309228	37.1333	0.287736	0.275105	0.300478	1085	0.474266	0.461129	0.48728	1065	0.555687	0.549112	0.562207	1065	0.811521	0.8046	0.818226
1115	0.294082	0.279476	0.308822	37.1667				1086	0.474266	0.461129	0.48728	1066	0.555555	0.548979	0.562076	1066	0.811279	0.804351	0.81799
1117				37.2333	0.287736	0.275105	0.300478	1087	0.474003	0.460863	0.48702	1067	0.555489	0.548913	0.562011	1067	0.811279	0.804351	0.81799
1119	0.293675	0.279068	0.308417	37.3				1088	0.473739	0.460597	0.486759	1068	0.555291	0.548713	0.561814	1068	0.811158	0.804227	0.817872
1120				37.3333	0.287102	0.274468	0.299846	1089	0.473739	0.460597	0.486759	1069	0.555092	0.548513	0.561617	1069	0.811036	0.804102	0.817753
1121				37.3667	0.287102	0.274468	0.299846	1090				1070	0.554894	0.548314	0.56142	1070	0.810914	0.803977	0.817635
1122				37.4	0.287102	0.274468	0.299846	1091	0.473476	0.46033	0.486499	1071	0.554696	0.548114	0.561224	1071	0.810793	0.803852	0.817516
1124	0.293266	0.278659	0.30801	37.4667				1092				1072	0.554497	0.547914	0.561026	1072	0.810671	0.803727	0.817397
1125				37.5	0.287102	0.274468	0.299846	1093	0.473476	0.46033	0.486499	1073	0.554431	0.547847	0.560961	1073	0.810671	0.803727	0.817397
1127	0.292858	0.278249	0.307603	37.5667	0.287102	0.274468	0.299846	1094	0.473212	0.460064	0.486238	1074	0.554099	0.547513	0.560632	1074	0.810671	0.803727	0.817397
1128				37.6	0.286782	0.274148	0.299528	1095	0.472684	0.45953	0.485716	1075	0.553966	0.547379	0.5605	1075	0.810549	0.803602	0.817278
1129	0.292858	0.278249	0.307603	37.6333				1096	0.472684	0.45953	0.485716	1076	0.553833	0.547245	0.560368	1076	0.810426	0.803477	0.817159
1130				37.6667	0.286782	0.274148	0.299528	1097	0.472155	0.458996	0.485193	1077	0.553634	0.547044	0.56017	1077	0.810426	0.803477	0.817159
1131	0.292858	0.278249	0.307603	37.7				1098	0.47189	0.458728	0.484932	1078	0.553434	0.546843	0.559972	1078	0.810182	0.803226	0.816921
1132	0.292858	0.278249	0.307603	37.7333				1099	0.471625	0.458461	0.48467	1079	0.553102	0.546508	0.559642	1079	0.810182	0.803226	0.816921
1133				37.7667	0.286462	0.273827	0.29921	1100	0.471625	0.458461	0.48467	1080	0.552902	0.546306	0.559444	1080	0.810059	0.8031	0.816802
1134	0.292447	0.277837	0.307194	37.8				1101	0.47136	0.458192	0.484407	1081	0.552568	0.545971	0.559113	1081	0.809814	0.802848	0.816563
1135	0.292035	0.277425	0.306785	37.8333	0.286462	0.273827	0.29921	1102	0.471094	0.457923	0.484145	1082	0.552168	0.545567	0.558716	1082	0.809814	0.802848	0.816563
1138				37.9333	0.286141	0.273504	0.29889	1103	0.471094	0.457923	0.484145	1083	0.551968	0.545366	0.558517	1083	0.809691	0.802722	0.816443
1140				38	0.285819	0.273182	0.298571	1104	0.471094	0.457923	0.484145	1084	0.551701	0.545097	0.558252	1084	0.809445	0.80247	0.816204
1142				38.0667	0.285819	0.273182	0.298571	1105	0.470827	0.457654	0.483881	1085	0.551567	0.544962	0.558119	1085	0.809445	0.80247	0.816204
1144	0.291213	0.2766	0.305966	38.1333				1106	0.470827	0.457654	0.483881	1086	0.5513	0.544693	0.557854	1086	0.8092	0.802218	0.815964
1148	0.291213	0.2766	0.305966	38.2667	0.285819	0.273182	0.298571	1107	0.47056	0.457384	0.483617	1087	0.550898	0.544288	0.557455	1087	0.809077	0.802092	0.815844
1149				38.3	0.285497	0.272858	0.29825	1108	0.47056	0.457384	0.483617	1088	0.550697	0.544085	0.557256	1088	0.809077	0.802092	0.815844
1151	0.290798	0.276185	0.305553	38.3667				1109	0.47056	0.457384	0.483617	1089	0.55063	0.544017	0.557189	1089	0.809077	0.802092	0.815844
1153				38.4333	0.285497	0.272858	0.29825	1110	0.470293	0.457114	0.483353	1090	0.550227	0.543611	0.556789	1090	0.809077	0.802092	0.815844
1154	0.290798	0.276185	0.305553	38.4667				1112	0.470025	0.456843	0.483089	1091	0.549823	0.543205	0.556389	1091	0.808953	0.801965	0.815724
1155	0.290798	0.276185	0.305553	38.5	0.285174	0.272534	0.297928	1113	0.470025	0.456843	0.483089	1092	0.549554	0.542934	0.556122	1092	0.808706	0.801712	0.815483
1156				38.5333	0.285174	0.272534	0.297928	1114	0.469757	0.456572	0.482823	1093	0.549218	0.542595	0.555788	1093	0.808583	0.801585	0.815363
1159	0.290382	0.275767	0.305139	38.6333				1115	0.469219	0.456029	0.482292	1094	0.548881	0.542255	0.555454	1094	0.808583	0.801585	0.815363
1160				38.6667	0.285174	0.272534	0.297928	1117	0.469219	0.456029	0.482292	1095	0.548679	0.542051	0.555253	1095	0.808459	0.801458	0.815242
1161				38.7	0.284849	0.272209	0.297606	1118	0.46895	0.455756	0.482026	1096	0.548476	0.541848	0.555052	1096	0.808459	0.801458	0.815242
1162	0.290382	0.275767	0.305139	38.7333	0.284525	0.271884	0.297283	1119	0.46895	0.455756	0.482026	1097	0.548476	0.541848	0.555052	1097	0.808335	0.80133	0.815121
1163				38.7667	0.284525	0.271884	0.297283	1120	0.46895	0.455756	0.482026	1098	0.548138	0.541507	0.554717	1098	0.808335	0.80133	0.815121
1165	0.290382	0.275767	0.305139	38.8333				1121	0.46868	0.455483	0.481759	1099	0.5478	0.541167	0.554381	1099	0.807962	0.800948	0.814758
1166	0.290382	0.275767	0.305139	38.8667				1122	0.468409	0.45521	0.481492	1100	0.547462	0.540826	0.554046	1100	0.807962	0.800948	0.814758
1167	0.289543	0.274925	0.304304	38.9				1123	0.468139	0.454936	0.481224	1101	0.547259	0.540621	0.553844	1101	0.807837	0.80082	0.814637
1169	0.289543	0.274925	0.304304	38.9667				1124	0.467867	0.454662	0.480956	1102	0.547191	0.540553	0.553777	1102	0.807837	0.80082	0.814637
1171	0.289543	0.274925	0.304304	39.0333	0.284201	0.271558	0.29696	1125	0.467867	0.454662	0.480956	1103	0.547123	0.540485	0.55371	1103	0.807837	0.80082	0.814637
1173	0.289122	0.274503	0.303885	39.1	0.283876	0.271232	0.296637	1127	0.467867	0.454662	0.480956	1104	0.546988	0.540348	0.553575	1104	0.807837	0.80082	0.814637
1175	0.2887	0.27408	0.303466	39.1667				1128	0.467867	0.454662	0.480956	1105	0.54692	0.540279	0.553507	1105	0.807588	0.800564	0.814394
1177	0.288279	0.273658	0.303047	39.2333	0.283876	0.271232	0.296637	1129	0.467595	0.454387	0.480687	1106	0.546784	0.540142	0.553373	1106	0.807588	0.800564	0.814394
1178				39.2667	0.283876	0.271232	0.296637	1130	0.467323	0.454111	0.480418	1107	0.546512	0.539868	0.553103	1107	0.807463	0.800436	0.814272
1179	0.287436	0.272812	0.302208	39.3	0.283876	0.271232	0.296637	1131	0.467323	0.454111	0.480418	1108	0.546375	0.539731	0.552967	1108	0.807212	0.800179	0.814028
1180				39.3333	0.283222	0.270576	0.295987	1132	0.467051	0.453836	0.480149	1109	0.546171	0.539525	0.552765	1109	0.807087	0.80005	0.813906
1181	0.287014	0.27239	0.301789	39.3667	0.283222	0.270576	0.295987	1133	0.466778	0.45356	0.47988	1110	0.545967	0.539319	0.552562	1110	0.806962	0.799922	0.813784
1182	0.287014	0.27239	0.301789	39.4	0.283222	0.270576	0.295987	1134	0.466505	0.453284	0.47961	1111	0.545762	0.539113	0.552359	1111	0.806837	0.799793	0.813662
1185	0.287014	0.27239	0.301789	39.5	0.283222	0.270576	0.295987	1135				1112	0.545694	0.539044	0.552291	1112	0.806837	0.799793	0.813662
1186				39.5333	0.282894	0.270246	0.29566	1136	0.466232	0.453009	0.479341	1113	0.545284	0.538632	0.551885	1113	0.806711	0.799664	0.81354
1188	0.287014	0.27239	0.301789	39.6	0.282564	0.269915	0.295333	1137	0.466232	0.453009	0.479341	1114	0.545216	0.538563	0.551817	1114	0.806711	0.799664	0.81354
1189	0.286591	0.271965	0.301368	39.6333	0.282234	0.269584	0.295005	1138	0.466232	0.453009	0.479341	1115	0.544737	0.53808	0.551342	1115	0.806208	0.799148	0.81305
1191	0.286591	0.271965	0.301368	39.7	0.281905	0.269253	0.294677	1142	0.466232	0.453009	0.479341	1116	0.544326	0.537666	0.550934	1116	0.805831	0.798761	0.812682
1192	0.286591	0.271965	0.301368	39.7333				1143	0.465959	0.452732	0.479071	1117	0.544121	0.537459	0.55073	1117	0.805705	0.798631	0.81256
1193	0.285742	0.271114	0.300523	39.7667	0.281245	0.268591	0.294021	1144	0.465685	0.452455	0.4788	1118	0.543847	0.537183	0.550458	1118	0.805705	0.798631	0.81256
1194				39.8	0.280916	0.26826	0.293693	1145	0.465412	0.452179	0.47853	1119	0.543504	0.536837	0.550118	1119	0.805453	0.798373	0.812314
1195				39.8333	0.280585	0.267929	0.293365	1146	0.465412	0.452179	0.47853	1120	0.543366	0.536699	0.549981	1120	0.805326	0.798243	0.812191
1197	0.285317	0.270688	0.300101	39.9	0.280254	0.267597	0.293036	1147	0.465412	0.452179	0.47853	1121	0.543298	0.53663	0.549913	1121	0.805074	0.797984	0.811945
1198	0.284893	0.270262	0.299678	39.9333				1148				1122	0.543229	0.536561	0.549845	1122	0.805074	0.797984	0.811945
1200	0.284468	0.269836	0.299255	40	0.279923	0.267264	0.292707	1150	0.465412	0.452179	0.47853	1123	0.543022	0.536352	0.54964	1123	0.804694	0.797594	0.811575
1201				40.0333	0.279923	0.267264	0.292707	1151	0.464862	0.451623	0.477987	1124	0.542746	0.536074	0.549366	1124	0.804694	0.797594	0.811575
1202	0.284468	0.269836	0.299255	40.0667				1152	0.464862	0.451623	0.477987	1125	0.542677	0.536005	0.549298	1125	0.804568	0.797464	0.811452
1203				40.1	0.279923	0.267264	0.292707	1153	0.464312	0.451067	0.477444	1126	0.54247	0.535796	0.549092	1126	0.804441	0.797334	0.811329
1204	0.284042	0.269409	0.298831	40.1333	0.279923	0.267264	0.292707	1154	0.464037	0.450788	0.477172	1127	0.542332	0.535657	0.548955	1127	0.804188	0.797074	0.811082
1206				40.2	0.279591	0.266931	0.292376	1155				1128	0.542056	0.535379	0.548681	1128	0.804061	0.796944	0.810959
1207	0.284042	0.269409	0.298831	40.2333				1156	0.464037	0.450788	0.477172	1129	0.541849	0.53517	0.548476	1129	0.803934	0.796814	0.810835
1209				40.3	0.279259	0.266598	0.292046	1157	0.463761	0.45051	0.476899	1130	0.541572	0.534891	0.548201	1130	0.803807	0.796684	0.810711
1210	0.284042	0.269409	0.298831	40.3333				1158	0.463485	0.450231	0.476627	1131	0.541295	0.534612	0.547926	1131	0.803807	0.796684	0.810711
1212	0.283615	0.26898	0.298406	40.4	0.279259	0.266598	0.292046	1159	0.463485	0.450231	0.476627	1132	0.541087	0.534403	0.54772	1132	0.803807	0.796684	0.810711
1213				40.4333	0.279259	0.266598	0.292046	1162	0.463209	0.449951	0.476354	1133	0.540949	0.534263	0.547583	1133	0.80368	0.796553	0.810587
1214	0.283615	0.26898	0.298406	40.4667	0.278925	0.266263	0.291714	1163	0.463209	0.449951	0.476354	1134	0.54081	0.534124	0.547445	1134	0.803552	0.796422	0.810463
1215	0.283615	0.26898	0.298406	40.5				1164	0.463209	0.449951	0.476354	1135	0.540602	0.533914	0.547239	1135	0.803552	0.796422	0.810463
1216	0.283615	0.26898	0.298406	40.5333				1165	0.463209	0.449951	0.476354	1136	0.540185	0.533494	0.546825	1136	0.803552	0.796422	0.810463
1218				40.6	0.278591	0.265927	0.291382	1166	0.463209	0.449951	0.476354	1137	0.539837	0.533143	0.54648	1137	0.803424	0.796291	0.810338
1219				40.6333	0.277923	0.265257	0.290717	1167	0.463209	0.449951	0.476354	1138	0.53935	0.532653	0.545997	1138	0.803424	0.796291	0.810338
1222				40.7333	0.277589	0.264921	0.290385	1168	0.462932	0.449671	0.47608	1139	0.539142	0.532442	0.54579	1139	0.803424	0.796291	0.810338
1223	0.283615	0.26898	0.298406	40.7667	0.277589	0.264921	0.290385	1169	0.462932	0.449671	0.47608	1140	0.538724	0.532021	0.545375	1140	0.803296	0.79616	0.810214
1226	0.283615	0.26898	0.298406	40.8667	0.277589	0.264921	0.290385	1170	0.462376	0.449109	0.475531	1141	0.538654	0.531951	0.545306	1141	0.802912	0.795765	0.809839
1227	0.283182	0.268546	0.297976	40.9				1171	0.462099	0.448828	0.475257	1142	0.538654	0.531951	0.545306	1142	0.802783	0.795633	0.809714
1229				40.9667	0.277589	0.264921	0.290385	1173				1143	0.538445	0.53174	0.545098	1143	0.802655	0.795501	0.809589
1230	0.283182	0.268546	0.297976	41				1174	0.46182	0.448547	0.474983	1144	0.538375	0.53167	0.545029	1144	0.802526	0.795369	0.809464
1231				41.0333	0.277589	0.264921	0.290385	1175	0.46182	0.448547	0.474983	1145	0.538235	0.531529	0.54489	1145	0.802398	0.795238	0.809339
1232	0.282748	0.268111	0.297545	41.0667	0.277589	0.264921	0.290385	1176	0.461542	0.448266	0.474708	1146	0.538095	0.531388	0.544752	1146	0.802269	0.795106	0.809214
1233				41.1	0.277589	0.264921	0.290385	1177	0.461542	0.448266	0.474708	1147	0.537956	0.531247	0.544613	1147	0.802141	0.794973	0.809088
1235	0.282748	0.268111	0.297545	41.1667	0.277252	0.264583	0.29005	1178	0.461542	0.448266	0.474708	1148	0.537816	0.531106	0.544474	1148	0.801883	0.794709	0.808837
1237				41.2333	0.276914	0.264244	0.289714	1179	0.461542	0.448266	0.474708	1149	0.537466	0.530754	0.544127	1149	0.801754	0.794577	0.808712
1239				41.3	0.276914	0.264244	0.289714	1180	0.461542	0.448266	0.474708	1150	0.537256	0.530542	0.543918	1150	0.801625	0.794445	0.808587
1240	0.282748	0.268111	0.297545	41.3333				1181	0.461262	0.447982	0.474431	1151	0.536905	0.530189	0.543571	1151	0.801367	0.79418	0.808335
1241				41.3667	0.276914	0.264244	0.289714	1182	0.461262	0.447982	0.474431	1152	0.536625	0.529906	0.543292	1152	0.801238	0.794047	0.808209
1242				41.4	0.276576	0.263904	0.289378	1184	0.460981	0.447698	0.474154	1153	0.536414	0.529694	0.543083	1153	0.801109	0.793915	0.808084
1243	0.282312	0.267674	0.297112	41.4333				1185				1154	0.536204	0.529482	0.542874	1154	0.80098	0.793782	0.807958
1244	0.281877	0.267237	0.296678	41.4667	0.276576	0.263904	0.289378	1188				1155	0.536063	0.529341	0.542735	1155	0.80098	0.793782	0.807958
1245	0.281005	0.266362	0.295812	41.5	0.276237	0.263564	0.289041	1189	0.4607	0.447414	0.473876	1156	0.535923	0.529199	0.542596	1156	0.800851	0.793649	0.807832
1246	0.281005	0.266362	0.295812	41.5333	0.275898	0.263223	0.288704	1190	0.460137	0.446845	0.47332	1157	0.53543	0.528703	0.542107	1157	0.800591	0.793383	0.807579
1249	0.280568	0.265924	0.295377	41.6333	0.275559	0.262883	0.288367	1191	0.459856	0.44656	0.473042	1158	0.535219	0.52849	0.541897	1158	0.800462	0.79325	0.807453
1250	0.280568	0.265924	0.295377	41.6667				1192	0.459856	0.44656	0.473042	1159	0.534937	0.528206	0.541617	1159	0.800332	0.793117	0.807327
1251	0.28013	0.265484	0.294942	41.7				1193	0.459856	0.44656	0.473042	1160	0.534655	0.527921	0.541337	1160	0.800202	0.792984	0.8072
1254				41.8	0.275559	0.262883	0.288367	1196	0.459574	0.446274	0.472764	1161	0.534655	0.527921	0.541337	1161	0.800202	0.792984	0.8072
1256	0.279691	0.265044	0.294506	41.8667	0.275559	0.262883	0.288367	1197				1162	0.534513	0.527779	0.541197	1162	0.800202	0.792984	0.8072
1257	0.279252	0.264604	0.294069	41.9	0.275559	0.262883	0.288367	1198				1163	0.534442	0.527708	0.541127	1163	0.799942	0.792717	0.806947
1258				41.9333	0.275559	0.262883	0.288367	1199	0.459574	0.446274	0.472764	1164	0.533876	0.527137	0.540565	1164	0.799942	0.792717	0.806947
1261				42.0333	0.275559	0.262883	0.288367	1200	0.459574	0.446274	0.472764	1165	0.533663	0.526923	0.540354	1165	0.799942	0.792717	0.806947
1263	0.278813	0.264163	0.293633	42.1	0.275218	0.26254	0.288028	1201	0.459574	0.446274	0.472764	1166	0.533451	0.526708	0.540143	1166	0.799811	0.792583	0.80682
1266	0.278374	0.263722	0.293195	42.2	0.275218	0.26254	0.288028	1202	0.459574	0.446274	0.472764	1167	0.533238	0.526494	0.539932	1167	0.799681	0.792449	0.806693
1269	0.278374	0.263722	0.293195	42.3				1203	0.459574	0.446274	0.472764	1168	0.532883	0.526136	0.53958	1168	0.79955	0.792315	0.806565
1270				42.3333	0.274876	0.262198	0.287688	1204	0.45929	0.445987	0.472484	1169	0.53267	0.525922	0.539368	1169	0.79955	0.792315	0.806565
1271				42.3667	0.274534	0.261854	0.287349	1205	0.45929	0.445987	0.472484	1170	0.532315	0.525564	0.539016	1170	0.799419	0.79218	0.806438
1273	0.278374	0.263722	0.293195	42.4333	0.274192	0.261511	0.287009	1206	0.459006	0.4457	0.472203	1171	0.531889	0.525134	0.538593	1171	0.799419	0.79218	0.806438
1274	0.277931	0.263278	0.292755	42.4667	0.273509	0.260825	0.286329	1207	0.459006	0.4457	0.472203	1172	0.531675	0.524919	0.538381	1172	0.799419	0.79218	0.806438
1275				42.5	0.273167	0.260481	0.285989	1208	0.459006	0.4457	0.472203	1173	0.531533	0.524776	0.53824	1173	0.799419	0.79218	0.806438
1277	0.277931	0.263278	0.292755	42.5667				1209	0.459006	0.4457	0.472203	1174	0.531106	0.524346	0.537816	1174	0.799157	0.791911	0.806182
1279				42.6333	0.273167	0.260481	0.285989	1210	0.459006	0.4457	0.472203	1175	0.531035	0.524274	0.537746	1175	0.799025	0.791776	0.806054
1280	0.277488	0.262833	0.292315	42.6667	0.272482	0.259794	0.285308	1211	0.458434	0.445121	0.471639	1176	0.530678	0.523915	0.537392	1176	0.799025	0.791776	0.806054
1281	0.277044	0.262388	0.291874	42.7				1212				1177	0.530322	0.523556	0.537038	1177	0.799025	0.791776	0.806054
1282				42.7333	0.27214	0.259451	0.284968	1213	0.458148	0.444832	0.471356	1178	0.53025	0.523484	0.536967	1178	0.799025	0.791776	0.806054
1283				42.7667	0.27214	0.259451	0.284968	1214	0.458148	0.444832	0.471356	1179	0.530036	0.523268	0.536755	1179	0.798894	0.791641	0.805926
1285				42.8333	0.271797	0.259106	0.284627	1215				1180	0.529821	0.523052	0.536542	1180	0.798894	0.791641	0.805926
1286				42.8667	0.271797	0.259106	0.284627	1216	0.457861	0.444542	0.471074	1181	0.529678	0.522907	0.5364	1181	0.798762	0.791505	0.805798
1288	0.277044	0.262388	0.291874	42.9333				1217	0.457861	0.444542	0.471074	1182	0.529105	0.52233	0.535831	1182	0.798498	0.791234	0.805541
1289	0.2766	0.261943	0.291432	42.9667	0.271797	0.259106	0.284627	1218	0.457861	0.444542	0.471074	1183	0.529034	0.522258	0.53576	1183	0.798498	0.791234	0.805541
1290	0.2766	0.261943	0.291432	43				1220	0.457861	0.444542	0.471074	1184	0.528747	0.521969	0.535475	1184	0.798498	0.791234	0.805541
1294	0.276155	0.261496	0.29099	43.1333				1223	0.457287	0.443961	0.470507	1185	0.528531	0.521752	0.535262	1185	0.798498	0.791234	0.805541
1295				43.1667	0.271797	0.259106	0.284627	1224	0.457287	0.443961	0.470507	1186	0.528388	0.521607	0.535119	1186	0.798366	0.791098	0.805412
1296	0.276155	0.261496	0.29099	43.2				1226	0.457287	0.443961	0.470507	1187	0.528028	0.521245	0.534762	1187	0.798366	0.791098	0.805412
1297				43.2333	0.271452	0.25876	0.284284	1227	0.457	0.443669	0.470223	1188	0.527812	0.521027	0.534548	1188	0.798101	0.790827	0.805154
1300				43.3333	0.271452	0.25876	0.284284	1229	0.457	0.443669	0.470223	1189	0.527668	0.520882	0.534405	1189	0.797968	0.790691	0.805025
1304	0.275707	0.261047	0.290545	43.4667	0.271452	0.25876	0.284284	1230	0.456711	0.443378	0.469939	1190	0.527596	0.52081	0.534334	1190	0.797836	0.790555	0.804896
1305				43.5	0.271452	0.25876	0.284284	1232				1191	0.527308	0.52052	0.534048	1191	0.797704	0.790419	0.804767
1306	0.275259	0.260597	0.290099	43.5333	0.271106	0.258412	0.28394	1233	0.456423	0.443086	0.469654	1192	0.527092	0.520302	0.533833	1192	0.797571	0.790283	0.804638
1307				43.5667	0.270413	0.257717	0.283251	1234	0.456423	0.443086	0.469654	1193	0.526731	0.519938	0.533475	1193	0.797571	0.790283	0.804638
1309				43.6333	0.270413	0.257717	0.283251	1235	0.456423	0.443086	0.469654	1194	0.526587	0.519793	0.533332	1194	0.797305	0.79001	0.804379
1310				43.6667	0.270413	0.257717	0.283251	1236	0.456423	0.443086	0.469654	1195	0.526443	0.519647	0.533189	1195	0.797172	0.789873	0.80425
1311	0.274811	0.260147	0.289653	43.7				1237	0.455845	0.4425	0.469083	1196	0.526298	0.519502	0.533046	1196	0.797039	0.789737	0.80412
1312	0.274811	0.260147	0.289653	43.7333	0.270413	0.257717	0.283251	1240	0.455845	0.4425	0.469083	1197	0.526009	0.519211	0.532759	1197	0.796906	0.7896	0.803991
1313	0.274361	0.259696	0.289206	43.7667				1242	0.455555	0.442207	0.468797	1198	0.525937	0.519138	0.532687	1198	0.796773	0.789463	0.803861
1314	0.274361	0.259696	0.289206	43.8				1243	0.455264	0.441913	0.468511	1199	0.525647	0.518846	0.5324	1199	0.796773	0.789463	0.803861
1315				43.8333	0.270413	0.257717	0.283251	1244	0.455264	0.441913	0.468511	1200	0.525358	0.518555	0.532113	1200	0.796773	0.789463	0.803861
1317	0.27391	0.259243	0.288758	43.9				1245				1201	0.525213	0.518408	0.531969	1201	0.796773	0.789463	0.803861
1319				43.9667	0.270064	0.257367	0.282904	1246	0.454974	0.441619	0.468224	1202	0.525068	0.518262	0.531825	1202	0.796639	0.789326	0.803731
1321	0.273006	0.258336	0.287859	44.0333	0.270064	0.257367	0.282904	1247	0.454974	0.441619	0.468224	1203	0.524778	0.51797	0.531537	1203	0.796639	0.789326	0.803731
1322	0.273006	0.258336	0.287859	44.0667	0.270064	0.257367	0.282904	1248	0.454974	0.441619	0.468224	1204	0.52456	0.517751	0.531321	1204	0.796505	0.789188	0.803601
1323	0.273006	0.258336	0.287859	44.1				1249	0.454974	0.441619	0.468224	1205	0.524197	0.517385	0.530961	1205	0.796237	0.788913	0.80334
1324				44.1333	0.269714	0.257015	0.282557	1250	0.454974	0.441619	0.468224	1206	0.524125	0.517312	0.530889	1206	0.796237	0.788913	0.80334
1327				44.2333	0.269364	0.256663	0.282209	1251	0.454681	0.441322	0.467935	1207	0.524125	0.517312	0.530889	1207	0.796103	0.788776	0.803209
1331				44.3667	0.269364	0.256663	0.282209	1252	0.454681	0.441322	0.467935	1208	0.524052	0.517239	0.530817	1208	0.795969	0.788638	0.803078
1333	0.273006	0.258336	0.287859	44.4333				1255	0.454681	0.441322	0.467935	1209	0.523542	0.516725	0.530311	1209	0.795969	0.788638	0.803078
1335				44.5	0.269013	0.256311	0.28186	1256	0.454387	0.441025	0.467645	1210	0.523469	0.516652	0.530239	1210	0.795834	0.788499	0.802947
1336				44.5333	0.269013	0.256311	0.28186	1257	0.454387	0.441025	0.467645	1211	0.523105	0.516284	0.529877	1211	0.795699	0.788361	0.802816
1337				44.5667	0.268661	0.255958	0.28151	1259	0.454094	0.440728	0.467356	1212	0.523032	0.516211	0.529804	1212	0.79543	0.788084	0.802554
1338	0.273006	0.258336	0.287859	44.6	0.268661	0.255958	0.28151	1261	0.4538	0.44043	0.467066	1213	0.523032	0.516211	0.529804	1213	0.79543	0.788084	0.802554
1339	0.273006	0.258336	0.287859	44.6333				1262	0.453213	0.439835	0.466486	1214	0.522739	0.515916	0.529514	1214	0.79543	0.788084	0.802554
1340	0.273006	0.258336	0.287859	44.6667	0.268309	0.255604	0.28116	1263	0.452919	0.439538	0.466196	1215	0.522374	0.515548	0.529152	1215	0.795294	0.787945	0.802422
1341	0.273006	0.258336	0.287859	44.7				1264	0.452625	0.439241	0.465906	1216	0.522008	0.51518	0.528789	1216	0.795294	0.787945	0.802422
1342				44.7333	0.267957	0.25525	0.28081	1265	0.45233	0.438942	0.465616	1217	0.521716	0.514885	0.528499	1217	0.795024	0.787667	0.802159
1346	0.273006	0.258336	0.287859	44.8667	0.267604	0.254896	0.28046	1266	0.452035	0.438643	0.465325	1218	0.521422	0.51459	0.528208	1218	0.795024	0.787667	0.802159
1347				44.9	0.267604	0.254896	0.28046	1267	0.45174	0.438345	0.465033	1219	0.521056	0.51422	0.527844	1219	0.794753	0.787389	0.801895
1348				44.9333	0.267604	0.254896	0.28046	1268	0.45174	0.438345	0.465033	1220	0.520835	0.513998	0.527625	1220	0.794617	0.78725	0.801763
1350	0.272546	0.257874	0.287403	45				1269	0.45174	0.438345	0.465033	1221	0.520615	0.513776	0.527407	1221	0.794617	0.78725	0.801763
1351	0.272087	0.257413	0.286946	45.0333	0.267604	0.254896	0.28046	1270	0.45174	0.438345	0.465033	1222	0.520468	0.513628	0.527261	1222	0.794481	0.78711	0.80163
1352	0.272087	0.257413	0.286946	45.0667	0.267604	0.254896	0.28046	1271	0.45174	0.438345	0.465033	1223	0.520248	0.513406	0.527042	1223	0.794481	0.78711	0.80163
1353				45.1	0.267604	0.254896	0.28046	1272	0.45174	0.438345	0.465033	1224	0.520174	0.513332	0.526969	1224	0.794345	0.786971	0.801498
1355				45.1667	0.267249	0.254539	0.280107	1273	0.451145	0.437743	0.464447	1225	0.519806	0.512961	0.526604	1225	0.794209	0.786831	0.801366
1357	0.271625	0.256949	0.286488	45.2333	0.266894	0.254182	0.279754	1274	0.450848	0.437442	0.464154	1226	0.519659	0.512813	0.526458	1226	0.793937	0.786551	0.801101
1358				45.2667	0.266894	0.254182	0.279754	1275	0.450551	0.437141	0.463861	1227	0.519511	0.512664	0.526311	1227	0.793937	0.786551	0.801101
1359	0.271164	0.256486	0.28603	45.3	0.266894	0.254182	0.279754	1276	0.450551	0.437141	0.463861	1228	0.51929	0.512441	0.526092	1228	0.793801	0.786411	0.800968
1360	0.270703	0.256023	0.285572	45.3333	0.266894	0.254182	0.279754	1277	0.450253	0.436839	0.463567	1229	0.519143	0.512293	0.525945	1229	0.793801	0.786411	0.800968
1361				45.3667	0.266536	0.253823	0.279399	1278	0.450253	0.436839	0.463567	1230	0.518921	0.51207	0.525726	1230	0.793664	0.786271	0.800835
1362	0.270703	0.256023	0.285572	45.4	0.266536	0.253823	0.279399	1279	0.449656	0.436234	0.462978	1231	0.518847	0.511995	0.525652	1231	0.793527	0.78613	0.800702
1363				45.4333	0.266178	0.253463	0.279043	1280	0.449358	0.435932	0.462684	1232	0.5187	0.511846	0.525506	1232	0.793527	0.78613	0.800702
1366	0.270241	0.25556	0.285113	45.5333				1281	0.449358	0.435932	0.462684	1233	0.51833	0.511474	0.525139	1233	0.793527	0.78613	0.800702
1367				45.5667	0.26582	0.253103	0.278687	1283	0.449059	0.43563	0.462389	1234	0.51796	0.511101	0.524772	1234	0.793253	0.785849	0.800435
1368				45.6	0.26582	0.253103	0.278687	1285	0.449059	0.43563	0.462389	1235	0.517738	0.510877	0.524551	1235	0.793253	0.785849	0.800435
1369				45.6333	0.26582	0.253103	0.278687	1286	0.449059	0.43563	0.462389	1236	0.517441	0.510578	0.524257	1236	0.793253	0.785849	0.800435
1370	0.270241	0.25556	0.285113	45.6667				1287	0.448759	0.435326	0.462093	1237	0.517367	0.510504	0.524184	1237	0.793116	0.785708	0.800301
1371				45.7	0.26582	0.253103	0.278687	1288	0.448759	0.435326	0.462093	1238	0.517219	0.510354	0.524036	1238	0.793116	0.785708	0.800301
1372	0.270241	0.25556	0.285113	45.7333				1289	0.448459	0.435023	0.461798	1239	0.516699	0.50983	0.52352	1239	0.793116	0.785708	0.800301
1376	0.270241	0.25556	0.285113	45.8667	0.26546	0.252742	0.27833	1290	0.448159	0.434719	0.461502	1240	0.516624	0.509755	0.523446	1240	0.792978	0.785566	0.800167
1377	0.269776	0.255092	0.284652	45.9	0.26546	0.252742	0.27833	1292	0.447859	0.434415	0.461205	1241	0.516326	0.509455	0.523151	1241	0.792978	0.785566	0.800167
1378				45.9333	0.26546	0.252742	0.27833	1293	0.447859	0.434415	0.461205	1242	0.516103	0.50923	0.522929	1242	0.792978	0.785566	0.800167
1379	0.26931	0.254624	0.284189	45.9667				1294	0.447558	0.43411	0.460909	1243	0.515804	0.508929	0.522633	1243	0.792703	0.785283	0.799899
1380	0.26931	0.254624	0.284189	46	0.264737	0.252016	0.277612	1295	0.447558	0.43411	0.460909	1244	0.515506	0.508628	0.522336	1244	0.792703	0.785283	0.799899
1382				46.0667	0.264737	0.252016	0.277612	1296	0.447257	0.433804	0.460611	1245	0.515506	0.508628	0.522336	1245	0.792427	0.785	0.799631
1387				46.2333	0.264737	0.252016	0.277612	1297	0.447257	0.433804	0.460611	1246	0.515207	0.508327	0.52204	1246	0.792289	0.784858	0.799497
1388				46.2667	0.264737	0.252016	0.277612	1298	0.446653	0.433193	0.460015	1247	0.514982	0.508101	0.521817	1247	0.792289	0.784858	0.799497
1389	0.26931	0.254624	0.284189	46.3	0.264737	0.252016	0.277612	1300	0.44635	0.432886	0.459717	1248	0.514758	0.507875	0.521595	1248	0.792289	0.784858	0.799497
1390	0.26931	0.254624	0.284189	46.3333	0.264737	0.252016	0.277612	1301	0.446048	0.43258	0.459419	1249	0.514533	0.507649	0.521372	1249	0.792289	0.784858	0.799497
1391				46.3667	0.264373	0.25165	0.277251	1302	0.445745	0.432274	0.459121	1250	0.514458	0.507573	0.521297	1250	0.792289	0.784858	0.799497
1392				46.4	0.264373	0.25165	0.277251	1303	0.445745	0.432274	0.459121	1251	0.514309	0.507422	0.521149	1251	0.79215	0.784716	0.799362
1395	0.26931	0.254624	0.284189	46.5	0.264373	0.25165	0.277251	1304	0.44514	0.431661	0.458523	1252	0.514309	0.507422	0.521149	1252	0.79215	0.784716	0.799362
1396	0.26931	0.254624	0.284189	46.5333				1305	0.44514	0.431661	0.458523	1253	0.514159	0.507271	0.521	1253	0.791872	0.78443	0.799091
1400				46.6667	0.264006	0.251281	0.276887	1306				1254	0.514084	0.507196	0.520925	1254	0.791733	0.784288	0.798956
1401	0.26931	0.254624	0.284189	46.7				1311	0.444533	0.431047	0.457925	1255	0.514084	0.507196	0.520925	1255	0.791594	0.784145	0.798821
1403				46.7667	0.264006	0.251281	0.276887	1312				1256	0.513707	0.506816	0.520552	1256
1405	0.26931	0.254624	0.284189	46.8333	0.264006	0.251281	0.276887	1313				1257	0.513331	0.506437	0.520178	1257	0.791455	0.784002	0.798686
1407	0.268837	0.254149	0.283719	46.9	0.263638	0.250911	0.276521	1314	0.444533	0.431047	0.457925	1258	0.51318	0.506285	0.520029	1258	0.791455	0.784002	0.798686
1408	0.268363	0.253673	0.28325	46.9333	0.263638	0.250911	0.276521	1315	0.44423	0.430739	0.457626	1259	0.512652	0.505753	0.519505	1259	0.791455	0.784002	0.798686
1409	0.268363	0.253673	0.28325	46.9667				1317	0.44423	0.430739	0.457626	1260	0.512426	0.505525	0.519281	1260	0.791455	0.784002	0.798686
1410	0.267889	0.253196	0.282779	47	0.263638	0.250911	0.276521	1319	0.443926	0.430431	0.457326	1261	0.512275	0.505373	0.519131	1261	0.791455	0.784002	0.798686
1412	0.267889	0.253196	0.282779	47.0667				1321				1262	0.512124	0.505221	0.518981	1262	0.791316	0.783859	0.79855
1413	0.267889	0.253196	0.282779	47.1				1322	0.443926	0.430431	0.457326	1263	0.511821	0.504916	0.51868	1263	0.791176	0.783715	0.798414
1414	0.267414	0.252718	0.282307	47.1333				1323	0.443926	0.430431	0.457326	1264	0.511669	0.504763	0.51853	1264	0.791176	0.783715	0.798414
1415				47.1667	0.263638	0.250911	0.276521	1324	0.443621	0.430123	0.457025	1265	0.511594	0.504687	0.518455	1265	0.791176	0.783715	0.798414
1416	0.266938	0.25224	0.281835	47.2	0.263638	0.250911	0.276521	1325	0.443621	0.430123	0.457025	1266	0.511442	0.504534	0.518304	1266	0.791176	0.783715	0.798414
1419				47.3	0.263266	0.250537	0.276153	1327	0.443316	0.429814	0.456724	1267	0.511138	0.504228	0.518003	1267	0.791176	0.783715	0.798414
1421	0.266938	0.25224	0.281835	47.3667	0.263266	0.250537	0.276153	1328	0.443011	0.429505	0.456423	1268	0.511138	0.504228	0.518003	1268	0.791176	0.783715	0.798414
1422				47.4	0.263266	0.250537	0.276153	1329	0.443011	0.429505	0.456423	1269	0.51091	0.503998	0.517777	1269	0.790896	0.783427	0.798141
1423	0.266938	0.25224	0.281835	47.4333				1330	0.442705	0.429195	0.456122	1270	0.510834	0.503921	0.517701	1270	0.790896	0.783427	0.798141
1427	0.26646	0.25176	0.281361	47.5667	0.263266	0.250537	0.276153	1331	0.442399	0.428885	0.45582	1271	0.510605	0.503691	0.517474	1271	0.790755	0.783283	0.798005
1428				47.6	0.263266	0.250537	0.276153	1332	0.442093	0.428576	0.455518	1272	0.510529	0.503614	0.517399	1272	0.790755	0.783283	0.798005
1429	0.26646	0.25176	0.281361	47.6333				1333				1273	0.510376	0.50346	0.517247	1273	0.790615	0.783138	0.797868
1431	0.265503	0.250798	0.280412	47.7	0.263266	0.250537	0.276153	1334	0.441787	0.428265	0.455216	1274	0.5103	0.503383	0.517171	1274	0.790615	0.783138	0.797868
1432				47.7333	0.26289	0.250158	0.27578	1337	0.441787	0.428265	0.455216	1275	0.510071	0.503152	0.516944	1275	0.790474	0.782994	0.797731
1433	0.265025	0.250318	0.279937	47.7667				1338	0.441787	0.428265	0.455216	1276	0.509841	0.502921	0.516716	1276	0.790333	0.782849	0.797594
1434	0.265025	0.250318	0.279937	47.8				1339	0.441787	0.428265	0.455216	1277	0.509841	0.502921	0.516716	1277	0.790193	0.782705	0.797457
1435	0.265025	0.250318	0.279937	47.8333				1340	0.441479	0.427953	0.454912	1278	0.509611	0.502689	0.516488	1278	0.790052	0.78256	0.79732
1436	0.265025	0.250318	0.279937	47.8667				1341	0.441479	0.427953	0.454912	1279	0.509304	0.50238	0.516184	1279	0.789911	0.782415	0.797183
1438	0.265025	0.250318	0.279937	47.9333	0.262138	0.249401	0.275034	1342	0.441479	0.427953	0.454912	1280	0.509228	0.502303	0.516108	1280	0.78977	0.78227	0.797046
1439				47.9667	0.261762	0.249022	0.274661	1343	0.441479	0.427953	0.454912	1281	0.508997	0.502071	0.515879	1281	0.789628	0.782125	0.796908
1440				48	0.261385	0.248643	0.274287	1344	0.440859	0.427326	0.454302	1282	0.508844	0.501916	0.515727	1282	0.789487	0.78198	0.796771
1442	0.265025	0.250318	0.279937	48.0667	0.260631	0.247884	0.273539	1345	0.440859	0.427326	0.454302	1283	0.508536	0.501606	0.515422	1283	0.789346	0.781834	0.796633
1443	0.265025	0.250318	0.279937	48.1	0.260631	0.247884	0.273539	1346	0.44055	0.427012	0.453996	1284	0.508305	0.501373	0.515193	1285	0.789063	0.781543	0.796358
1445				48.1667	0.260253	0.247504	0.273165	1347	0.44024	0.426698	0.453691	1285	0.507997	0.501063	0.514887	1286	0.788921	0.781398	0.79622
1446	0.265025	0.250318	0.279937	48.2	0.260253	0.247504	0.273165	1348	0.43993	0.426384	0.453385	1286	0.507843	0.500908	0.514734	1287	0.788779	0.781252	0.796082
1447	0.265025	0.250318	0.279937	48.2333				1349	0.43962	0.42607	0.453079	1287	0.507612	0.500675	0.514505	1288	0.788638	0.781107	0.795944
1448				48.2667	0.259875	0.247123	0.272789	1350				1288	0.507458	0.500519	0.514352	1289	0.788496	0.780961	0.795806
1449				48.3	0.259875	0.247123	0.272789	1351	0.43931	0.425756	0.452774	1289	0.507303	0.500364	0.514199	1290	0.788496	0.780961	0.795806
1450	0.264539	0.249829	0.279455	48.3333				1352	0.43931	0.425756	0.452774	1290	0.507072	0.50013	0.513968	1291	0.788496	0.780961	0.795806
1451	0.264539	0.249829	0.279455	48.3667	0.259875	0.247123	0.272789	1353	0.43931	0.425756	0.452774	1291	0.506994	0.500052	0.513892	1292	0.788354	0.780815	0.795668
1452				48.4	0.259875	0.247123	0.272789	1356	0.43931	0.425756	0.452774	1292	0.506839	0.499896	0.513738	1293	0.788354	0.780815	0.795668
1454				48.4667	0.259875	0.247123	0.272789	1357				1293	0.506839	0.499896	0.513738	1294	0.788354	0.780815	0.795668
1455	0.264051	0.249338	0.278971	48.5				1359	0.438998	0.42544	0.452466	1294	0.506607	0.499662	0.513507	1295	0.788354	0.780815	0.795668
1456				48.5333	0.259493	0.246739	0.272411	1360	0.438998	0.42544	0.452466	1295	0.506296	0.499349	0.513199	1296	0.788211	0.780668	0.795529
1458				48.6	0.259111	0.246355	0.272033	1361	0.43806	0.42449	0.451541	1296	0.506063	0.499114	0.512968	1297	0.788211	0.780668	0.795529
1460	0.263563	0.248847	0.278487	48.6667	0.259111	0.246355	0.272033	1362				1297	0.505986	0.499036	0.512891	1298	0.788211	0.780668	0.795529
1461	0.263563	0.248847	0.278487	48.7	0.259111	0.246355	0.272033	1364	0.437434	0.423856	0.450924	1298	0.505908	0.498957	0.512814	1299	0.788068	0.780522	0.79539
1462	0.263073	0.248354	0.278001	48.7333	0.258728	0.245969	0.271653	1366	0.43712	0.423538	0.450615	1299	0.50583	0.498879	0.512737	1300	0.788068	0.780522	0.79539
1463	0.262582	0.247861	0.277514	48.7667				1368	0.43712	0.423538	0.450615	1300	0.505597	0.498644	0.512505	1301	0.788068	0.780522	0.79539
1464				48.8	0.258728	0.245969	0.271653	1369	0.43712	0.423538	0.450615	1301	0.505441	0.498487	0.512351	1302	0.788068	0.780522	0.79539
1467	0.262582	0.247861	0.277514	48.9				1370	0.43712	0.423538	0.450615	1302	0.505129	0.498173	0.512042	1303	0.787925	0.780374	0.795251
1468				48.9333	0.258728	0.245969	0.271653	1372				1303	0.504974	0.498016	0.511887	1304	0.787925	0.780374	0.795251
1471	0.262582	0.247861	0.277514	49.0333				1373	0.436805	0.423219	0.450304	1304	0.50474	0.49778	0.511655	1305	0.787782	0.780227	0.795112
1472				49.0667	0.258728	0.245969	0.271653	1374	0.436805	0.423219	0.450304	1305	0.504584	0.497623	0.5115	1306	0.787494	0.779932	0.794832
1473	0.262582	0.247861	0.277514	49.1				1376	0.436805	0.423219	0.450304	1306	0.504506	0.497544	0.511423	1307	0.787494	0.779932	0.794832
1475	0.262087	0.247363	0.277024	49.1667	0.258728	0.245969	0.271653	1377	0.436174	0.42258	0.449682	1307	0.504349	0.497387	0.511268	1308	0.786919	0.779341	0.794273
1476				49.2	0.258728	0.245969	0.271653	1379	0.436174	0.42258	0.449682	1308	0.504193	0.497229	0.511113	1309	0.786632	0.779045	0.793993
1477				49.2333	0.258342	0.24558	0.27127	1380	0.436174	0.42258	0.449682	1309	0.503958	0.496993	0.51088	1310	0.786488	0.778898	0.793853
1478	0.261592	0.246865	0.276533	49.2667				1381	0.436174	0.42258	0.449682	1310	0.503724	0.496756	0.510647	1311	0.786488	0.778898	0.793853
1480				49.3333	0.258342	0.24558	0.27127	1382	0.436174	0.42258	0.449682	1311	0.503724	0.496756	0.510647	1312	0.786488	0.778898	0.793853
1481				49.3667	0.258342	0.24558	0.27127	1383	0.435857	0.422259	0.44937	1312	0.503567	0.496598	0.510492	1313	0.786344	0.77875	0.793713
1484	0.261592	0.246865	0.276533	49.4667	0.257955	0.24519	0.270887	1384	0.43554	0.421937	0.449057	1313	0.50341	0.49644	0.510336	1314	0.7862	0.778601	0.793573
1486				49.5333	0.257567	0.2448	0.270502	1385	0.435223	0.421616	0.448744	1314	0.503332	0.496361	0.510258	1315	0.785911	0.778305	0.793293
1487	0.261096	0.246365	0.276041	49.5667	0.256791	0.244019	0.269733	1387	0.435223	0.421616	0.448744	1315	0.503175	0.496203	0.510103	1316	0.785911	0.778305	0.793293
1489				49.6333	0.256791	0.244019	0.269733	1388	0.434905	0.421294	0.448431	1316	0.502939	0.495966	0.509869	1317	0.785767	0.778157	0.793152
1490				49.6667	0.256791	0.244019	0.269733	1389	0.434587	0.420971	0.448118	1317	0.502703	0.495728	0.509635	1318	0.785767	0.778157	0.793152
1491				49.7	0.256791	0.244019	0.269733	1390	0.434587	0.420971	0.448118	1318	0.502467	0.49549	0.509401	1319	0.785767	0.778157	0.793152
1492	0.260598	0.245865	0.275548	49.7333	0.2564	0.243625	0.269346	1391	0.434587	0.420971	0.448118	1319	0.50231	0.495331	0.509245	1320	0.785767	0.778157	0.793152
1493	0.260598	0.245865	0.275548	49.7667	0.256009	0.243231	0.268958	1392	0.434267	0.420648	0.447803	1320	0.502152	0.495172	0.509088	1321	0.785767	0.778157	0.793152
1494	0.2601	0.245364	0.275054	49.8				1393	0.434267	0.420648	0.447803	1321	0.501915	0.494934	0.508853	1322	0.785767	0.778157	0.793152
1497	0.259602	0.244863	0.27456	49.9				1394	0.434267	0.420648	0.447803	1322	0.501757	0.494775	0.508697	1323	0.785622	0.778008	0.793011
1498	0.259102	0.244361	0.274066	49.9333	0.256009	0.243231	0.268958	1395	0.434267	0.420648	0.447803	1323	0.501599	0.494616	0.50854	1324	0.785477	0.777859	0.79287
1500				50	0.256009	0.243231	0.268958	1396	0.434267	0.420648	0.447803	1324	0.501362	0.494377	0.508305	1325	0.785477	0.777859	0.79287
1502	0.259102	0.244361	0.274066	50.0667				1397	0.434267	0.420648	0.447803	1325	0.501283	0.494297	0.508226	1326	0.785477	0.777859	0.79287
1503	0.259102	0.244361	0.274066	50.1				1399	0.434267	0.420648	0.447803	1326	0.501125	0.494137	0.508069	1327	0.785477	0.777859	0.79287
1504	0.258601	0.243856	0.273569	50.1333				1401	0.434267	0.420648	0.447803	1327	0.500887	0.493897	0.507833	1328	0.785477	0.777859	0.79287
1506	0.2581	0.243352	0.273072	50.2				1402	0.434267	0.420648	0.447803	1328	0.500808	0.493817	0.507755	1329	0.785477	0.777859	0.79287
1507	0.257598	0.242847	0.272574	50.2333	0.256009	0.243231	0.268958	1404	0.434267	0.420648	0.447803	1329	0.500728	0.493738	0.507676	1330	0.785331	0.777709	0.792728
1509	0.257598	0.242847	0.272574	50.3				1405	0.434267	0.420648	0.447803	1330	0.500649	0.493657	0.507597	1331	0.785331	0.777709	0.792728
1514	0.257095	0.242341	0.272075	50.4667				1406	0.433621	0.419992	0.447166	1331	0.50049	0.493497	0.507439	1332	0.784894	0.777259	0.792303
1517				50.5667	0.255614	0.242833	0.268568	1407	0.433621	0.419992	0.447166	1332	0.500092	0.493096	0.507045	1333	0.784747	0.777109	0.792161
1518	0.256592	0.241835	0.271576	50.6	0.255614	0.242833	0.268568	1408	0.433297	0.419664	0.446847	1333	0.499774	0.492775	0.506729	1334	0.784601	0.776958	0.792018
1521				50.7	0.255614	0.242833	0.268568	1409	0.432649	0.419006	0.446208	1334	0.499535	0.492534	0.506492	1335	0.784601	0.776958	0.792018
1522	0.256089	0.24133	0.271078	50.7333				1410	0.432649	0.419006	0.446208	1335	0.499295	0.492293	0.506254	1336	0.784601	0.776958	0.792018
1523	0.255585	0.240823	0.270578	50.7667				1411	0.432649	0.419006	0.446208	1336	0.499136	0.492132	0.506096	1337	0.784601	0.776958	0.792018
1524	0.255585	0.240823	0.270578	50.8				1412				1337	0.498976	0.491971	0.505938	1338	0.784601	0.776958	0.792018
1525	0.255585	0.240823	0.270578	50.8333				1413	0.432649	0.419006	0.446208	1338	0.498577	0.491569	0.505542	1339	0.784307	0.776656	0.791733
1527	0.255585	0.240823	0.270578	50.9	0.255614	0.242833	0.268568	1414				1339	0.498337	0.491327	0.505304	1340	0.784307	0.776656	0.791733
1528				50.9333	0.255614	0.242833	0.268568	1415	0.432649	0.419006	0.446208	1340	0.498257	0.491247	0.505224	1341	0.78416	0.776505	0.79159
1530	0.255585	0.240823	0.270578	51	0.255614	0.242833	0.268568	1416	0.432323	0.418676	0.445887	1341	0.497937	0.490924	0.504907	1342	0.784013	0.776354	0.791447
1533				51.1	0.255614	0.242833	0.268568	1418	0.432323	0.418676	0.445887	1342	0.497697	0.490682	0.504669	1343	0.784013	0.776354	0.791447
1534				51.1333	0.255216	0.242432	0.268174	1419	0.431997	0.418345	0.445566	1343	0.497456	0.49044	0.50443	1344	0.784013	0.776354	0.791447
1535				51.1667	0.255216	0.242432	0.268174	1420	0.431997	0.418345	0.445566	1344	0.497296	0.490278	0.504271	1345	0.784013	0.776354	0.791447
1536	0.255585	0.240823	0.270578	51.2				1421	0.431997	0.418345	0.445566	1345	0.497136	0.490117	0.504112	1346	0.783866	0.776202	0.791303
1537	0.255072	0.240307	0.27007	51.2333				1422	0.431997	0.418345	0.445566	1346	0.497055	0.490036	0.504033	1347	0.783718	0.776051	0.79116
1539	0.25456	0.239792	0.269563	51.3	0.255216	0.242432	0.268174	1423				1347	0.496654	0.489631	0.503634	1348	0.783718	0.776051	0.79116
1541	0.25456	0.239792	0.269563	51.3667	0.255216	0.242432	0.268174	1424	0.431669	0.418013	0.445243	1348	0.496412	0.489388	0.503395	1349	0.783718	0.776051	0.79116
1542	0.25456	0.239792	0.269563	51.4	0.255216	0.242432	0.268174	1425	0.431669	0.418013	0.445243	1349	0.496332	0.489307	0.503315	1350	0.783718	0.776051	0.79116
1543				51.4333	0.255216	0.242432	0.268174	1426	0.431669	0.418013	0.445243	1350	0.496251	0.489225	0.503235	1351	0.783718	0.776051	0.79116
1545	0.254046	0.239274	0.269053	51.5	0.255216	0.242432	0.268174	1427				1351	0.495929	0.488901	0.502916	1352	0.783718	0.776051	0.79116
1547				51.5667	0.255216	0.242432	0.268174	1428	0.431341	0.41768	0.44492	1352	0.495849	0.48882	0.502836	1353	0.783422	0.775746	0.790872
1549	0.254046	0.239274	0.269053	51.6333	0.254408	0.241618	0.267375	1429	0.431341	0.41768	0.44492	1353	0.495687	0.488657	0.502676	1354	0.783273	0.775593	0.790727
1550	0.254046	0.239274	0.269053	51.6667	0.254408	0.241618	0.267375	1430	0.431341	0.41768	0.44492	1354	0.495687	0.488657	0.502676	1355	0.783273	0.775593	0.790727
1551				51.7	0.254408	0.241618	0.267375	1431				1355	0.495526	0.488494	0.502515	1356	0.783273	0.775593	0.790727
1553				51.7667	0.254408	0.241618	0.267375	1432	0.43068	0.41701	0.44427	1356	0.495445	0.488413	0.502435	1357	0.783125	0.77544	0.790583
1554	0.254046	0.239274	0.269053	51.8				1433	0.43068	0.41701	0.44427	1357	0.495202	0.488168	0.502194	1358	0.783125	0.77544	0.790583
1555	0.254046	0.239274	0.269053	51.8333				1434	0.43068	0.41701	0.44427	1358	0.494716	0.487678	0.501712	1359	0.783125	0.77544	0.790583
1559	0.253526	0.238751	0.268539	51.9667				1435	0.430349	0.416674	0.443944	1359	0.494068	0.487025	0.501069	1360	0.782827	0.775134	0.790293
1560				52	0.254002	0.241208	0.266973	1436	0.430349	0.416674	0.443944	1360	0.493824	0.486779	0.500828	1361	0.782529	0.774828	0.790003
1561	0.253007	0.238229	0.268024	52.0333				1437	0.430349	0.416674	0.443944	1361	0.493662	0.486615	0.500666	1362	0.78238	0.774674	0.789859
1563	0.251968	0.237183	0.266995	52.1				1438	0.430349	0.416674	0.443944	1362	0.49358	0.486533	0.500586	1363	0.78223	0.774521	0.789713
1564	0.251968	0.237183	0.266995	52.1333				1439	0.430349	0.416674	0.443944	1363	0.493417	0.486369	0.500424	1364	0.78223	0.774521	0.789713
1570				52.3333	0.253595	0.240798	0.266571	1440	0.430349	0.416674	0.443944	1364	0.493092	0.486041	0.500101	1365	0.78223	0.774521	0.789713
1571	0.251446	0.236658	0.266478	52.3667				1441	0.430016	0.416337	0.443616	1365	0.49301	0.485959	0.50002	1366	0.78223	0.774521	0.789713
1573				52.4333	0.253189	0.240388	0.266169	1442				1366	0.492847	0.485794	0.499858	1367	0.782081	0.774367	0.789568
1574				52.4667	0.252783	0.239978	0.265767	1443	0.429683	0.415999	0.443288	1367	0.492684	0.48563	0.499696	1368	0.781631	0.773905	0.789131
1576	0.251446	0.236658	0.266478	52.5333	0.252376	0.239568	0.265364	1444	0.42935	0.415661	0.44296	1368	0.492602	0.485547	0.499615	1369	0.781631	0.773905	0.789131
1577	0.250923	0.236132	0.26596	52.5667				1446	0.429017	0.415323	0.442632	1369	0.492275	0.485218	0.499291	1370	0.781331	0.773596	0.788839
1581				52.7	0.251969	0.239157	0.264961	1447	0.429017	0.415323	0.442632	1370	0.49203	0.484971	0.499048	1371	0.781181	0.773441	0.788693
1584	0.250923	0.236132	0.26596	52.8	0.251154	0.238337	0.264156	1449	0.428683	0.414983	0.442303	1371	0.491785	0.484724	0.498805	1372	0.78103	0.773287	0.788547
1585				52.8333	0.251154	0.238337	0.264156	1450	0.428348	0.414644	0.441974	1372	0.491376	0.484311	0.498399	1373	0.78088	0.773132	0.788401
1587	0.250923	0.236132	0.26596	52.9	0.251154	0.238337	0.264156	1451				1373	0.491294	0.484229	0.498318	1374	0.78088	0.773132	0.788401
1588	0.250923	0.236132	0.26596	52.9333				1453	0.428013	0.414304	0.441644	1374	0.49113	0.484064	0.498155	1375	0.780729	0.772977	0.788254
1589	0.250923	0.236132	0.26596	52.9667				1454	0.428013	0.414304	0.441644	1375	0.490802	0.483734	0.49783	1376	0.780579	0.772822	0.788108
1591				53.0333	0.251154	0.238337	0.264156	1455	0.428013	0.414304	0.441644	1376	0.49072	0.483651	0.497749	1377	0.780579	0.772822	0.788108
1593	0.250396	0.235601	0.265438	53.1				1457	0.428013	0.414304	0.441644	1377	0.490474	0.483403	0.497505	1378	0.780428	0.772667	0.787961
1594	0.250396	0.235601	0.265438	53.1333				1459	0.428013	0.414304	0.441644	1378	0.490228	0.483155	0.497261	1379	0.780428	0.772667	0.787961
1595	0.250396	0.235601	0.265438	53.1667	0.251154	0.238337	0.264156	1460	0.427341	0.413622	0.440983	1379	0.489982	0.482907	0.497016	1380	0.780277	0.772512	0.787814
1599	0.249866	0.235067	0.264913	53.3	0.250744	0.237923	0.26375	1461	0.426668	0.412939	0.44032	1380	0.489653	0.482575	0.49669	1381	0.780277	0.772512	0.787814
1603				53.4333	0.250333	0.237508	0.263343	1462				1381	0.489571	0.482492	0.496609	1382	0.780125	0.772356	0.787667
1604				53.4667	0.250333	0.237508	0.263343	1463	0.426668	0.412939	0.44032	1382	0.489241	0.48216	0.496282	1383	0.780125	0.772356	0.787667
1605				53.5	0.249921	0.237093	0.262936	1464	0.426331	0.412598	0.439989	1383	0.488994	0.481911	0.496037	1384	0.779973	0.7722	0.787519
1607				53.5667	0.249508	0.236677	0.262527	1465	0.426331	0.412598	0.439989	1384	0.488747	0.481662	0.495791	1385	0.779822	0.772044	0.787372
1609	0.249334	0.234532	0.264387	53.6333				1466	0.425993	0.412255	0.439656	1385	0.488334	0.481246	0.495382	1386	0.779822	0.772044	0.787372
1610				53.6667	0.249095	0.23626	0.262118	1467	0.425993	0.412255	0.439656	1386	0.488251	0.481163	0.4953	1387	0.77967	0.771888	0.787224
1611				53.7	0.249095	0.23626	0.262118	1468	0.425655	0.411912	0.439323	1387	0.487838	0.480746	0.49489	1388	0.779365	0.771574	0.786928
1612				53.7333	0.248681	0.235843	0.261709	1470	0.424978	0.411224	0.438657	1388	0.487756	0.480663	0.494808	1389	0.779365	0.771574	0.786928
1613	0.248802	0.233996	0.263861	53.7667	0.248267	0.235425	0.261299	1471	0.424978	0.411224	0.438657	1389	0.487673	0.48058	0.494726	1390	0.779213	0.771418	0.78678
1617				53.9	0.247852	0.235007	0.260889	1472	0.424978	0.411224	0.438657	1390	0.487508	0.480413	0.494562	1391	0.779213	0.771418	0.78678
1618				53.9333	0.247852	0.235007	0.260889	1473	0.424638	0.410879	0.438322	1391	0.487176	0.480079	0.494234	1392	0.77906	0.771261	0.786632
1619	0.248271	0.233461	0.263334	53.9667	0.247852	0.235007	0.260889	1474	0.424297	0.410534	0.437987	1392	0.486928	0.479829	0.493987	1393	0.77906	0.771261	0.786632
1620	0.248271	0.233461	0.263334	54				1475				1393	0.486679	0.479578	0.49374	1394	0.77906	0.771261	0.786632
1621				54.0333	0.247852	0.235007	0.260889	1476	0.423615	0.409842	0.437316	1394	0.486596	0.479494	0.493658	1395	0.77906	0.771261	0.786632
1622	0.248271	0.233461	0.263334	54.0667				1477	0.423615	0.409842	0.437316	1395	0.48643	0.479327	0.493493	1396	0.77906	0.771261	0.786632
1623				54.1	0.247852	0.235007	0.260889	1478	0.422932	0.409149	0.436643	1396	0.486264	0.47916	0.493329	1397	0.778601	0.770788	0.786186
1624	0.248271	0.233461	0.263334	54.1333				1479	0.422932	0.409149	0.436643	1397	0.486181	0.479076	0.493246	1398	0.778601	0.770788	0.786186
1625	0.248271	0.233461	0.263334	54.1667	0.247852	0.235007	0.260889	1480	0.422932	0.409149	0.436643	1398	0.486181	0.479076	0.493246	1399	0.778141	0.770315	0.785738
1626	0.248271	0.233461	0.263334	54.2	0.247434	0.234585	0.260475	1483	0.422589	0.408801	0.436306	1399	0.485931	0.478824	0.492998	1400	0.778141	0.770315	0.785738
1627				54.2333	0.247434	0.234585	0.260475	1484	0.421903	0.408104	0.435631	1400	0.485931	0.478824	0.492998	1401	0.777833	0.769999	0.785439
1629	0.248271	0.233461	0.263334	54.3	0.247434	0.234585	0.260475	1487	0.421903	0.408104	0.435631	1401	0.485848	0.47874	0.492916	1402	0.777833	0.769999	0.785439
1630	0.24773	0.232916	0.262799	54.3333				1488	0.421903	0.408104	0.435631	1402	0.485681	0.478572	0.49275	1403	0.777833	0.769999	0.785439
1632				54.4	0.247434	0.234585	0.260475	1490	0.421903	0.408104	0.435631	1403	0.485514	0.478404	0.492585	1404	0.777833	0.769999	0.785439
1633	0.247189	0.232371	0.262264	54.4333				1491	0.421903	0.408104	0.435631	1404	0.485263	0.478151	0.492336	1405	0.777833	0.769999	0.785439
1634				54.4667	0.247434	0.234585	0.260475	1492	0.421903	0.408104	0.435631	1405	0.485263	0.478151	0.492336	1406	0.777833	0.769999	0.785439
1635				54.5	0.247434	0.234585	0.260475	1493	0.421903	0.408104	0.435631	1406	0.485012	0.477898	0.492087	1407	0.777678	0.769839	0.785289
1636	0.247189	0.232371	0.262264	54.5333				1494				1407	0.484845	0.477729	0.491921	1408	0.777678	0.769839	0.785289
1637				54.5667	0.247011	0.234158	0.260057	1497				1408	0.484845	0.477729	0.491921	1409	0.777678	0.769839	0.785289
1638	0.247189	0.232371	0.262264	54.6				1498				1409	0.484677	0.47756	0.491755	1410	0.777678	0.769839	0.785289
1640	0.247189	0.232371	0.262264	54.6667	0.247011	0.234158	0.260057	1499	0.42121	0.407401	0.434949	1410	0.484425	0.477306	0.491505	1411	0.777678	0.769839	0.785289
1641	0.247189	0.232371	0.262264	54.7				1500	0.42121	0.407401	0.434949	1411	0.484425	0.477306	0.491505	1412	0.777368	0.76952	0.784987
1643	0.246642	0.23182	0.261723	54.7667				1502				1412	0.484341	0.477222	0.491421	1413	0.777368	0.76952	0.784987
1644	0.246095	0.231269	0.261183	54.8				1503	0.42121	0.407401	0.434949	1413	0.484173	0.477052	0.491255	1414	0.777212	0.76936	0.784836
1647	0.246095	0.231269	0.261183	54.9				1504	0.420863	0.407049	0.434607	1414	0.484005	0.476883	0.491088	1415	0.777057	0.7692	0.784685
1649				54.9667	0.247011	0.234158	0.260057	1506	0.420516	0.406696	0.434265	1415	0.484005	0.476883	0.491088	1416	0.776901	0.769039	0.784534
1650				55	0.246584	0.233727	0.259635	1507	0.420516	0.406696	0.434265	1416	0.483921	0.476798	0.491004	1417	0.776589	0.768719	0.784231
1651				55.0333	0.246157	0.233297	0.259214	1509				1417	0.483836	0.476712	0.49092	1418	0.776589	0.768719	0.784231
1652				55.0667	0.246157	0.233297	0.259214	1512	0.420516	0.406696	0.434265	1418	0.483499	0.476372	0.490586	1419	0.776589	0.768719	0.784231
1653	0.246095	0.231269	0.261183	55.1	0.246157	0.233297	0.259214	1513	0.420166	0.406341	0.433922	1419	0.483329	0.476202	0.490418	1420	0.776589	0.768719	0.784231
1657				55.2333	0.245727	0.232862	0.258789	1514	0.420166	0.406341	0.433922	1420	0.483076	0.475946	0.490166	1421	0.776589	0.768719	0.784231
1658				55.2667	0.245297	0.232428	0.258364	1515	0.420166	0.406341	0.433922	1421	0.482907	0.475776	0.489999	1422	0.776589	0.768719	0.784231
1659				55.3	0.244866	0.231993	0.257938	1516	0.420166	0.406341	0.433922	1422	0.482822	0.47569	0.489915	1423	0.776276	0.768397	0.783927
1660				55.3333	0.244866	0.231993	0.257938	1518	0.419816	0.405985	0.433577	1423	0.482737	0.475605	0.489831	1424	0.77612	0.768236	0.783775
1661				55.3667	0.244435	0.231558	0.257513	1519	0.419816	0.405985	0.433577	1424	0.482398	0.475262	0.489494	1425	0.77612	0.768236	0.783775
1664	0.245546	0.230715	0.260639	55.4667	0.244003	0.231122	0.257086	1520	0.419816	0.405985	0.433577	1425	0.482228	0.475091	0.489325	1426	0.77612	0.768236	0.783775
1666				55.5333	0.243572	0.230686	0.256659	1521	0.419816	0.405985	0.433577	1426	0.481802	0.474662	0.488904	1427	0.775962	0.768074	0.783622
1667	0.245546	0.230715	0.260639	55.5667	0.243572	0.230686	0.256659	1522				1427	0.481717	0.474577	0.488819	1428	0.775648	0.76775	0.783316
1668				55.6	0.243572	0.230686	0.256659	1523	0.419816	0.405985	0.433577	1428	0.481547	0.474405	0.48865	1429	0.775491	0.767588	0.783164
1670	0.244995	0.23016	0.260095	55.6667	0.243572	0.230686	0.256659	1524	0.419463	0.405627	0.43323	1429	0.481376	0.474233	0.488481	1430	0.775333	0.767426	0.783011
1671				55.7	0.243572	0.230686	0.256659	1525				1430	0.481291	0.474147	0.488396	1431	0.775333	0.767426	0.783011
1672	0.244995	0.23016	0.260095	55.7333	0.243136	0.230246	0.256229	1526	0.418757	0.40491	0.432536	1431	0.481205	0.474061	0.488312	1432	0.775175	0.767264	0.782857
1673	0.244441	0.229601	0.259547	55.7667	0.243136	0.230246	0.256229	1527	0.418403	0.404551	0.432188	1432	0.48112	0.473974	0.488227	1433	0.775018	0.767102	0.782704
1675				55.8333	0.242699	0.229806	0.255798	1528	0.418403	0.404551	0.432188	1433	0.48112	0.473974	0.488227	1434	0.774702	0.766777	0.782397
1676				55.8667	0.242699	0.229806	0.255798	1529	0.418048	0.40419	0.431839	1434	0.480863	0.473715	0.487972	1435	0.774702	0.766777	0.782397
1678	0.244441	0.229601	0.259547	55.9333				1530	0.418048	0.40419	0.431839	1435	0.480606	0.473456	0.487717	1436	0.774702	0.766777	0.782397
1680	0.243886	0.229041	0.258998	56				1531	0.417338	0.403469	0.431141	1436	0.480434	0.473283	0.487547	1437	0.774702	0.766777	0.782397
1681	0.243886	0.229041	0.258998	56.0333	0.242699	0.229806	0.255798	1532	0.416627	0.402747	0.430442	1437	0.479833	0.472677	0.486951	1438	0.774543	0.766613	0.782243
1682				56.0667	0.242261	0.229363	0.255365	1533	0.416272	0.402386	0.430092	1438	0.479662	0.472504	0.486781	1439	0.774384	0.76645	0.782089
1684				56.1333	0.241823	0.228921	0.254932	1534	0.416272	0.402386	0.430092	1439	0.479576	0.472418	0.486695	1440	0.774384	0.76645	0.782089
1685				56.1667	0.241823	0.228921	0.254932	1535	0.415915	0.402024	0.429742	1440	0.479576	0.472418	0.486695	1441	0.774384	0.76645	0.782089
1686	0.243329	0.22848	0.258448	56.2				1536	0.415559	0.401662	0.429391	1441	0.479317	0.472157	0.486439	1442	0.774225	0.766286	0.781934
1687				56.2333	0.241823	0.228921	0.254932	1537	0.415559	0.401662	0.429391	1442	0.479145	0.471983	0.486268	1443	0.774066	0.766122	0.78178
1688				56.2667	0.240944	0.228033	0.254064	1538	0.415559	0.401662	0.429391	1443	0.478973	0.47181	0.486097	1444	0.773906	0.765958	0.781625
1691				56.3667	0.240503	0.227589	0.253629	1539	0.415201	0.401299	0.429039	1444	0.4788	0.471636	0.485926	1445	0.773746	0.765793	0.781469
1692	0.243329	0.22848	0.258448	56.4				1540	0.415201	0.401299	0.429039	1445	0.478714	0.471548	0.485841	1446	0.773587	0.765629	0.781314
1693				56.4333	0.240062	0.227143	0.253193	1541	0.415201	0.401299	0.429039	1446	0.478541	0.471374	0.485669	1447	0.773427	0.765464	0.781159
1694				56.4667	0.240062	0.227143	0.253193	1542				1447	0.478541	0.471374	0.485669	1448	0.773267	0.7653	0.781003
1695				56.5	0.240062	0.227143	0.253193	1543	0.414843	0.400935	0.428687	1448	0.478454	0.471287	0.485583	1449	0.773267	0.7653	0.781003
1696	0.243329	0.22848	0.258448	56.5333				1545				1449	0.478368	0.4712	0.485498	1450	0.773267	0.7653	0.781003
1697	0.242769	0.227916	0.257895	56.5667				1547	0.414843	0.400935	0.428687	1450	0.478195	0.471025	0.485326	1451	0.773267	0.7653	0.781003
1698	0.242769	0.227916	0.257895	56.6	0.240062	0.227143	0.253193	1548	0.414483	0.40057	0.428334	1451	0.478021	0.470851	0.485154	1452	0.773106	0.765134	0.780847
1700				56.6667	0.240062	0.227143	0.253193	1549	0.414124	0.400205	0.42798	1452	0.477935	0.470763	0.485068	1453	0.772945	0.764968	0.780691
1701				56.7	0.239615	0.226691	0.252751	1550				1453	0.477761	0.470588	0.484896	1454	0.772945	0.764968	0.780691
1703	0.242769	0.227916	0.257895	56.7667				1551	0.414124	0.400205	0.42798	1454	0.477587	0.470413	0.484724	1455	0.772623	0.764637	0.780378
1704				56.8	0.239615	0.226691	0.252751	1553	0.413764	0.399839	0.427626	1455	0.4775	0.470325	0.484638	1456	0.772462	0.764471	0.780222
1705				56.8333	0.239615	0.226691	0.252751	1554	0.413764	0.399839	0.427626	1456	0.477066	0.469887	0.484206	1457	0.7723	0.764305	0.780065
1707	0.242206	0.227348	0.257338	56.9				1555	0.413764	0.399839	0.427626	1457	0.476979	0.469799	0.48412	1458	0.7723	0.764305	0.780065
1708				56.9333	0.239165	0.226236	0.252307	1556	0.413402	0.399472	0.42727	1458	0.476979	0.469799	0.48412	1459	0.7723	0.764305	0.780065
1709				56.9667	0.238714	0.225781	0.251862	1558	0.413039	0.399103	0.426914	1459	0.476804	0.469623	0.483947	1460	0.7723	0.764305	0.780065
1711				57.0333	0.238714	0.225781	0.251862	1559	0.413039	0.399103	0.426914	1460	0.476542	0.469359	0.483687	1461	0.772138	0.764138	0.779908
1714	0.242206	0.227348	0.257338	57.1333				1561	0.413039	0.399103	0.426914	1461	0.476193	0.469007	0.483341	1462	0.772138	0.764138	0.779908
1715				57.1667	0.238714	0.225781	0.251862	1563				1462	0.476018	0.468831	0.483168	1463	0.771976	0.763971	0.77975
1717	0.241642	0.226778	0.25678	57.2333	0.238714	0.225781	0.251862	1564				1463	0.47593	0.468742	0.483081	1464	0.771814	0.763804	0.779593
1718				57.2667	0.23826	0.225323	0.251415	1565	0.412675	0.398733	0.426556	1464	0.475668	0.468478	0.482821	1465	0.771651	0.763637	0.779435
1719				57.3	0.23826	0.225323	0.251415	1570	0.412675	0.398733	0.426556	1465	0.475493	0.468301	0.482647	1466	0.771651	0.763637	0.779435
1726				57.5333	0.237806	0.224863	0.250966	1571	0.41231	0.398363	0.426198	1466	0.475405	0.468213	0.48256	1467	0.771488	0.763469	0.779276
1728				57.6	0.237806	0.224863	0.250966	1572	0.41231	0.398363	0.426198	1467	0.47523	0.468036	0.482386	1468	0.771488	0.763469	0.779276
1729				57.6333	0.23735	0.224403	0.250517	1574	0.41231	0.398363	0.426198	1468	0.475142	0.467948	0.482299	1469	0.771488	0.763469	0.779276
1730	0.241642	0.226778	0.25678	57.6667				1575	0.41231	0.398363	0.426198	1469	0.475054	0.467859	0.482212	1470	0.771488	0.763469	0.779276
1731				57.7	0.23735	0.224403	0.250517	1576	0.41231	0.398363	0.426198	1470	0.475054	0.467859	0.482212	1471	0.771488	0.763469	0.779276
1736	0.241642	0.226778	0.25678	57.8667				1577	0.41231	0.398363	0.426198	1471	0.474879	0.467682	0.482038	1472	0.771324	0.7633	0.779117
1737				57.9	0.23735	0.224403	0.250517	1578	0.411943	0.397989	0.425837	1472	0.474791	0.467593	0.481951	1473	0.77116	0.763131	0.778958
1738	0.241642	0.226778	0.25678	57.9333				1579	0.411943	0.397989	0.425837	1473	0.474526	0.467327	0.481689	1474	0.77116	0.763131	0.778958
1739	0.241642	0.226778	0.25678	57.9667	0.236893	0.22394	0.250065	1582	0.411943	0.397989	0.425837	1474	0.474261	0.46706	0.481426	1475	0.77116	0.763131	0.778958
1743				58.1	0.236893	0.22394	0.250065	1583	0.411943	0.397989	0.425837	1475	0.474085	0.466882	0.481251	1476	0.77116	0.763131	0.778958
1744	0.241642	0.226778	0.25678	58.1333				1584				1476	0.473908	0.466703	0.481076	1477	0.770831	0.762792	0.778639
1745				58.1667	0.235975	0.223012	0.24916	1586	0.411573	0.397613	0.425473	1477	0.473554	0.466347	0.480725	1478	0.770831	0.762792	0.778639
1746	0.241642	0.226778	0.25678	58.2				1587	0.411573	0.397613	0.425473	1478	0.473378	0.466168	0.48055	1479	0.770831	0.762792	0.778639
1748	0.241068	0.226199	0.256214	58.2667				1588	0.411573	0.397613	0.425473	1479	0.4732	0.46599	0.480374	1480	0.770502	0.762453	0.778319
1752				58.4	0.235516	0.222548	0.248707	1589	0.411203	0.397237	0.425109	1480	0.472934	0.465722	0.480111	1481	0.770502	0.762453	0.778319
1753				58.4333	0.235516	0.222548	0.248707	1590	0.410832	0.39686	0.424745	1481	0.47258	0.465364	0.479759	1482	0.770502	0.762453	0.778319
1754	0.241068	0.226199	0.256214	58.4667				1592	0.410832	0.39686	0.424745	1482	0.472402	0.465185	0.479583	1483	0.770337	0.762283	0.778159
1755	0.240491	0.225617	0.255645	58.5				1593	0.410832	0.39686	0.424745	1483	0.472136	0.464916	0.479319	1484	0.770006	0.761942	0.777838
1756	0.240491	0.225617	0.255645	58.5333	0.235054	0.222082	0.248251	1594	0.410832	0.39686	0.424745	1484	0.472047	0.464827	0.479231	1485	0.770006	0.761942	0.777838
1757	0.240491	0.225617	0.255645	58.5667				1595	0.410832	0.39686	0.424745	1485	0.471958	0.464737	0.479143	1486	0.770006	0.761942	0.777838
1759				58.6333	0.235054	0.222082	0.248251	1596	0.410086	0.396102	0.424013	1486	0.471869	0.464647	0.479054	1487	0.76984	0.761772	0.777677
1760	0.239909	0.225029	0.25507	58.6667	0.235054	0.222082	0.248251	1597	0.409713	0.395722	0.423646	1487	0.47169	0.464467	0.478877	1488	0.769674	0.7616	0.777516
1761	0.239909	0.225029	0.25507	58.7	0.235054	0.222082	0.248251	1598	0.409713	0.395722	0.423646	1488	0.471422	0.464197	0.478611	1489	0.769674	0.7616	0.777516
1762				58.7333	0.235054	0.222082	0.248251	1599	0.408966	0.394963	0.422913	1489	0.471154	0.463926	0.478346	1490	0.769674	0.7616	0.777516
1764	0.239325	0.224439	0.254494	58.8	0.235054	0.222082	0.248251	1600	0.408966	0.394963	0.422913	1490	0.471065	0.463836	0.478257	1491	0.769507	0.761429	0.777354
1767				58.9	0.234586	0.221609	0.247791	1602	0.408966	0.394963	0.422913	1491	0.470617	0.463385	0.477813	1492	0.769507	0.761429	0.777354
1768	0.238741	0.22385	0.253919	58.9333				1603	0.408591	0.394582	0.422544	1492	0.470438	0.463204	0.477635	1493	0.769005	0.760911	0.776866
1769				58.9667	0.234586	0.221609	0.247791	1604	0.408215	0.3942	0.422176	1493	0.470348	0.463114	0.477546	1494	0.769005	0.760911	0.776866
1771	0.238741	0.22385	0.253919	59.0333	0.234586	0.221609	0.247791	1605	0.408215	0.3942	0.422176	1494	0.470258	0.463023	0.477458	1495	0.768502	0.760393	0.776379
1772	0.238741	0.22385	0.253919	59.0667				1608	0.408215	0.3942	0.422176	1495	0.469989	0.462751	0.47719	1496	0.768334	0.76022	0.776216
1773	0.238741	0.22385	0.253919	59.1	0.234586	0.221609	0.247791	1609	0.407838	0.393816	0.421805	1496	0.46954	0.462298	0.476745	1497	0.768334	0.76022	0.776216
1774				59.1333	0.234586	0.221609	0.247791	1611	0.407838	0.393816	0.421805	1497	0.46927	0.462026	0.476478	1498	0.768166	0.760047	0.776053
1777	0.238741	0.22385	0.253919	59.2333	0.234586	0.221609	0.247791	1613				1498	0.46918	0.461936	0.476388	1499	0.768166	0.760047	0.776053
1778	0.238152	0.223254	0.253337	59.2667	0.234586	0.221609	0.247791	1614	0.407838	0.393816	0.421805	1499	0.469	0.461754	0.47621	1500	0.768166	0.760047	0.776053
1780	0.238152	0.223254	0.253337	59.3333				1615	0.407838	0.393816	0.421805	1500	0.468639	0.46139	0.475852	1501	0.768166	0.760047	0.776053
1782	0.238152	0.223254	0.253337	59.4				1617	0.407079	0.393044	0.421059	1501	0.468459	0.461208	0.475673	1502	0.768166	0.760047	0.776053
1785	0.236964	0.222054	0.252166	59.5				1618	0.407079	0.393044	0.421059	1502	0.468368	0.461117	0.475584	1503	0.768166	0.760047	0.776053
1786				59.5333	0.234112	0.221128	0.247323	1619	0.407079	0.393044	0.421059	1503	0.468368	0.461117	0.475584	1504	0.768166	0.760047	0.776053
1788	0.236368	0.221452	0.251579	59.6	0.233637	0.220648	0.246855	1620	0.407079	0.393044	0.421059	1504	0.468278	0.461026	0.475494	1505	0.768166	0.760047	0.776053
1794	0.236368	0.221452	0.251579	59.8				1622	0.406697	0.392655	0.420685	1505	0.467916	0.460661	0.475136	1506	0.767998	0.759873	0.775889
1797				59.9	0.233637	0.220648	0.246855	1623	0.406315	0.392267	0.42031	1506	0.467645	0.460387	0.474866	1507	0.767998	0.759873	0.775889
1800	0.235772	0.220849	0.250991	60	0.233637	0.220648	0.246855	1624	0.405933	0.391878	0.419935	1507	0.467554	0.460296	0.474777	1508	0.767998	0.759873	0.775889
1802				60.0667	0.233637	0.220648	0.246855	1625	0.405933	0.391878	0.419935	1508	0.467282	0.460022	0.474507	1509	0.767998	0.759873	0.775889
1803	0.235772	0.220849	0.250991	60.1				1626	0.405933	0.391878	0.419935	1509	0.467191	0.45993	0.474417	1510	0.767998	0.759873	0.775889
1807				60.2333	0.233159	0.220164	0.246385	1627	0.405933	0.391878	0.419935	1510	0.4671	0.459839	0.474327	1511	0.767658	0.759523	0.77556
1810				60.3333	0.233159	0.220164	0.246385	1628	0.40555	0.391488	0.419559	1511	0.46701	0.459747	0.474237	1512	0.767658	0.759523	0.77556
1820				60.6667	0.233159	0.220164	0.246385	1629	0.405166	0.391098	0.419182	1512	0.466646	0.45938	0.473876	1513	0.767658	0.759523	0.77556
1826	0.235772	0.220849	0.250991	60.8667				1630	0.405166	0.391098	0.419182	1513	0.466464	0.459197	0.473696	1514	0.767488	0.759348	0.775394
1829	0.23517	0.220241	0.250398	60.9667				1631	0.405166	0.391098	0.419182	1514	0.466282	0.459013	0.473515	1515	0.767488	0.759348	0.775394
1831				61.0333	0.233159	0.220164	0.246385	1633	0.405166	0.391098	0.419182	1515	0.466282	0.459013	0.473515	1516	0.767488	0.759348	0.775394
1833	0.234569	0.219633	0.249805	61.1				1634	0.404781	0.390706	0.418804	1516	0.466008	0.458737	0.473244	1517	0.767317	0.759172	0.775229
1834				61.1333	0.232677	0.219676	0.24591	1635	0.404781	0.390706	0.418804	1517	0.465917	0.458645	0.473154	1518	0.767317	0.759172	0.775229
1835	0.233967	0.219026	0.249212	61.1667				1636	0.404008	0.38992	0.418046	1518	0.465551	0.458277	0.472791	1519	0.767145	0.758995	0.775063
1836	0.233967	0.219026	0.249212	61.2				1637	0.403622	0.389527	0.417666	1519	0.46546	0.458184	0.472701	1520	0.766974	0.758818	0.774896
1837	0.233967	0.219026	0.249212	61.2333	0.232677	0.219676	0.24591	1638	0.403622	0.389527	0.417666	1520	0.465094	0.457815	0.472338	1521	0.766974	0.758818	0.774896
1838				61.2667	0.232677	0.219676	0.24591	1640				1521	0.465003	0.457723	0.472247	1522	0.766974	0.758818	0.774896
1839				61.3	0.232677	0.219676	0.24591	1641	0.403235	0.389134	0.417287	1522	0.464911	0.457631	0.472157	1523	0.76663	0.758463	0.774563
1842	0.233967	0.219026	0.249212	61.4				1643				1523	0.464819	0.457538	0.472066	1524	0.766457	0.758286	0.774396
1845	0.233967	0.219026	0.249212	61.5				1644	0.403235	0.389134	0.417287	1524	0.464636	0.457353	0.471884	1525	0.766457	0.758286	0.774396
1847	0.233967	0.219026	0.249212	61.5667				1645	0.403235	0.389134	0.417287	1525	0.464544	0.45726	0.471793	1526	0.766285	0.758108	0.774228
1848	0.233967	0.219026	0.249212	61.6				1647	0.402848	0.38874	0.416907	1526	0.464452	0.457167	0.471701	1527	0.766285	0.758108	0.774228
1849	0.233967	0.219026	0.249212	61.6333				1648	0.402848	0.38874	0.416907	1527	0.464268	0.456982	0.471519	1528	0.765766	0.757573	0.773725
1850	0.233353	0.218405	0.248607	61.6667	0.232677	0.219676	0.24591	1649	0.402848	0.38874	0.416907	1528	0.464176	0.456889	0.471428	1529	0.76542	0.757217	0.77339
1851	0.232739	0.217784	0.248003	61.7	0.232677	0.219676	0.24591	1650	0.402848	0.38874	0.416907	1529	0.463899	0.45661	0.471154	1530	0.76542	0.757217	0.77339
1854	0.232739	0.217784	0.248003	61.8				1651	0.402458	0.388343	0.416525	1530	0.463623	0.456331	0.470879	1531	0.76542	0.757217	0.77339
1857	0.232123	0.217161	0.247396	61.9	0.232677	0.219676	0.24591	1652	0.402458	0.388343	0.416525	1531	0.463253	0.455959	0.470514	1532	0.76542	0.757217	0.77339
1858				61.9333	0.232677	0.219676	0.24591	1653	0.402068	0.387946	0.416141	1532	0.463069	0.455773	0.470331	1533	0.765247	0.757038	0.773222
1859				61.9667	0.232677	0.219676	0.24591	1654	0.402068	0.387946	0.416141	1533	0.462884	0.455586	0.470147	1534	0.765247	0.757038	0.773222
1860				62	0.232187	0.21918	0.245429	1655	0.402068	0.387946	0.416141	1534	0.462884	0.455586	0.470147	1535	0.765073	0.756859	0.773053
1862	0.232123	0.217161	0.247396	62.0667				1656	0.401676	0.387548	0.415757	1535	0.462791	0.455493	0.470055	1536	0.765073	0.756859	0.773053
1866				62.2	0.232187	0.21918	0.245429	1658	0.401285	0.387149	0.415373	1536	0.462513	0.455212	0.46978	1537	0.765073	0.756859	0.773053
1868				62.2667	0.232187	0.21918	0.245429	1660	0.400893	0.386751	0.414989	1537	0.462235	0.454931	0.469504	1538	0.764725	0.7565	0.772716
1869	0.231506	0.216537	0.246788	62.3				1661	0.400893	0.386751	0.414989	1538	0.462049	0.454744	0.46932	1539	0.764725	0.7565	0.772716
1870	0.231506	0.216537	0.246788	62.3333	0.231694	0.21868	0.244944	1662	0.400893	0.386751	0.414989	1539	0.46177	0.454463	0.469043	1540	0.76455	0.75632	0.772546
1872	0.230268	0.215285	0.245568	62.4				1663	0.4005	0.386351	0.414603	1540	0.461305	0.453994	0.468582	1541	0.764376	0.75614	0.772377
1874				62.4667	0.231694	0.21868	0.244944	1664	0.4005	0.386351	0.414603	1541	0.461212	0.4539	0.46849	1542	0.764201	0.755959	0.772207
1875	0.230268	0.215285	0.245568	62.5				1666	0.400106	0.38595	0.414217	1542	0.461212	0.4539	0.46849	1543	0.764201	0.755959	0.772207
1876				62.5333	0.2312	0.218179	0.244459	1667				1543	0.461119	0.453806	0.468398	1544	0.76385	0.755598	0.771867
1877				62.5667	0.2312	0.218179	0.244459	1669	0.399712	0.385549	0.41383	1544	0.460932	0.453618	0.468213	1545	0.76385	0.755598	0.771867
1878	0.230268	0.215285	0.245568	62.6				1670	0.399712	0.385549	0.41383	1545	0.460559	0.453241	0.467843	1546	0.763675	0.755417	0.771697
1879	0.230268	0.215285	0.245568	62.6333				1672				1546	0.460372	0.453053	0.467658	1547	0.763499	0.755236	0.771527
1880	0.229642	0.214652	0.244952	62.6667	0.2312	0.218179	0.244459	1673	0.399712	0.385549	0.41383	1547	0.459999	0.452676	0.467288	1548	0.763323	0.755054	0.771356
1881	0.229642	0.214652	0.244952	62.7				1674	0.399712	0.385549	0.41383	1548	0.459812	0.452488	0.467102	1549	0.763147	0.754873	0.771186
1883	0.229015	0.214018	0.244334	62.7667	0.2312	0.218179	0.244459	1676	0.399316	0.385146	0.413441	1549	0.459718	0.452393	0.46701	1550	0.763147	0.754873	0.771186
1884	0.229015	0.214018	0.244334	62.8				1677	0.399316	0.385146	0.413441	1550	0.459531	0.452205	0.466824	1551	0.763147	0.754873	0.771186
1885				62.8333	0.2312	0.218179	0.244459	1678	0.399316	0.385146	0.413441	1551	0.459251	0.451922	0.466546	1552	0.763147	0.754873	0.771186
1886				62.8667	0.230699	0.21767	0.243966	1679	0.399316	0.385146	0.413441	1552	0.45897	0.451639	0.466268	1553	0.76297	0.754691	0.771014
1888	0.229015	0.214018	0.244334	62.9333				1680				1553	0.458876	0.451544	0.466175	1554	0.762794	0.754508	0.770843
1891				63.0333	0.230699	0.21767	0.243966	1681	0.398918	0.384741	0.413051	1554	0.458876	0.451544	0.466175	1555	0.762617	0.754326	0.770672
1894	0.228384	0.21338	0.243713	63.1333				1683	0.39852	0.384336	0.412661	1555	0.458595	0.451261	0.465896	1556	0.762617	0.754326	0.770672
1895	0.227753	0.212742	0.243092	63.1667				1686				1556	0.458501	0.451166	0.465803	1557	0.762617	0.754326	0.770672
1896	0.227122	0.212104	0.242471	63.2	0.230196	0.21716	0.243472	1687	0.39852	0.384336	0.412661	1557	0.458407	0.451071	0.46571	1558	0.762439	0.754143	0.7705
1897				63.2333	0.229694	0.21665	0.242979	1688	0.39852	0.384336	0.412661	1558	0.458407	0.451071	0.46571	1559	0.762262	0.75396	0.770327
1898				63.2667	0.229191	0.21614	0.242485	1689	0.39772	0.383521	0.411876	1559	0.458219	0.450882	0.465524	1560	0.762084	0.753776	0.770155
1901	0.227122	0.212104	0.242471	63.3667				1691	0.39732	0.383114	0.411484	1560	0.458125	0.450787	0.46543	1561	0.762084	0.753776	0.770155
1904				63.4667	0.229191	0.21614	0.242485	1692	0.39732	0.383114	0.411484	1561	0.457936	0.450597	0.465244	1562	0.761906	0.753593	0.769982
1905				63.5	0.229191	0.21614	0.242485	1695	0.396919	0.382706	0.41109	1562	0.457842	0.450501	0.46515	1563	0.761549	0.753225	0.769637
1906	0.227122	0.212104	0.242471	63.5333	0.228686	0.215628	0.241989	1696				1563	0.457654	0.450311	0.464963	1564	0.761013	0.752673	0.769117
1907				63.5667	0.22818	0.215115	0.241492	1697				1564	0.457465	0.450121	0.464776	1565	0.760656	0.752304	0.768771
1912	0.227122	0.212104	0.242471	63.7333				1698				1565	0.45737	0.450026	0.464682	1566	0.760477	0.75212	0.768598
1915	0.226486	0.21146	0.241844	63.8333				1700	0.396919	0.382706	0.41109	1566	0.457181	0.449835	0.464495	1567	0.760298	0.751935	0.768424
1916				63.8667	0.22818	0.215115	0.241492	1702	0.396919	0.382706	0.41109	1567	0.456897	0.449548	0.464214	1568	0.75994	0.751566	0.768077
1918	0.226486	0.21146	0.241844	63.9333				1703				1568	0.456519	0.449166	0.463838	1569	0.75994	0.751566	0.768077
1919	0.226486	0.21146	0.241844	63.9667				1707				1569	0.456424	0.449071	0.463744	1570	0.75994	0.751566	0.768077
1924	0.225846	0.210813	0.241215	64.1333				1709	0.396516	0.382296	0.410695	1570	0.456234	0.44888	0.463556	1571	0.759581	0.751196	0.767729
1925	0.225206	0.210166	0.240585	64.1667	0.22818	0.215115	0.241492	1710	0.396112	0.381884	0.410299	1571	0.456234	0.44888	0.463556	1572	0.759581	0.751196	0.767729
1927				64.2333	0.227671	0.214598	0.240991	1713	0.396112	0.381884	0.410299	1572	0.456045	0.448688	0.463368	1573	0.759581	0.751196	0.767729
1929				64.3	0.227162	0.214082	0.240491	1714	0.396112	0.381884	0.410299	1573	0.455475	0.448114	0.462804	1574	0.759401	0.75101	0.767554
1930				64.3333	0.226652	0.213565	0.239991	1715	0.396112	0.381884	0.410299	1574	0.45519	0.447826	0.462521	1575	0.75922	0.750823	0.767379
1932				64.4	0.226143	0.213049	0.23949	1717	0.396112	0.381884	0.410299	1575	0.454905	0.447539	0.462239	1576	0.75922	0.750823	0.767379
1933	0.225206	0.210166	0.240585	64.4333	0.226143	0.213049	0.23949	1718	0.396112	0.381884	0.410299	1576	0.454905	0.447539	0.462239	1577	0.75922	0.750823	0.767379
1936	0.225206	0.210166	0.240585	64.5333				1719	0.395705	0.38147	0.4099	1577	0.454714	0.447347	0.46205	1578	0.75922	0.750823	0.767379
1937				64.5667	0.226143	0.213049	0.23949	1720	0.395705	0.38147	0.4099	1578	0.454428	0.447058	0.461766	1579	0.75922	0.750823	0.767379
1939	0.225206	0.210166	0.240585	64.6333				1722	0.394478	0.380221	0.408698	1579	0.454142	0.446769	0.461482	1580	0.75922	0.750823	0.767379
1942	0.224557	0.209509	0.239946	64.7333				1724	0.39407	0.379804	0.408297	1580	0.454046	0.446673	0.461388	1581	0.75922	0.750823	0.767379
1943				64.7667	0.226143	0.213049	0.23949	1726	0.39366	0.379387	0.407895	1581	0.453951	0.446576	0.461293	1582	0.75922	0.750823	0.767379
1945				64.8333	0.226143	0.213049	0.23949	1727	0.39366	0.379387	0.407895	1582	0.453855	0.44648	0.461198	1583	0.75922	0.750823	0.767379
1948				64.9333	0.226143	0.213049	0.23949	1728	0.39366	0.379387	0.407895	1583	0.453759	0.446383	0.461103	1584	0.75922	0.750823	0.767379
1950				65	0.226143	0.213049	0.23949	1730				1584	0.453472	0.446094	0.460819	1585	0.75922	0.750823	0.767379
1952	0.224557	0.209509	0.239946	65.0667				1731	0.393249	0.378968	0.407492	1585	0.453185	0.445804	0.460534	1586	0.75922	0.750823	0.767379
1958				65.2667	0.226143	0.213049	0.23949	1732	0.392837	0.378549	0.407088	1586	0.452993	0.445611	0.460344	1587	0.759037	0.750635	0.767202
1959				65.3	0.225624	0.212522	0.238981	1733	0.392837	0.378549	0.407088	1587	0.452897	0.445514	0.460249	1588	0.758854	0.750446	0.767025
1961	0.224557	0.209509	0.239946	65.3667				1735	0.392837	0.378549	0.407088	1588	0.452897	0.445514	0.460249	1589	0.758671	0.750257	0.766847
1965	0.223252	0.208188	0.238662	65.5				1736	0.392837	0.378549	0.407088	1589	0.452609	0.445223	0.459963	1590	0.758671	0.750257	0.766847
1969				65.6333	0.225104	0.211995	0.238471	1737	0.392837	0.378549	0.407088	1590	0.452609	0.445223	0.459963	1591	0.758487	0.750068	0.76667
1972	0.223252	0.208188	0.238662	65.7333				1738				1591	0.452417	0.445029	0.459773	1592	0.758487	0.750068	0.76667
1973	0.222597	0.207526	0.238018	65.7667				1739	0.392837	0.378549	0.407088	1592	0.452224	0.444835	0.459582	1593	0.758304	0.749878	0.766492
1975	0.222597	0.207526	0.238018	65.8333				1740	0.392837	0.378549	0.407088	1593	0.452031	0.44464	0.45939	1594	0.758304	0.749878	0.766492
1977	0.222597	0.207526	0.238018	65.9	0.224584	0.211467	0.23796	1744	0.392422	0.378126	0.406682	1594	0.451837	0.444445	0.459199	1595	0.758304	0.749878	0.766492
1979	0.222597	0.207526	0.238018	65.9667				1745	0.392005	0.377702	0.406274	1595	0.451257	0.44386	0.458624	1596	0.758304	0.749878	0.766492
1980	0.222597	0.207526	0.238018	66				1746	0.392005	0.377702	0.406274	1596	0.451064	0.443664	0.458432	1597	0.758304	0.749878	0.766492
1983				66.1	0.224065	0.21094	0.23745	1747	0.392005	0.377702	0.406274	1597	0.450967	0.443567	0.458336	1598	0.758119	0.749688	0.766313
1987				66.2333	0.224065	0.21094	0.23745	1748	0.392005	0.377702	0.406274	1598	0.45087	0.443469	0.45824	1599	0.758119	0.749688	0.766313
1989	0.222597	0.207526	0.238018	66.3	0.223544	0.210411	0.236938	1749	0.391587	0.377276	0.405864	1599	0.450579	0.443175	0.457951	1600	0.757934	0.749497	0.766134
1993	0.222597	0.207526	0.238018	66.4333	0.223544	0.210411	0.236938	1750	0.391587	0.377276	0.405864	1600	0.450482	0.443077	0.457855	1601	0.757934	0.749497	0.766134
1994	0.222597	0.207526	0.238018	66.4667	0.223544	0.210411	0.236938	1751	0.391167	0.376847	0.405452	1601	0.450287	0.442881	0.457663	1602	0.757749	0.749306	0.765955
1995	0.221929	0.206848	0.237361	66.5				1752	0.391167	0.376847	0.405452	1602	0.45019	0.442783	0.457566	1603	0.757749	0.749306	0.765955
1997	0.221929	0.206848	0.237361	66.5667				1753	0.391167	0.376847	0.405452	1603	0.449996	0.442587	0.457374	1604	0.757379	0.748923	0.765596
1998				66.6	0.223019	0.209879	0.236423	1754				1604	0.449607	0.442195	0.456988	1605	0.757193	0.748732	0.765416
1999	0.221256	0.206167	0.236701	66.6333				1755	0.390743	0.376415	0.405038	1605	0.449607	0.442195	0.456988	1606	0.757193	0.748732	0.765416
2001	0.220584	0.205485	0.23604	66.7	0.223019	0.209879	0.236423	1756	0.390743	0.376415	0.405038	1606	0.44951	0.442097	0.456892	1607	0.757193	0.748732	0.765416
2003	0.220584	0.205485	0.23604	66.7667				1757	0.390319	0.375983	0.404623	1607	0.44951	0.442097	0.456892	1608	0.757007	0.74854	0.765236
2005				66.8333	0.223019	0.209879	0.236423	1759	0.390319	0.375983	0.404623	1608	0.449412	0.441998	0.456795	1609	0.756821	0.748348	0.765056
2008				66.9333	0.22249	0.209342	0.235904	1760	0.390319	0.375983	0.404623	1609	0.449119	0.441703	0.456505	1610	0.756635	0.748156	0.764875
2011	0.220584	0.205485	0.23604	67.0333				1761				1610	0.448923	0.441506	0.456311	1611	0.756449	0.747964	0.764695
2012				67.0667	0.22249	0.209342	0.235904	1762	0.389894	0.375549	0.404206	1611	0.448825	0.441407	0.456214	1612	0.756449	0.747964	0.764695
2015				67.1667	0.22249	0.209342	0.235904	1763	0.389468	0.375115	0.403789	1612	0.448531	0.44111	0.455922	1613	0.756449	0.747964	0.764695
2018				67.2667	0.22249	0.209342	0.235904	1764	0.388617	0.374247	0.402955	1613	0.448531	0.44111	0.455922	1614	0.756449	0.747964	0.764695
2019	0.220584	0.205485	0.23604	67.3				1766	0.388617	0.374247	0.402955	1614	0.448433	0.441011	0.455825	1615	0.756449	0.747964	0.764695
2020	0.220584	0.205485	0.23604	67.3333				1767	0.388617	0.374247	0.402955	1615	0.448236	0.440813	0.45563	1616	0.756449	0.747964	0.764695
2021				67.3667	0.22249	0.209342	0.235904	1768				1616	0.447843	0.440415	0.45524	1617	0.756449	0.747964	0.764695
2022	0.220584	0.205485	0.23604	67.4				1770	0.388617	0.374247	0.402955	1617	0.447744	0.440316	0.455142	1618	0.756262	0.74777	0.764514
2023	0.219896	0.204788	0.235366	67.4333	0.221957	0.2088	0.23538	1771	0.388617	0.374247	0.402955	1618	0.447646	0.440217	0.455045	1619	0.756074	0.747577	0.764332
2027	0.219209	0.204091	0.234692	67.5667				1772				1619	0.44735	0.439918	0.454751	1620	0.755887	0.747384	0.764151
2029	0.219209	0.204091	0.234692	67.6333				1773	0.388617	0.374247	0.402955	1620	0.44735	0.439918	0.454751	1621	0.755887	0.747384	0.764151
2032	0.219209	0.204091	0.234692	67.7333				1774	0.388617	0.374247	0.402955	1621	0.447152	0.439719	0.454556	1622	0.755887	0.747384	0.764151
2033	0.218515	0.203387	0.234011	67.7667				1776	0.388617	0.374247	0.402955	1622	0.446954	0.439519	0.45436	1623	0.755887	0.747384	0.764151
2038				67.9333	0.221957	0.2088	0.23538	1777	0.388186	0.373808	0.402534	1623	0.446856	0.43942	0.454262	1624	0.755511	0.746996	0.763787
2039	0.217822	0.202684	0.233331	67.9667				1778				1624	0.446658	0.43922	0.454066	1625	0.755511	0.746996	0.763787
2040				68	0.221957	0.2088	0.23538	1780	0.387755	0.373368	0.402112	1625	0.446559	0.43912	0.453968	1626	0.755511	0.746996	0.763787
2043	0.217822	0.202684	0.233331	68.1				1782	0.387755	0.373368	0.402112	1626	0.446361	0.43892	0.453771	1627	0.755322	0.746801	0.763604
2048				68.2667	0.221421	0.208256	0.234855	1783	0.387755	0.373368	0.402112	1627	0.446361	0.43892	0.453771	1628	0.755322	0.746801	0.763604
2049	0.217822	0.202684	0.233331	68.3				1785	0.387755	0.373368	0.402112	1628	0.446162	0.43872	0.453575	1629
2052	0.217124	0.201975	0.232646	68.4				1786	0.387755	0.373368	0.402112	1629	0.445765	0.43832	0.453182	1630	0.755133	0.746606	0.763421
2053				68.4333	0.221421	0.208256	0.234855	1787	0.387321	0.372926	0.401687	1630				1631	0.754944	0.746411	0.763238
2057	0.217124	0.201975	0.232646	68.5667				1788	0.387321	0.372926	0.401687	1631	0.445666	0.43822	0.453083	1632	0.754944	0.746411	0.763238
2058	0.217124	0.201975	0.232646	68.6				1791	0.387321	0.372926	0.401687	1632	0.445467	0.438019	0.452886	1633	0.754944	0.746411	0.763238
2060	0.215718	0.20055	0.231268	68.6667	0.221421	0.208256	0.234855	1792	0.387321	0.372926	0.401687	1633	0.445467	0.438019	0.452886	1634	0.754944	0.746411	0.763238
2061				68.7	0.221421	0.208256	0.234855	1794	0.387321	0.372926	0.401687	1634	0.445368	0.437919	0.452788	1635	0.754944	0.746411	0.763238
2063				68.7667	0.221421	0.208256	0.234855	1796	0.386884	0.37248	0.40126	1635	0.445268	0.437818	0.452689	1636	0.754754	0.746215	0.763054
2070	0.215016	0.199837	0.230578	69	0.221421	0.208256	0.234855	1797	0.386884	0.37248	0.40126	1636	0.445069	0.437617	0.452492	1637	0.754754	0.746215	0.763054
2071	0.215016	0.199837	0.230578	69.0333	0.221421	0.208256	0.234855	1798	0.386447	0.372034	0.400832	1637	0.444969	0.437517	0.452393	1638	0.754754	0.746215	0.763054
2076				69.2	0.221421	0.208256	0.234855	1799	0.386009	0.371587	0.400404	1638	0.444869	0.437416	0.452294	1639	0.754754	0.746215	0.763054
2078	0.215016	0.199837	0.230578	69.2667				1800	0.38557	0.371139	0.399975	1639	0.444869	0.437416	0.452294	1640	0.754564	0.746018	0.76287
2079				69.3	0.220875	0.207701	0.23432	1801	0.38557	0.371139	0.399975	1640	0.44457	0.437113	0.451997	1641	0.754564	0.746018	0.76287
2080	0.215016	0.199837	0.230578	69.3333				1803	0.38557	0.371139	0.399975	1641	0.44437	0.436912	0.451799	1642	0.754564	0.746018	0.76287
2081	0.215016	0.199837	0.230578	69.3667				1804	0.38557	0.371139	0.399975	1642	0.444169	0.43671	0.4516	1643	0.754182	0.745624	0.7625
2084	0.215016	0.199837	0.230578	69.4667	0.220875	0.207701	0.23432	1805	0.38557	0.371139	0.399975	1643	0.444069	0.436609	0.451501	1644	0.754182	0.745624	0.7625
2090	0.214299	0.199109	0.229876	69.6667	0.220875	0.207701	0.23432	1807	0.38557	0.371139	0.399975	1644	0.443969	0.436507	0.451402	1645	0.754182	0.745624	0.7625
2091				69.7	0.220327	0.207144	0.233783	1809	0.38557	0.371139	0.399975	1645	0.443869	0.436406	0.451302	1646	0.753799	0.745228	0.76213
2092				69.7333	0.220327	0.207144	0.233783	1810	0.38557	0.371139	0.399975	1646	0.443768	0.436305	0.451203	1647	0.753799	0.745228	0.76213
2093	0.213582	0.198382	0.229174	69.7667				1812	0.38557	0.371139	0.399975	1647	0.443567	0.436102	0.451004	1648	0.753799	0.745228	0.76213
2094				69.8	0.219228	0.206027	0.232707	1813	0.38557	0.371139	0.399975	1648	0.443467	0.436001	0.450904	1649	0.753799	0.745228	0.76213
2095	0.213582	0.198382	0.229174	69.8333	0.218679	0.205468	0.232168	1814	0.38557	0.371139	0.399975	1649	0.443165	0.435696	0.450605	1650	0.753799	0.745228	0.76213
2098				69.9333	0.218679	0.205468	0.232168	1816	0.38557	0.371139	0.399975	1650	0.443064	0.435594	0.450505	1651	0.753607	0.74503	0.761944
2100				70	0.218679	0.205468	0.232168	1817	0.38557	0.371139	0.399975	1651	0.442862	0.435391	0.450305	1652	0.753607	0.74503	0.761944
2101	0.213582	0.198382	0.229174	70.0333				1818	0.385124	0.370684	0.399539	1652	0.442761	0.435289	0.450205	1653	0.753607	0.74503	0.761944
2102				70.0667	0.218679	0.205468	0.232168	1820	0.385124	0.370684	0.399539	1653	0.442459	0.434984	0.449905	1654	0.753415	0.744831	0.761758
2104				70.1333	0.218124	0.204904	0.231625	1821	0.385124	0.370684	0.399539	1654	0.442459	0.434984	0.449905	1655	0.753222	0.744632	0.761571
2105				70.1667	0.218124	0.204904	0.231625	1823	0.385124	0.370684	0.399539	1655	0.442257	0.43478	0.449705	1656	0.753222	0.744632	0.761571
2106				70.2	0.218124	0.204904	0.231625	1824	0.385124	0.370684	0.399539	1656	0.441953	0.434473	0.449405	1657	0.753222	0.744632	0.761571
2107				70.2333	0.218124	0.204904	0.231625	1826				1657	0.441953	0.434473	0.449405	1658	0.753222	0.744632	0.761571
2108	0.213582	0.198382	0.229174	70.2667				1827	0.385124	0.370684	0.399539	1658	0.441751	0.434269	0.449204	1659	0.753222	0.744632	0.761571
2112				70.4	0.216999	0.20376	0.230524	1828	0.385124	0.370684	0.399539	1659	0.441751	0.434269	0.449204	1660	0.752836	0.744233	0.761197
2113	0.212856	0.197644	0.228462	70.4333				1829	0.385124	0.370684	0.399539	1660	0.441751	0.434269	0.449204	1661	0.752836	0.744233	0.761197
2115				70.5	0.216999	0.20376	0.230524	1831	0.385124	0.370684	0.399539	1661	0.441548	0.434064	0.449003	1662	0.752836	0.744233	0.761197
2116	0.212856	0.197644	0.228462	70.5333	0.216999	0.20376	0.230524	1832	0.384673	0.370222	0.399098	1662	0.441446	0.433962	0.448902	1663	0.752836	0.744233	0.761197
2117				70.5667	0.216434	0.203185	0.229971	1833				1663	0.441242	0.433756	0.4487	1664	0.752836	0.744233	0.761197
2120	0.212856	0.197644	0.228462	70.6667				1834	0.384673	0.370222	0.399098	1664	0.44114	0.433653	0.448599	1665	0.752642	0.744033	0.761009
2121				70.7	0.215869	0.202611	0.229417	1835				1665	0.440936	0.433448	0.448397	1666	0.752642	0.744033	0.761009
2125	0.212124	0.196901	0.227746	70.8333				1836				1666	0.440426	0.432933	0.447892	1667	0.752642	0.744033	0.761009
2129	0.212124	0.196901	0.227746	70.9667				1837	0.384673	0.370222	0.399098	1667	0.44012	0.432623	0.447588	1668	0.752447	0.743832	0.760821
2130	0.212124	0.196901	0.227746	71				1838	0.384673	0.370222	0.399098	1668	0.440017	0.43252	0.447487	1669	0.752252	0.743631	0.760633
2131	0.211385	0.19615	0.227023	71.0333	0.215869	0.202611	0.229417	1839	0.384673	0.370222	0.399098	1669	0.439813	0.432313	0.447284	1670	0.752252	0.743631	0.760633
2133	0.211385	0.19615	0.227023	71.1				1840	0.384215	0.369755	0.398651	1670	0.43971	0.43221	0.447183	1671	0.752057	0.743429	0.760444
2139				71.3	0.215869	0.202611	0.229417	1841	0.383758	0.369287	0.398205	1671	0.439505	0.432003	0.446979	1672	0.752057	0.743429	0.760444
2145				71.5	0.215301	0.202033	0.228861	1842				1672	0.439299	0.431796	0.446776	1673	0.751862	0.743228	0.760255
2146				71.5333	0.215301	0.202033	0.228861	1843	0.383758	0.369287	0.398205	1673	0.439197	0.431692	0.446674	1674	0.751667	0.743026	0.760066
2148	0.211385	0.19615	0.227023	71.6				1844	0.383758	0.369287	0.398205	1674	0.439094	0.431588	0.446572	1675	0.751472	0.742824	0.759877
2150				71.6667	0.214732	0.201453	0.228304	1845				1675	0.438991	0.431484	0.44647	1676	0.751472	0.742824	0.759877
2151				71.7	0.214732	0.201453	0.228304	1846	0.383758	0.369287	0.398205	1676	0.438681	0.431172	0.446163	1677	0.751276	0.742622	0.759688
2153				71.7667	0.21416	0.200873	0.227744	1847	0.383297	0.368816	0.397755	1678	0.438268	0.430755	0.445754	1678	0.751276	0.742622	0.759688
2156				71.8667	0.213589	0.200292	0.227185	1848	0.383297	0.368816	0.397755	1679	0.438268	0.430755	0.445754	1679	0.75108	0.74242	0.759498
2157				71.9	0.213589	0.200292	0.227185	1849	0.383297	0.368816	0.397755	1680	0.438061	0.430546	0.445549	1680	0.750688	0.742014	0.759119
2158				71.9333	0.213589	0.200292	0.227185	1850	0.382835	0.368343	0.397304	1681	0.437958	0.430442	0.445447	1681	0.750491	0.741811	0.758929
2159	0.211385	0.19615	0.227023	71.9667	0.213589	0.200292	0.227185	1851				1682	0.437854	0.430337	0.445344	1682	0.750294	0.741608	0.758738
2162	0.211385	0.19615	0.227023	72.0667				1852	0.381909	0.367396	0.3964	1683	0.437751	0.430232	0.445242	1683	0.750097	0.741405	0.758548
2163	0.211385	0.19615	0.227023	72.1				1854	0.381445	0.366922	0.395948	1684	0.437543	0.430023	0.445036	1684	0.750097	0.741405	0.758548
2164	0.210633	0.195384	0.226288	72.1333	0.213589	0.200292	0.227185	1855	0.381445	0.366922	0.395948	1685	0.437439	0.429918	0.444933	1685	0.7499	0.741201	0.758357
2165	0.210633	0.195384	0.226288	72.1667				1856	0.381445	0.366922	0.395948	1686	0.437439	0.429918	0.444933	1686	0.749703	0.740997	0.758166
2169	0.210633	0.195384	0.226288	72.3				1857	0.38098	0.366446	0.395494	1687	0.437439	0.429918	0.444933	1687	0.749505	0.740793	0.757975
2170	0.210633	0.195384	0.226288	72.3333				1858	0.380513	0.365969	0.395038	1688	0.437231	0.429708	0.444727	1688	0.749505	0.740793	0.757975
2171	0.210633	0.195384	0.226288	72.3667				1862	0.380513	0.365969	0.395038	1689	0.437231	0.429708	0.444727	1689	0.749505	0.740793	0.757975
2173	0.210633	0.195384	0.226288	72.4333				1864	0.380513	0.365969	0.395038	1690	0.436919	0.429393	0.444418	1690	0.749505	0.740793	0.757975
2176				72.5333	0.213589	0.200292	0.227185	1865	0.380045	0.36549	0.394582	1691	0.436606	0.429077	0.444108	1691	0.749307	0.740589	0.757783
2177				72.5667	0.213589	0.200292	0.227185	1866	0.379577	0.365011	0.394125	1692	0.436606	0.429077	0.444108	1692	0.749307	0.740589	0.757783
2181				72.7	0.213589	0.200292	0.227185	1868	0.379109	0.364533	0.393668	1694	0.436293	0.428761	0.443798	1693	0.749307	0.740589	0.757783
2182	0.210633	0.195384	0.226288	72.7333				1869				1695	0.436084	0.428551	0.443591	1694	0.749307	0.740589	0.757783
2183	0.210633	0.195384	0.226288	72.7667	0.213589	0.200292	0.227185	1870	0.379109	0.364533	0.393668	1696				1695	0.749307	0.740589	0.757783
2185				72.8333	0.213004	0.199696	0.226613	1872				1697	0.435875	0.42834	0.443384	1696	0.749307	0.740589	0.757783
2188	0.210633	0.195384	0.226288	72.9333				1873	0.379109	0.364533	0.393668	1698	0.435561	0.428023	0.443073	1697	0.749109	0.740383	0.757591
2192	0.209859	0.194594	0.225533	73.0667				1875	0.379109	0.364533	0.393668	1699	0.435457	0.427917	0.44297	1698	0.749109	0.740383	0.757591
2193				73.1	0.213004	0.199696	0.226613	1876	0.379109	0.364533	0.393668	1700	0.435352	0.427812	0.442866	1699	0.749109	0.740383	0.757591
2195				73.1667	0.213004	0.199696	0.226613	1877	0.379109	0.364533	0.393668	1701	0.435142	0.4276	0.442658	1700	0.748909	0.740177	0.757398
2200	0.209081	0.193802	0.224775	73.3333	0.213004	0.199696	0.226613	1878				1702	0.434723	0.427177	0.442243	1701	0.748909	0.740177	0.757398
2201	0.209081	0.193802	0.224775	73.3667				1879	0.379109	0.364533	0.393668	1703	0.434618	0.427071	0.442139	1702	0.748909	0.740177	0.757398
2205	0.208301	0.193006	0.224015	73.5				1880				1704	0.434303	0.426753	0.441827	1703	0.74871	0.739971	0.757205
2209				73.6333	0.213004	0.199696	0.226613	1881	0.379109	0.364533	0.393668	1705	0.434198	0.426647	0.441723	1704	0.74871	0.739971	0.757205
2213	0.207521	0.192211	0.223254	73.7667				1883	0.378636	0.364049	0.393207	1706	0.434093	0.426541	0.441619	1705	0.74871	0.739971	0.757205
2214				73.8	0.213004	0.199696	0.226613	1884				1707	0.433987	0.426434	0.441514	1706	0.74871	0.739971	0.757205
2220				74	0.213004	0.199696	0.226613	1885	0.378636	0.364049	0.393207	1708	0.433987	0.426434	0.441514	1707	0.748509	0.739763	0.757011
2222				74.0667	0.213004	0.199696	0.226613	1886	0.378162	0.363564	0.392744	1709	0.433777	0.426222	0.441306	1708	0.748308	0.739555	0.756816
2223	0.207521	0.192211	0.223254	74.1				1887	0.377688	0.363078	0.392281	1710	0.433777	0.426222	0.441306	1709	0.748308	0.739555	0.756816
2226				74.2	0.213004	0.199696	0.226613	1888				1711	0.433671	0.426115	0.441201	1710	0.748308	0.739555	0.756816
2228				74.2667	0.213004	0.199696	0.226613	1889	0.377688	0.363078	0.392281	1712	0.43346	0.425902	0.440992	1711	0.748308	0.739555	0.756816
2234	0.207521	0.192211	0.223254	74.4667				1890	0.377688	0.363078	0.392281	1713	0.433249	0.425689	0.440783	1712	0.748308	0.739555	0.756816
2241	0.207521	0.192211	0.223254	74.7	0.213004	0.199696	0.226613	1891	0.377211	0.362591	0.391817	1714	0.433037	0.425475	0.440573	1713	0.748106	0.739346	0.756621
2242	0.207521	0.192211	0.223254	74.7333				1892	0.377211	0.362591	0.391817	1715	0.432931	0.425368	0.440469	1714	0.748106	0.739346	0.756621
2244	0.207521	0.192211	0.223254	74.8				1894	0.376734	0.362103	0.391352	1716	0.432931	0.425368	0.440469	1715	0.747497	0.738717	0.756032
2247				74.9	0.213004	0.199696	0.226613	1895	0.376257	0.361615	0.390887	1717	0.432719	0.425154	0.440259	1716	0.747294	0.738507	0.755836
2248	0.207521	0.192211	0.223254	74.9333	0.213004	0.199696	0.226613	1896				1718	0.432613	0.425047	0.440153	1717	0.747294	0.738507	0.755836
2253				75.1	0.212392	0.199071	0.226017	1898	0.376257	0.361615	0.390887	1719	0.432401	0.424833	0.439943	1718	0.74709	0.738297	0.755639
2254				75.1333	0.212392	0.199071	0.226017	1899	0.375779	0.361126	0.39042	1720	0.432401	0.424833	0.439943	1719	0.74709	0.738297	0.755639
2255				75.1667	0.211777	0.198441	0.225417	1901	0.375779	0.361126	0.39042	1721	0.432401	0.424833	0.439943	1720	0.74709	0.738297	0.755639
2257				75.2333	0.211777	0.198441	0.225417	1903	0.375299	0.360635	0.389951	1722	0.432188	0.424618	0.439732	1721	0.746886	0.738086	0.755442
2260	0.207521	0.192211	0.223254	75.3333	0.211777	0.198441	0.225417	1904	0.375299	0.360635	0.389951	1723	0.432081	0.42451	0.439627	1722	0.746886	0.738086	0.755442
2261	0.20672	0.191393	0.222474	75.3667	0.211777	0.198441	0.225417	1905	0.374817	0.360142	0.389482	1724	0.431868	0.424295	0.439415	1723	0.746682	0.737875	0.755245
2262				75.4	0.211155	0.197806	0.224813	1906	0.374817	0.360142	0.389482	1725	0.431547	0.423971	0.439098	1724	0.746478	0.737664	0.755047
2263	0.20672	0.191393	0.222474	75.4333				1907	0.374334	0.359648	0.389011	1726	0.431333	0.423755	0.438886	1725	0.746478	0.737664	0.755047
2267	0.20672	0.191393	0.222474	75.5667	0.211155	0.197806	0.224813	1909	0.374334	0.359648	0.389011	1727	0.431226	0.423647	0.43878	1726	0.746068	0.73724	0.754651
2270	0.20672	0.191393	0.222474	75.6667				1910	0.373367	0.358658	0.388067	1728	0.431119	0.423539	0.438674	1727	0.745864	0.737029	0.754453
2271				75.7	0.210531	0.197168	0.224205	1912				1729	0.430905	0.423323	0.438462	1728	0.745659	0.736817	0.754255
2273	0.20672	0.191393	0.222474	75.7667				1913	0.373367	0.358658	0.388067	1730	0.430691	0.423107	0.43825	1729	0.745248	0.736393	0.753858
2278	0.20672	0.191393	0.222474	75.9333				1914	0.373367	0.358658	0.388067	1731	0.430691	0.423107	0.43825	1730	0.745248	0.736393	0.753858
2279	0.20672	0.191393	0.222474	75.9667	0.209906	0.196529	0.223597	1915	0.373367	0.358658	0.388067	1732	0.430691	0.423107	0.43825	1731	0.745248	0.736393	0.753858
2280	0.20672	0.191393	0.222474	76				1918	0.37288	0.35816	0.387592	1733	0.430583	0.422998	0.438143	1732	0.745248	0.736393	0.753858
2282	0.20672	0.191393	0.222474	76.0667				1919	0.37288	0.35816	0.387592	1734	0.430476	0.42289	0.438037	1733	0.745042	0.73618	0.753659
2283				76.1	0.209906	0.196529	0.223597	1920	0.37288	0.35816	0.387592	1735	0.430261	0.422673	0.437824	1734	0.74463	0.735753	0.753261
2284	0.20672	0.191393	0.222474	76.1333				1921	0.37288	0.35816	0.387592	1736	0.430261	0.422673	0.437824	1735	0.74463	0.735753	0.753261
2285				76.1667	0.209279	0.195889	0.222987	1922	0.37288	0.35816	0.387592	1737	0.430045	0.422455	0.437611	1736	0.74463	0.735753	0.753261
2287				76.2333	0.209279	0.195889	0.222987	1924				1738	0.429937	0.422346	0.437504	1737	0.744423	0.735539	0.75306
2288	0.20672	0.191393	0.222474	76.2667	0.209279	0.195889	0.222987	1925	0.372389	0.357658	0.387114	1739	0.429505	0.42191	0.437076	1738	0.744423	0.735539	0.75306
2289				76.3	0.209279	0.195889	0.222987	1927	0.372389	0.357658	0.387114	1740	0.429505	0.42191	0.437076	1739	0.744216	0.735325	0.75286
2293	0.20672	0.191393	0.222474	76.4333				1928	0.372389	0.357658	0.387114	1741	0.429289	0.421692	0.436862	1740	0.744008	0.73511	0.752659
2296				76.5333	0.209279	0.195889	0.222987	1932	0.372389	0.357658	0.387114	1742	0.429289	0.421692	0.436862	1741	0.744008	0.73511	0.752659
2298				76.6	0.209279	0.195889	0.222987	1933				1743	0.429181	0.421583	0.436755	1742	0.7438	0.734895	0.752458
2303				76.7667	0.208641	0.195236	0.222366	1934	0.371896	0.357153	0.386633	1744	0.429073	0.421473	0.436648	1743	0.7438	0.734895	0.752458
2304				76.8	0.208641	0.195236	0.222366	1936	0.371403	0.356648	0.386153	1745	0.429073	0.421473	0.436648	1744	0.7438	0.734895	0.752458
2309	0.20672	0.191393	0.222474	76.9667	0.208641	0.195236	0.222366	1937	0.371403	0.356648	0.386153	1746	0.428747	0.421144	0.436325	1745	0.7438	0.734895	0.752458
2312				77.0667	0.208641	0.195236	0.222366	1939	0.371403	0.356648	0.386153	1747	0.428747	0.421144	0.436325	1746	0.7438	0.734895	0.752458
2315				77.1667	0.208641	0.195236	0.222366	1941	0.371403	0.356648	0.386153	1748	0.428638	0.421035	0.436218	1747	0.7438	0.734895	0.752458
2316				77.2	0.208641	0.195236	0.222366	1942	0.370908	0.356141	0.38567	1749	0.428638	0.421035	0.436218	1748	0.7438	0.734895	0.752458
2317	0.20672	0.191393	0.222474	77.2333				1944	0.370412	0.355633	0.385187	1750	0.428638	0.421035	0.436218	1749	0.743591	0.734679	0.752256
2318	0.20672	0.191393	0.222474	77.2667	0.208641	0.195236	0.222366	1945	0.370412	0.355633	0.385187	1751	0.428311	0.420705	0.435894	1750	0.743591	0.734679	0.752256
2319				77.3	0.208641	0.195236	0.222366	1946	0.370412	0.355633	0.385187	1752	0.428093	0.420484	0.435678	1751	0.743591	0.734679	0.752256
2320				77.3333	0.207985	0.194563	0.22173	1948	0.369915	0.355124	0.384702	1753	0.427984	0.420374	0.43557	1752	0.743172	0.734245	0.751851
2321				77.3667	0.207329	0.193891	0.221093	1949	0.369915	0.355124	0.384702	1754	0.427766	0.420154	0.435354	1753	0.742962	0.734029	0.751649
2322				77.4	0.207329	0.193891	0.221093	1950	0.369915	0.355124	0.384702	1755	0.427547	0.419933	0.435137	1754	0.742543	0.733595	0.751243
2327				77.5667	0.207329	0.193891	0.221093	1952	0.369915	0.355124	0.384702	1756	0.427547	0.419933	0.435137	1755
2329	0.20672	0.191393	0.222474	77.6333				1954	0.369915	0.355124	0.384702	1757	0.427438	0.419822	0.435029	1756	0.742543	0.733595	0.751243
2330	0.20672	0.191393	0.222474	77.6667				1955	0.369915	0.355124	0.384702	1758	0.427218	0.419601	0.434812	1757	0.742543	0.733595	0.751243
2335	0.205862	0.190512	0.221645	77.8333				1957	0.369414	0.354611	0.384215	1760	0.426999	0.419379	0.434594	1758	0.742122	0.73316	0.750837
2337				77.9	0.207329	0.193891	0.221093	1960	0.369414	0.354611	0.384215	1761	0.426889	0.419268	0.434486	1759	0.742122	0.73316	0.750837
2338				77.9333	0.206665	0.193209	0.220448	1961	0.369414	0.354611	0.384215	1762	0.426559	0.418935	0.434159	1760	0.742122	0.73316	0.750837
2340				78	0.205998	0.192526	0.219802	1963	0.368912	0.354097	0.383726	1763	0.426449	0.418824	0.43405	1762	0.742122	0.73316	0.750837
2341				78.0333	0.205998	0.192526	0.219802	1965	0.368912	0.354097	0.383726	1764	0.426339	0.418713	0.433942	1763	0.741699	0.732723	0.750428
2346				78.2	0.205998	0.192526	0.219802	1968	0.368912	0.354097	0.383726	1765	0.426229	0.418602	0.433833	1764	0.741699	0.732723	0.750428
2347				78.2333	0.205998	0.192526	0.219802	1970	0.368408	0.35358	0.383234	1766	0.426119	0.418491	0.433723	1765	0.741699	0.732723	0.750428
2353	0.205862	0.190512	0.221645	78.4333				1972				1767	0.426119	0.418491	0.433723	1766	0.741699	0.732723	0.750428
2354				78.4667	0.205325	0.191835	0.219149	1973	0.368408	0.35358	0.383234	1768	0.425898	0.418268	0.433505	1767	0.741487	0.732503	0.750223
2356	0.205862	0.190512	0.221645	78.5333				1975	0.368408	0.35358	0.383234	1769	0.425898	0.418268	0.433505	1768	0.741487	0.732503	0.750223
2358				78.6	0.205325	0.191835	0.219149	1977	0.368408	0.35358	0.383234	1770	0.425677	0.418045	0.433286	1769	0.741487	0.732503	0.750223
2363	0.205862	0.190512	0.221645	78.7667	0.205325	0.191835	0.219149	1978	0.368408	0.35358	0.383234	1771	0.425566	0.417933	0.433177	1770	0.741274	0.732282	0.750017
2364				78.8	0.204647	0.19114	0.218493	1979	0.368408	0.35358	0.383234	1772	0.425566	0.417933	0.433177	1771	0.741274	0.732282	0.750017
2367	0.205862	0.190512	0.221645	78.9				1980				1773	0.425455	0.417821	0.433067	1772	0.741274	0.732282	0.750017
2371				79.0333	0.20397	0.190445	0.217836	1982	0.368408	0.35358	0.383234	1774	0.425233	0.417596	0.432847	1773	0.741274	0.732282	0.750017
2374				79.1333	0.20397	0.190445	0.217836	1985	0.367898	0.353058	0.382738	1775	0.4249	0.41726	0.432517	1774	0.74106	0.732061	0.74981
2375	0.205862	0.190512	0.221645	79.1667				1986	0.367388	0.352536	0.382242	1776	0.424677	0.417035	0.432297	1775	0.740631	0.731617	0.749396
2376				79.2	0.20397	0.190445	0.217836	1989				1777	0.424343	0.416698	0.431966	1776	0.740416	0.731395	0.749189
2380				79.3333	0.203287	0.189745	0.217174	1992	0.367388	0.352536	0.382242	1778	0.424121	0.416473	0.431746	1777	0.740416	0.731395	0.749189
2381				79.3667	0.203287	0.189745	0.217174	1993	0.367388	0.352536	0.382242	1779	0.424121	0.416473	0.431746	1778	0.740416	0.731395	0.749189
2382	0.204986	0.18961	0.220799	79.4				1994	0.366877	0.352012	0.381744	1780	0.423675	0.416023	0.431304	1779	0.740416	0.731395	0.749189
2386				79.5333	0.202603	0.189043	0.216511	1995				1781	0.423563	0.41591	0.431194	1780	0.740416	0.731395	0.749189
2387	0.20411	0.18871	0.219954	79.5667				1996	0.366877	0.352012	0.381744	1782	0.423563	0.41591	0.431194	1781	0.740201	0.731172	0.748981
2388	0.203234	0.18781	0.219107	79.6				1997				1783	0.423452	0.415797	0.431083	1782	0.740201	0.731172	0.748981
2389				79.6333	0.201918	0.188341	0.215847	1998	0.365849	0.350958	0.380743	1784	0.422781	0.41512	0.43042	1783	0.739985	0.730949	0.748772
2393				79.7667	0.201918	0.188341	0.215847	1999				1785	0.422781	0.41512	0.43042	1784	0.739985	0.730949	0.748772
2395				79.8333	0.201918	0.188341	0.215847	2000	0.365849	0.350958	0.380743	1786	0.422558	0.414894	0.430198	1785	0.739985	0.730949	0.748772
2397	0.203234	0.18781	0.219107	79.9				2001				1787	0.422558	0.414894	0.430198	1786	0.739553	0.730502	0.748355
2399				79.9667	0.201918	0.188341	0.215847	2003				1788	0.422445	0.414781	0.430087	1787	0.739553	0.730502	0.748355
2402	0.203234	0.18781	0.219107	80.0667				2006	0.365849	0.350958	0.380743	1789	0.422333	0.414668	0.429976	1788	0.739553	0.730502	0.748355
2405				80.1667	0.201918	0.188341	0.215847	2008	0.365849	0.350958	0.380743	1790	0.421996	0.414328	0.429643	1789	0.73912	0.730054	0.747937
2409				80.3	0.201918	0.188341	0.215847	2009	0.365333	0.35043	0.380241	1791	0.421884	0.414214	0.429532	1790	0.738686	0.729605	0.747518
2410	0.20235	0.186901	0.218254	80.3333				2010	0.365333	0.35043	0.380241	1792	0.421547	0.413874	0.429198	1791	0.738253	0.729156	0.747099
2412				80.4	0.20122	0.187624	0.21517	2011	0.364816	0.349899	0.379737	1793	0.421547	0.413874	0.429198	1792	0.738253	0.729156	0.747099
2415				80.5	0.20122	0.187624	0.21517	2012	0.364816	0.349899	0.379737	1794	0.421435	0.41376	0.429087	1793	0.738253	0.729156	0.747099
2418				80.6	0.20122	0.187624	0.21517	2013	0.364297	0.349367	0.379232	1795	0.421435	0.41376	0.429087	1794	0.738253	0.729156	0.747099
2419				80.6333	0.20122	0.187624	0.21517	2015	0.363259	0.348304	0.378221	1796	0.421209	0.413532	0.428863	1795	0.738035	0.728931	0.746888
2420	0.20235	0.186901	0.218254	80.6667	0.20122	0.187624	0.21517	2016	0.363259	0.348304	0.378221	1797	0.421096	0.413418	0.428752	1796	0.738035	0.728931	0.746888
2421	0.20235	0.186901	0.218254	80.7	0.200511	0.186896	0.214485	2017	0.362739	0.347771	0.377715	1798	0.421096	0.413418	0.428752	1797	0.738035	0.728931	0.746888
2422	0.201451	0.185976	0.217386	80.7333				2018	0.362739	0.347771	0.377715	1799	0.420983	0.413304	0.42864	1798	0.737817	0.728705	0.746678
2425				80.8333	0.200511	0.186896	0.214485	2019	0.362739	0.347771	0.377715	1800	0.420983	0.413304	0.42864	1799	0.737598	0.728479	0.746467
2426	0.200548	0.185047	0.216515	80.8667				2020	0.362739	0.347771	0.377715	1802	0.42087	0.41319	0.428528	1800	0.737598	0.728479	0.746467
2430				81	0.1998	0.186166	0.213797	2021	0.362739	0.347771	0.377715	1803	0.420643	0.412961	0.428304	1801	0.73738	0.728253	0.746256
2432				81.0667	0.199087	0.185433	0.213106	2022				1804	0.42053	0.412847	0.428191	1802	0.73738	0.728253	0.746256
2433	0.200548	0.185047	0.216515	81.1				2023	0.362739	0.347771	0.377715	1805	0.420416	0.412732	0.428079	1803	0.736942	0.7278	0.745833
2434				81.1333	0.199087	0.185433	0.213106	2024	0.362739	0.347771	0.377715	1806	0.420416	0.412732	0.428079	1804	0.736942	0.7278	0.745833
2440	0.200548	0.185047	0.216515	81.3333				2025	0.362739	0.347771	0.377715	1807	0.420189	0.412502	0.427854	1805	0.736942	0.7278	0.745833
2443				81.4333	0.198368	0.184695	0.212411	2027	0.362739	0.347771	0.377715	1808	0.419848	0.412158	0.427516	1806	0.736722	0.727573	0.745621
2448				81.6	0.198368	0.184695	0.212411	2028	0.362739	0.347771	0.377715	1809	0.419734	0.412043	0.427403	1807	0.736722	0.727573	0.745621
2450				81.6667	0.198368	0.184695	0.212411	2029				1810	0.41962	0.411927	0.427291	1808	0.736722	0.727573	0.745621
2452				81.7333	0.198368	0.184695	0.212411	2031	0.362739	0.347771	0.377715	1811	0.419277	0.411581	0.426952	1809	0.736722	0.727573	0.745621
2454				81.8	0.198368	0.184695	0.212411	2032	0.362739	0.347771	0.377715	1812	0.419049	0.41135	0.426725	1810	0.736502	0.727345	0.745408
2455				81.8333	0.198368	0.184695	0.212411	2033				1813	0.418934	0.411235	0.426612	1811	0.736502	0.727345	0.745408
2457				81.9	0.198368	0.184695	0.212411	2035	0.362206	0.347225	0.377198	1814	0.418705	0.411004	0.426386	1812	0.736502	0.727345	0.745408
2458				81.9333	0.198368	0.184695	0.212411	2036	0.362206	0.347225	0.377198	1815	0.418247	0.410541	0.425932	1813	0.736502	0.727345	0.745408
2466	0.199636	0.184109	0.215636	82.2				2038	0.362206	0.347225	0.377198	1816	0.418247	0.410541	0.425932	1814	0.736502	0.727345	0.745408
2468				82.2667	0.198368	0.184695	0.212411	2039	0.361672	0.346677	0.376678	1817	0.418247	0.410541	0.425932	1815	0.736502	0.727345	0.745408
2472	0.199636	0.184109	0.215636	82.4	0.198368	0.184695	0.212411	2043	0.361672	0.346677	0.376678	1818	0.418132	0.410425	0.425819	1816	0.736502	0.727345	0.745408
2473				82.4333	0.198368	0.184695	0.212411	2045	0.361672	0.346677	0.376678	1819	0.418132	0.410425	0.425819	1817	0.736502	0.727345	0.745408
2476				82.5333	0.198368	0.184695	0.212411	2046	0.361136	0.346126	0.376157	1820	0.418017	0.410309	0.425705	1819	0.736502	0.727345	0.745408
2479				82.6333	0.198368	0.184695	0.212411	2049	0.361136	0.346126	0.376157	1821	0.417902	0.410193	0.425591	1820	0.736502	0.727345	0.745408
2482	0.198712	0.183157	0.214745	82.7333				2052				1822	0.417787	0.410076	0.425477	1821	0.736502	0.727345	0.745408
2483				82.7667	0.197616	0.18392	0.211687	2053	0.361136	0.346126	0.376157	1823	0.417556	0.409843	0.425249	1822	0.73628	0.727115	0.745194
2487				82.9	0.196865	0.183146	0.210963	2057	0.360597	0.345574	0.375633	1824	0.417441	0.409727	0.425135	1823	0.73628	0.727115	0.745194
2489				82.9667	0.196865	0.183146	0.210963	2058	0.360597	0.345574	0.375633	1825	0.41721	0.409493	0.424906	1824	0.73628	0.727115	0.745194
2490	0.197788	0.182206	0.213854	83				2059	0.360597	0.345574	0.375633	1826	0.416979	0.40926	0.424677	1826	0.73628	0.727115	0.745194
2492				83.0667	0.196865	0.183146	0.210963	2060	0.360055	0.345017	0.375107	1827	0.416747	0.409026	0.424448	1827	0.73628	0.727115	0.745194
2494	0.196863	0.181256	0.212962	83.1333	0.196108	0.182365	0.210233	2061	0.360055	0.345017	0.375107	1828	0.416631	0.408909	0.424334	1828	0.73628	0.727115	0.745194
2500				83.3333	0.196108	0.182365	0.210233	2062	0.359512	0.34446	0.374579	1829	0.416631	0.408909	0.424334	1829	0.73628	0.727115	0.745194
2509				83.6333	0.196108	0.182365	0.210233	2063	0.359512	0.34446	0.374579	1830	0.416399	0.408674	0.424104	1830	0.73628	0.727115	0.745194
2512				83.7333	0.196108	0.182365	0.210233	2064	0.359512	0.34446	0.374579	1831	0.416166	0.408439	0.423874	1831	0.736056	0.726883	0.744978
2514				83.8	0.196108	0.182365	0.210233	2066	0.359512	0.34446	0.374579	1832	0.416166	0.408439	0.423874	1832	0.736056	0.726883	0.744978
2517	0.196863	0.181256	0.212962	83.9				2070	0.358967	0.343899	0.374049	1833	0.41605	0.408322	0.423758	1833	0.735832	0.726651	0.744761
2521	0.195006	0.179347	0.211169	84.0333	0.196108	0.182365	0.210233	2071				1834	0.41605	0.408322	0.423758	1834	0.735608	0.726419	0.744545
2527				84.2333	0.196108	0.182365	0.210233	2072	0.358967	0.343899	0.374049	1835	0.415933	0.408204	0.423643	1835	0.735383	0.726186	0.744328
2528	0.195006	0.179347	0.211169	84.2667				2076	0.358967	0.343899	0.374049	1836	0.415816	0.408086	0.423527	1836	0.735383	0.726186	0.744328
2536				84.5333	0.196108	0.182365	0.210233	2078	0.358418	0.343337	0.373516	1837	0.415583	0.407849	0.423296	1837	0.735383	0.726186	0.744328
2537	0.195006	0.179347	0.211169	84.5667	0.196108	0.182365	0.210233	2079	0.358418	0.343337	0.373516	1838	0.415466	0.407731	0.42318	1838	0.735383	0.726186	0.744328
2539				84.6333	0.195327	0.181558	0.209482	2080	0.358418	0.343337	0.373516	1839	0.415466	0.407731	0.42318	1839	0.735383	0.726186	0.744328
2540				84.6667	0.195327	0.181558	0.209482	2081				1840	0.415466	0.407731	0.42318	1840	0.735157	0.725952	0.74411
2541	0.195006	0.179347	0.211169	84.7				2083	0.357867	0.34277	0.372981	1841	0.415466	0.407731	0.42318	1841	0.735157	0.725952	0.74411
2546				84.8667	0.195327	0.181558	0.209482	2084				1842	0.415348	0.407612	0.423064	1842	0.73493	0.725717	0.743891
2550				85	0.195327	0.181558	0.209482	2090				1843	0.414996	0.407256	0.422715	1843	0.734703	0.725482	0.743672
2551				85.0333	0.195327	0.181558	0.209482	2093				1844	0.41476	0.407018	0.422482	1844	0.734703	0.725482	0.743672
2557				85.2333	0.194523	0.180725	0.208712	2094	0.357316	0.342204	0.372445	1845	0.414525	0.40678	0.422249	1845	0.734703	0.725482	0.743672
2563				85.4333	0.194523	0.180725	0.208712	2095	0.357316	0.342204	0.372445	1846	0.414407	0.406661	0.422133	1846	0.734703	0.725482	0.743672
2564	0.195006	0.179347	0.211169	85.4667				2096	0.357316	0.342204	0.372445	1847	0.414289	0.406542	0.422016	1847	0.734703	0.725482	0.743672
2565				85.5	0.193712	0.179886	0.207936	2098	0.356762	0.341635	0.371907	1848	0.413817	0.406065	0.421549	1848	0.734703	0.725482	0.743672
2567				85.5667	0.192902	0.179047	0.207158	2099	0.356208	0.341066	0.371369	1849	0.413699	0.405946	0.421432	1849	0.734475	0.725245	0.743452
2574	0.194059	0.178374	0.210256	85.8				2101	0.356208	0.341066	0.371369	1850	0.413699	0.405946	0.421432	1850	0.734475	0.725245	0.743452
2576	0.193113	0.177401	0.209343	85.8667				2102	0.356208	0.341066	0.371369	1851	0.413699	0.405946	0.421432	1851	0.734475	0.725245	0.743452
2577	0.193113	0.177401	0.209343	85.9				2107	0.356208	0.341066	0.371369	1852	0.41358	0.405826	0.421315	1852	0.734475	0.725245	0.743452
2583	0.193113	0.177401	0.209343	86.1				2108				1853	0.41358	0.405826	0.421315	1853	0.734475	0.725245	0.743452
2591				86.3667	0.192091	0.178209	0.206381	2109	0.35565	0.340494	0.370828	1854	0.413343	0.405586	0.42108	1854	0.734475	0.725245	0.743452
2598				86.6	0.191281	0.177371	0.205603	2110	0.35565	0.340494	0.370828	1855	0.413105	0.405346	0.420845	1855	0.734475	0.725245	0.743452
2602				86.7333	0.191281	0.177371	0.205603	2113				1856	0.412867	0.405106	0.42061	1856	0.734475	0.725245	0.743452
2603				86.7667	0.191281	0.177371	0.205603	2114	0.355091	0.33992	0.370285	1857	0.412748	0.404985	0.420492	1857	0.734246	0.725008	0.743231
2604	0.193113	0.177401	0.209343	86.8	0.191281	0.177371	0.205603	2116	0.355091	0.33992	0.370285	1858	0.41251	0.404744	0.420256	1858	0.734246	0.725008	0.743231
2611				87.0333	0.19046	0.176522	0.204815	2119	0.354531	0.339344	0.369741	1859	0.41251	0.404744	0.420256	1859	0.734016	0.724769	0.743009
2613				87.1	0.19046	0.176522	0.204815	2120	0.354531	0.339344	0.369741	1860	0.41239	0.404624	0.420138	1860	0.734016	0.724769	0.743009
2621				87.3667	0.19046	0.176522	0.204815	2125				1861	0.412031	0.404261	0.419783	1861	0.734016	0.724769	0.743009
2627				87.5667	0.189632	0.175665	0.204021	2126	0.35397	0.338768	0.369196	1862	0.411672	0.403898	0.419428	1862	0.734016	0.724769	0.743009
2634	0.193113	0.177401	0.209343	87.8				2127	0.35397	0.338768	0.369196	1863	0.411553	0.403777	0.41931	1863	0.733554	0.724291	0.742564
2639	0.191162	0.175392	0.207465	87.9667				2129	0.353407	0.33819	0.36865	1864	0.411432	0.403656	0.419191	1864	0.733323	0.724051	0.742341
2640	0.191162	0.175392	0.207465	88				2130				1865	0.411312	0.403534	0.419072	1865	0.733091	0.723811	0.742118
2641				88.0333	0.189632	0.175665	0.204021	2131				1866	0.411312	0.403534	0.419072	1866	0.732628	0.723331	0.741671
2651	0.191162	0.175392	0.207465	88.3667				2133	0.353407	0.33819	0.36865	1867	0.411071	0.403291	0.418834	1867	0.732397	0.723091	0.741448
2653	0.191162	0.175392	0.207465	88.4333				2134	0.351711	0.336448	0.367002	1868	0.41083	0.403047	0.418595	1868	0.732397	0.723091	0.741448
2655	0.191162	0.175392	0.207465	88.5				2135	0.351711	0.336448	0.367002	1869	0.410589	0.402803	0.418357	1869	0.732397	0.723091	0.741448
2661	0.190161	0.17436	0.206504	88.7				2138	0.351711	0.336448	0.367002	1870	0.410348	0.402559	0.418118	1870	0.732397	0.723091	0.741448
2664				88.8	0.189632	0.175665	0.204021	2141	0.351144	0.335866	0.366451	1871	0.410106	0.402315	0.417879	1871	0.732397	0.723091	0.741448
2670	0.190161	0.17436	0.206504	89				2142	0.350576	0.335284	0.3659	1872				1872	0.731932	0.722609	0.740999
2672	0.190161	0.17436	0.206504	89.0667				2145	0.350576	0.335284	0.3659	1873	0.409985	0.402193	0.417759	1873	0.731932	0.722609	0.740999
2675				89.1667	0.188796	0.174801	0.20322	2147	0.350576	0.335284	0.3659	1874	0.409864	0.40207	0.41764	1874	0.731932	0.722609	0.740999
2677	0.190161	0.17436	0.206504	89.2333				2148				1875	0.409743	0.401948	0.41752	1875	0.731699	0.722368	0.740775
2680				89.3333	0.188796	0.174801	0.20322	2150	0.350576	0.335284	0.3659	1876	0.409622	0.401826	0.4174	1876	0.731465	0.722126	0.74055
2683				89.4333	0.188796	0.174801	0.20322	2152	0.350576	0.335284	0.3659	1877	0.409379	0.40158	0.41716	1877	0.731465	0.722126	0.74055
2685	0.190161	0.17436	0.206504	89.5				2157	0.350576	0.335284	0.3659	1878	0.409258	0.401458	0.41704	1878	0.731465	0.722126	0.74055
2689				89.6333	0.188796	0.174801	0.20322	2159				1879	0.409014	0.401212	0.416799	1879	0.731465	0.722126	0.74055
2690	0.190161	0.17436	0.206504	89.6667	0.188796	0.174801	0.20322	2160	0.350576	0.335284	0.3659	1880	0.408771	0.400966	0.416559	1880	0.731231	0.721883	0.740324
2693	0.190161	0.17436	0.206504	89.7667				2162	0.350576	0.335284	0.3659	1881	0.408771	0.400966	0.416559	1881	0.731231	0.721883	0.740324
2694	0.190161	0.17436	0.206504	89.8				2163	0.350576	0.335284	0.3659	1882	0.408284	0.400474	0.416077	1882	0.731231	0.721883	0.740324
2697				89.9	0.187942	0.173916	0.202402	2164				1883	0.408162	0.400351	0.415957	1883	0.730761	0.721395	0.73987
2698				89.9333	0.187942	0.173916	0.202402	2165				1884	0.407919	0.400104	0.415716	1884	0.730761	0.721395	0.73987
2699	0.190161	0.17436	0.206504	89.9667	0.187942	0.173916	0.202402	2167	0.350576	0.335284	0.3659	1885	0.407797	0.399981	0.415595	1885	0.730525	0.721151	0.739643
2701	0.190161	0.17436	0.206504	90.0333				2168	0.350576	0.335284	0.3659	1886	0.407674	0.399857	0.415474	1886	0.730525	0.721151	0.739643
2703	0.190161	0.17436	0.206504	90.1				2169	0.349998	0.334689	0.365339	1887	0.40743	0.39961	0.415233	1887	0.730525	0.721151	0.739643
2704				90.1333	0.18708	0.173022	0.201577	2170				1888	0.407186	0.399363	0.414991	1888	0.730525	0.721151	0.739643
2708	0.190161	0.17436	0.206504	90.2667				2171	0.349998	0.334689	0.365339	1889	0.407186	0.399363	0.414991	1889	0.730525	0.721151	0.739643
2709	0.189093	0.17325	0.205485	90.3	0.186218	0.172129	0.200752	2173	0.349416	0.334091	0.364775	1890	0.407186	0.399363	0.414991	1890	0.730525	0.721151	0.739643
2712				90.4	0.186218	0.172129	0.200752	2174	0.349416	0.334091	0.364775	1891	0.407186	0.399363	0.414991	1891	0.730525	0.721151	0.739643
2714				90.4667	0.186218	0.172129	0.200752	2175	0.349416	0.334091	0.364775	1892	0.40694	0.399115	0.414748	1892	0.729812	0.720411	0.738956
2716	0.188025	0.172142	0.204465	90.5333				2176	0.349416	0.334091	0.364775	1893	0.406449	0.398619	0.414262	1893	0.729573	0.720164	0.738726
2719	0.188025	0.172142	0.204465	90.6333				2177	0.349416	0.334091	0.364775	1894	0.406203	0.39837	0.414019	1894	0.729573	0.720164	0.738726
2722				90.7333	0.186218	0.172129	0.200752	2178	0.34883	0.333488	0.364206	1895	0.405711	0.397873	0.413533	1895	0.729573	0.720164	0.738726
2734				91.1333	0.186218	0.172129	0.200752	2182	0.348243	0.332885	0.363637	1896	0.405711	0.397873	0.413533	1896	0.729096	0.719669	0.738266
2741	0.188025	0.172142	0.204465	91.3667				2183	0.348243	0.332885	0.363637	1897	0.405465	0.397625	0.41329	1897	0.728857	0.719421	0.738036
2746				91.5333	0.186218	0.172129	0.200752	2185	0.348243	0.332885	0.363637	1898	0.405342	0.3975	0.413168	1898	0.728857	0.719421	0.738036
2749				91.6333	0.186218	0.172129	0.200752	2186	0.348243	0.332885	0.363637	1899	0.405096	0.397251	0.412924	1899	0.728857	0.719421	0.738036
2754	0.186944	0.171021	0.203434	91.8				2187	0.348243	0.332885	0.363637	1900	0.404972	0.397126	0.412802	1900	0.728617	0.719172	0.737804
2756	0.185864	0.169901	0.202402	91.8667	0.186218	0.172129	0.200752	2188				1901	0.404972	0.397126	0.412802	1901	0.728617	0.719172	0.737804
2757				91.9	0.185327	0.171204	0.199902	2189	0.348243	0.332885	0.363637	1902	0.404725	0.396876	0.412558	1902	0.728617	0.719172	0.737804
2759				91.9667	0.185327	0.171204	0.199902	2190	0.347651	0.332275	0.363063	1903	0.404601	0.396751	0.412435	1903	0.728617	0.719172	0.737804
2766	0.185864	0.169901	0.202402	92.2				2191	0.347651	0.332275	0.363063	1904	0.404601	0.396751	0.412435	1904	0.728377	0.718923	0.737573
2767				92.2333	0.184432	0.170275	0.199047	2192	0.347651	0.332275	0.363063	1905	0.404477	0.396626	0.412313	1905	0.728377	0.718923	0.737573
2772	0.185864	0.169901	0.202402	92.4				2193	0.347056	0.331664	0.362486	1906	0.404229	0.396375	0.412067	1906	0.728377	0.718923	0.737573
2773				92.4333	0.184432	0.170275	0.199047	2194	0.347056	0.331664	0.362486	1907	0.403981	0.396125	0.411822	1907	0.728135	0.718673	0.73734
2774				92.4667	0.184432	0.170275	0.199047	2198	0.346461	0.331052	0.361909	1908	0.403981	0.396125	0.411822	1908	0.728135	0.718673	0.73734
2781				92.7	0.183527	0.169336	0.198184	2200				1909	0.403733	0.395874	0.411576	1909	0.727894	0.718422	0.737107
2782	0.185864	0.169901	0.202402	92.7333				2201				1910	0.403733	0.395874	0.411576	1910	0.727652	0.718171	0.736874
2786				92.8667	0.183527	0.169336	0.198184	2202	0.346461	0.331052	0.361909	1911	0.403733	0.395874	0.411576	1911	0.72741	0.71792	0.736641
2787				92.9	0.183527	0.169336	0.198184	2205	0.346461	0.331052	0.361909	1912	0.403484	0.395622	0.41133	1912	0.72741	0.71792	0.736641
2793	0.185864	0.169901	0.202402	93.1				2206	0.345864	0.330437	0.36133	1913	0.402985	0.395117	0.410837	1913	0.72741	0.71792	0.736641
2798				93.2667	0.182614	0.168387	0.197313	2208	0.345864	0.330437	0.36133	1914	0.402985	0.395117	0.410837	1914	0.727167	0.717669	0.736407
2802				93.4	0.182614	0.168387	0.197313	2209	0.345864	0.330437	0.36133	1915	0.402985	0.395117	0.410837	1915	0.727167	0.717669	0.736407
2803				93.4333	0.182614	0.168387	0.197313	2212	0.345864	0.330437	0.36133	1916	0.40286	0.394991	0.410713	1916	0.727167	0.717669	0.736407
2807	0.184757	0.168753	0.201348	93.5667				2213	0.345864	0.330437	0.36133	1918	0.40286	0.394991	0.410713	1917	0.727167	0.717669	0.736407
2810				93.6667	0.182614	0.168387	0.197313	2217	0.345864	0.330437	0.36133	1919	0.402609	0.394737	0.410465	1918	0.727167	0.717669	0.736407
2813				93.7667	0.181687	0.167424	0.19643	2220	0.345864	0.330437	0.36133	1920	0.402609	0.394737	0.410465	1919	0.727167	0.717669	0.736407
2816	0.184757	0.168753	0.201348	93.8667				2221	0.345864	0.330437	0.36133	1921	0.402483	0.39461	0.410341	1920	0.727167	0.717669	0.736407
2820				94	0.181687	0.167424	0.19643	2222	0.345864	0.330437	0.36133	1922	0.402358	0.394483	0.410217	1921	0.727167	0.717669	0.736407
2823	0.184757	0.168753	0.201348	94.1	0.181687	0.167424	0.19643	2223	0.345257	0.329813	0.360743	1923	0.402358	0.394483	0.410217	1922	0.726923	0.717415	0.736172
2831	0.183631	0.167582	0.200276	94.3667	0.180751	0.16645	0.195538	2224	0.345257	0.329813	0.360743	1924	0.402106	0.394229	0.409968	1923	0.726678	0.717162	0.735937
2835				94.5	0.180751	0.16645	0.195538	2226	0.345257	0.329813	0.360743	1925	0.402106	0.394229	0.409968	1924	0.726678	0.717162	0.735937
2844				94.8	0.180751	0.16645	0.195538	2228	0.344646	0.329183	0.360151	1926	0.401854	0.393974	0.409719	1925	0.726678	0.717162	0.735937
2851				95.0333	0.180751	0.16645	0.195538	2234	0.344035	0.328554	0.35956	1927	0.401854	0.393974	0.409719	1926	0.726434	0.716908	0.735701
2854	0.183631	0.167582	0.200276	95.1333				2235	0.344035	0.328554	0.35956	1928	0.400969	0.39308	0.408844	1927	0.726434	0.716908	0.735701
2860	0.183631	0.167582	0.200276	95.3333				2237	0.344035	0.328554	0.35956	1929	0.400716	0.392824	0.408594	1928	0.726434	0.716908	0.735701
2863				95.4333	0.1798	0.16546	0.194633	2240	0.344035	0.328554	0.35956	1930	0.400716	0.392824	0.408594	1930	0.726188	0.716652	0.735464
2874	0.183631	0.167582	0.200276	95.8				2241	0.344035	0.328554	0.35956	1931	0.400463	0.392568	0.408344	1931	0.726188	0.716652	0.735464
2875				95.8333	0.178848	0.164471	0.193727	2242	0.344035	0.328554	0.35956	1932	0.400336	0.39244	0.408218	1932	0.726188	0.716652	0.735464
2877				95.9	0.177897	0.163484	0.192819	2243	0.344035	0.328554	0.35956	1933				1933	0.726188	0.716652	0.735464
2882				96.0667	0.177897	0.163484	0.192819	2244	0.344035	0.328554	0.35956	1934	0.400083	0.392184	0.407968	1934	0.726188	0.716652	0.735464
2884	0.183631	0.167582	0.200276	96.1333				2245	0.343413	0.327913	0.358958	1935	0.399703	0.391799	0.407592	1935	0.726188	0.716652	0.735464
2889				96.3	0.177897	0.163484	0.192819	2246	0.343413	0.327913	0.358958	1936	0.399703	0.391799	0.407592	1936	0.726188	0.716652	0.735464
2892	0.183631	0.167582	0.200276	96.4				2248	0.342789	0.32727	0.358355	1937	0.399576	0.391671	0.407466	1937	0.726188	0.716652	0.735464
2897	0.183631	0.167582	0.200276	96.5667				2250	0.342789	0.32727	0.358355	1938	0.399449	0.391543	0.407341	1938	0.72594	0.716395	0.735226
2900	0.183631	0.167582	0.200276	96.6667				2252	0.342789	0.32727	0.358355	1939	0.399449	0.391543	0.407341	1939	0.72594	0.716395	0.735226
2901	0.183631	0.167582	0.200276	96.7				2254	0.34216	0.326622	0.357747	1940	0.399195	0.391286	0.407089	1940	0.72594	0.716395	0.735226
2904	0.183631	0.167582	0.200276	96.8				2255	0.34216	0.326622	0.357747	1941	0.399067	0.391157	0.406964	1941	0.725692	0.716138	0.734986
2905				96.8333	0.177897	0.163484	0.192819	2260	0.341528	0.32597	0.357136	1942	0.39894	0.391028	0.406838	1942	0.725692	0.716138	0.734986
2906				96.8667	0.177897	0.163484	0.192819	2261	0.340896	0.325318	0.356524	1943	0.398685	0.390771	0.406586	1944	0.725443	0.715879	0.734747
2908	0.183631	0.167582	0.200276	96.9333				2262	0.340896	0.325318	0.356524	1944	0.398685	0.390771	0.406586	1945	0.725443	0.715879	0.734747
2909	0.183631	0.167582	0.200276	96.9667	0.177897	0.163484	0.192819	2263				1945	0.398685	0.390771	0.406586	1946	0.725193	0.71562	0.734507
2910				97	0.177897	0.163484	0.192819	2264	0.340262	0.324664	0.355912	1946	0.39843	0.390513	0.406333	1947	0.725193	0.71562	0.734507
2911				97.0333	0.177897	0.163484	0.192819	2265	0.339628	0.324011	0.355299	1947	0.39843	0.390513	0.406333	1948	0.724944	0.715361	0.734266
2915				97.1667	0.177897	0.163484	0.192819	2267	0.338995	0.323358	0.354686	1948	0.398174	0.390254	0.40608	1950	0.724944	0.715361	0.734266
2916				97.2	0.177897	0.163484	0.192819	2269	0.338995	0.323358	0.354686	1949	0.397917	0.389994	0.405827	1951	0.724944	0.715361	0.734266
2920				97.3333	0.177897	0.163484	0.192819	2270	0.338995	0.323358	0.354686	1950	0.397661	0.389735	0.405573	1952
2922				97.4	0.176892	0.162434	0.191867	2272	0.338995	0.323358	0.354686	1951	0.397532	0.389605	0.405446	1953	0.724944	0.715361	0.734266
2923				97.4333	0.176892	0.162434	0.191867	2273	0.338995	0.323358	0.354686	1952	0.397532	0.389605	0.405446	1954	0.724944	0.715361	0.734266
2927				97.5667	0.176892	0.162434	0.191867	2276	0.338995	0.323358	0.354686	1953	0.397404	0.389475	0.405319	1955	0.724944	0.715361	0.734266
2928	0.183631	0.167582	0.200276	97.6				2278	0.338995	0.323358	0.354686	1954	0.397275	0.389345	0.405192	1956	0.724944	0.715361	0.734266
2929				97.6333	0.176892	0.162434	0.191867	2279	0.338995	0.323358	0.354686	1955	0.397146	0.389215	0.405064	1957	0.724944	0.715361	0.734266
2932	0.183631	0.167582	0.200276	97.7333				2280	0.338995	0.323358	0.354686	1956	0.396888	0.388954	0.404809	1958	0.724944	0.715361	0.734266
2933	0.183631	0.167582	0.200276	97.7667				2282	0.338348	0.322691	0.354061	1957	0.3965	0.388562	0.404426	1959	0.724944	0.715361	0.734266
2938	0.183631	0.167582	0.200276	97.9333				2283	0.338348	0.322691	0.354061	1958	0.3965	0.388562	0.404426	1960	0.724692	0.7151	0.734024
2940	0.183631	0.167582	0.200276	98				2284				1959	0.396371	0.388431	0.404298	1961	0.724188	0.714577	0.73354
2941				98.0333	0.176892	0.162434	0.191867	2285	0.338348	0.322691	0.354061	1960	0.396241	0.3883	0.40417	1962	0.724188	0.714577	0.73354
2942	0.183631	0.167582	0.200276	98.0667				2288				1961	0.395982	0.388038	0.403914	1963	0.724188	0.714577	0.73354
2949	0.183631	0.167582	0.200276	98.3	0.176892	0.162434	0.191867	2293	0.338348	0.322691	0.354061	1962	0.395853	0.387907	0.403786	1964	0.724188	0.714577	0.73354
2951	0.183631	0.167582	0.200276	98.3667				2296	0.338348	0.322691	0.354061	1963	0.395853	0.387907	0.403786	1965
2957	0.183631	0.167582	0.200276	98.5667				2297	0.338348	0.322691	0.354061	1964	0.395462	0.387512	0.4034	1966	0.723936	0.714315	0.733297
2962	0.183631	0.167582	0.200276	98.7333				2301	0.338348	0.322691	0.354061	1965	0.395332	0.38738	0.403271	1967	0.723684	0.714053	0.733054
2970				99	0.175857	0.161352	0.19089	2305	0.337692	0.322014	0.353428	1966	0.395071	0.387117	0.403013	1968	0.723431	0.71379	0.732811
2976				99.2	0.175857	0.161352	0.19089	2307	0.337035	0.321335	0.352794	1967	0.394941	0.386985	0.402885	1970	0.723431	0.71379	0.732811
2981				99.3667	0.175857	0.161352	0.19089	2308	0.337035	0.321335	0.352794	1968	0.394941	0.386985	0.402885	1971	0.723431	0.71379	0.732811
2984	0.183631	0.167582	0.200276	99.4667	0.175857	0.161352	0.19089	2309				1969	0.39481	0.386853	0.402755	1972	0.723431	0.71379	0.732811
2986				99.5333	0.175857	0.161352	0.19089	2311	0.337035	0.321335	0.352794	1970	0.39481	0.386853	0.402755	1973	0.723431	0.71379	0.732811
2992				99.7333	0.175857	0.161352	0.19089	2314	0.337035	0.321335	0.352794	1971	0.394679	0.386721	0.402626	1974	0.723431	0.71379	0.732811
2993				99.7667	0.175857	0.161352	0.19089	2316	0.337035	0.321335	0.352794	1972	0.394679	0.386721	0.402626	1975	0.723177	0.713527	0.732566
2996	0.18231	0.166183	0.199048	99.8667				2317				1973	0.394679	0.386721	0.402626	1977	0.722923	0.713263	0.732322
2999				99.9667	0.175857	0.161352	0.19089	2318				1974	0.394679	0.386721	0.402626	1978	0.722669	0.712999	0.732077
3000				100	0.174772	0.16021	0.189871	2323	0.337035	0.321335	0.352794	1975	0.394548	0.386588	0.402496	1979	0.722669	0.712999	0.732077
3004				100.133	0.174772	0.16021	0.189871	2324	0.337035	0.321335	0.352794	1976	0.394285	0.386322	0.402237	1980	0.722414	0.712734	0.731832
3009				100.3	0.174772	0.16021	0.189871	2325	0.33637	0.320649	0.352153	1977	0.394285	0.386322	0.402237	1981	0.722414	0.712734	0.731832
3011	0.180988	0.164785	0.197817	100.367				2327	0.33637	0.320649	0.352153	1978	0.39389	0.385923	0.401846	1982	0.722158	0.712469	0.731586
3015				100.5	0.172573	0.1579	0.187806	2329				1979	0.393759	0.385789	0.401716	1983	0.722158	0.712469	0.731586
3017				100.567	0.172573	0.1579	0.187806	2330	0.33637	0.320649	0.352153	1980	0.393627	0.385656	0.401586	1984	0.722158	0.712469	0.731586
3018	0.180988	0.164785	0.197817	100.6				2331	0.33637	0.320649	0.352153	1981	0.393495	0.385523	0.401456	1985	0.721902	0.712203	0.731339
3026				100.867	0.171467	0.156738	0.186765	2332	0.33637	0.320649	0.352153	1982	0.393495	0.385523	0.401456	1986	0.721902	0.712203	0.731339
3027	0.179658	0.163379	0.196577	100.9				2333	0.33637	0.320649	0.352153	1983	0.393363	0.385389	0.401325	1987	0.721645	0.711936	0.731092
3029	0.179658	0.163379	0.196577	100.967				2334	0.33637	0.320649	0.352153	1984	0.393363	0.385389	0.401325	1988	0.721388	0.711669	0.730845
3031				101.033	0.171467	0.156738	0.186765	2335				1985	0.393363	0.385389	0.401325	1989	0.721388	0.711669	0.730845
3033	0.178297	0.161939	0.19531	101.1				2338	0.335689	0.319944	0.351497	1986	0.393363	0.385389	0.401325	1990	0.721388	0.711669	0.730845
3034	0.176936	0.160502	0.194041	101.133	0.170354	0.155571	0.185717	2339	0.335689	0.319944	0.351497	1987	0.393098	0.385121	0.401063	1991	0.72113	0.711401	0.730597
3036	0.176936	0.160502	0.194041	101.2	0.170354	0.155571	0.185717	2340	0.335689	0.319944	0.351497	1988	0.393098	0.385121	0.401063	1992	0.72113	0.711401	0.730597
3041	0.175564	0.159055	0.192762	101.367				2341	0.335689	0.319944	0.351497	1989	0.393098	0.385121	0.401063	1993	0.720872	0.711132	0.730348
3043				101.433	0.170354	0.155571	0.185717	2346	0.335689	0.319944	0.351497	1990	0.393098	0.385121	0.401063	1994	0.720613	0.710864	0.730099
3047	0.175564	0.159055	0.192762	101.567				2348	0.335689	0.319944	0.351497	1991	0.392965	0.384986	0.400932	1995	0.720613	0.710864	0.730099
3051				101.7	0.170354	0.155571	0.185717	2350	0.335689	0.319944	0.351497	1992	0.392965	0.384986	0.400932	1996	0.720613	0.710864	0.730099
3053				101.767	0.170354	0.155571	0.185717	2352	0.335689	0.319944	0.351497	1993	0.392832	0.384852	0.4008	1997	0.720613	0.710864	0.730099
3057	0.174182	0.157597	0.191471	101.9				2353	0.335689	0.319944	0.351497	1994	0.392565	0.384582	0.400537	1999	0.720613	0.710864	0.730099
3059				101.967	0.170354	0.155571	0.185717	2355	0.335689	0.319944	0.351497	1995	0.392432	0.384448	0.400405	2000	0.720613	0.710864	0.730099
3060				102	0.170354	0.155571	0.185717	2356				1996	0.392432	0.384448	0.400405	2001	0.720613	0.710864	0.730099
3062	0.174182	0.157597	0.191471	102.067				2358	0.334993	0.319222	0.350827	1997	0.392432	0.384448	0.400405	2002	0.720613	0.710864	0.730099
3068				102.267	0.170354	0.155571	0.185717	2360	0.334993	0.319222	0.350827	1998	0.392432	0.384448	0.400405	2003	0.720353	0.710593	0.729849
3074	0.174182	0.157597	0.191471	102.467				2362	0.334993	0.319222	0.350827	1999	0.392298	0.384312	0.400273	2004	0.719831	0.710051	0.729347
3076	0.174182	0.157597	0.191471	102.533				2363				2000	0.392031	0.384042	0.400009	2005	0.71957	0.70978	0.729096
3078				102.6	0.170354	0.155571	0.185717	2366	0.334993	0.319222	0.350827	2001	0.391897	0.383907	0.399877	2006	0.71957	0.70978	0.729096
3080				102.667	0.170354	0.155571	0.185717	2367	0.334993	0.319222	0.350827	2002	0.391764	0.383771	0.399745	2007	0.719309	0.709508	0.728844
3081				102.7	0.170354	0.155571	0.185717	2370	0.334993	0.319222	0.350827	2003	0.39163	0.383636	0.399612	2008	0.719309	0.709508	0.728844
3083	0.174182	0.157597	0.191471	102.767	0.170354	0.155571	0.185717	2373	0.334993	0.319222	0.350827	2004	0.391495	0.3835	0.39948	2009	0.719309	0.709508	0.728844
[truncated: 1,604 more rows]
