# Supplementary material for: Impact of different visceral metastatic sites on survival in metastatic prostate cancer patients
Source: PLoS One. 2024 Sep 6;19(9):e0309941. doi: 10.1371/journal.pone.0309941 (PMC11379235; doi:10.1371/journal.pone.0309941)
Supplement: S2 File — (XLSX) [file pone.0309941.s002.xlsx]

## Sheet: 工作表1
Time (Days)	Brain+liver: Survival Probability	Brain+liver: Survival Probability 95 % CI Lower	Brain+liver: Survival Probability 95 % CI Upper	Time (Days)	Brain+lung: Survival Probability	Brain+lung: Survival Probability 95 % CI Lower	Brain+lung: Survival Probability 95 % CI Upper	Time (Days)	Liver +Lung: Survival Probability	Liver+lung: Survival Probability 95 % CI Lower	Liver+Lung: Survival Probability 95 % CI Upper
1	0.993026	0.983328	0.997092	1	0.995182	0.989921	0.9977	1	0.993374	0.990045	0.995592
2	0.980314	0.966985	0.988294	2	0.990995	0.984542	0.994761	2	0.986324	0.981839	0.989708
3	0.97321	0.958318	0.982829	3	0.981204	0.97271	0.987072	3	0.978053	0.972556	0.98246
4	0.951742	0.933114	0.965279	4	0.976291	0.966976	0.983002	4	0.971519	0.965356	0.976599
5	0.943129	0.923272	0.957964	5	0.967863	0.957326	0.975831	5	0.963752	0.956896	0.969534
6	0.943129	0.923272	0.957964	6	0.960813	0.94938	0.969706	6	0.95385	0.946221	0.96042
7	0.931539	0.910176	0.947967	7	0.955153	0.943061	0.964726	7	0.941768	0.933312	0.949182
8	0.92425	0.902013	0.941604	8	0.945226	0.932084	0.955885	8	0.933877	0.924933	0.94179
9	0.918372	0.895464	0.936439	9	0.937408	0.923515	0.948848	9	0.926258	0.916874	0.93462
10	0.909499	0.885627	0.92859	10	0.93171	0.917304	0.943683	10	0.91921	0.909444	0.927965
11	0.900583	0.875802	0.920644	11	0.930282	0.915752	0.942385	11	0.911517	0.901355	0.920678
12	0.897591	0.872515	0.917967	12	0.923131	0.908	0.935862	12	0.904116	0.893595	0.913648
13	0.890086	0.864296	0.911227	13	0.918828	0.903351	0.93192	13	0.896378	0.8855	0.906278
14	0.882568	0.856098	0.904443	14	0.911655	0.895628	0.925324	14	0.891422	0.880326	0.901548
15	0.86743	0.839677	0.890694	15	0.909498	0.893312	0.923335	15	0.885833	0.874498	0.896206
16	0.855276	0.826576	0.879577	16	0.905897	0.88945	0.920009	16	0.880533	0.868978	0.891133
17	0.838566	0.808674	0.864185	17	0.899411	0.882509	0.914001	17	0.876785	0.865079	0.887542
18	0.832467	0.802166	0.858542	18	0.893637	0.876347	0.908636	18	0.87178	0.859878	0.882741
19	0.82483	0.794036	0.851457	19	0.889295	0.871723	0.904593	19	0.866762	0.854669	0.877923
20	0.818663	0.78748	0.845725	20	0.88423	0.866339	0.899866	20	0.857963	0.845546	0.86946
21	0.80783	0.775993	0.83563	21	0.882054	0.864028	0.897832	21	0.853238	0.840655	0.864909
22	0.798527	0.766157	0.826931	22	0.877701	0.859413	0.893759	22	0.848507	0.83576	0.860348
23	0.786123	0.753086	0.815291	23	0.876247	0.857873	0.892397	23	0.842491	0.829543	0.854544
24	0.775269	0.741688	0.80507	24	0.869697	0.850942	0.886252	24	0.836469	0.823325	0.848727
25	0.764393	0.730297	0.794798	25	0.861685	0.842485	0.878715	25	0.83266	0.819395	0.845044
26	0.750382	0.715666	0.781522	26	0.859496	0.840178	0.876652	26	0.827249	0.813816	0.839809
27	0.745692	0.710778	0.777069	27	0.857303	0.837869	0.874585	27	0.821829	0.808234	0.834562
28	0.740992	0.705885	0.772602	28	0.852911	0.833246	0.87044	28	0.816403	0.802649	0.829304
29	0.734726	0.699368	0.766638	29	0.848518	0.828629	0.866288	29	0.812565	0.7987	0.825581
30	0.720597	0.684707	0.75316	30	0.843384	0.823239	0.86143	30	0.808718	0.794746	0.821849
31	0.715856	0.679795	0.74863	31	0.842651	0.82247	0.860735	31	0.805505	0.791444	0.81873
32	0.709507	0.673222	0.742558	32	0.840447	0.820159	0.858647	32	0.801002	0.786818	0.814356
33	0.699962	0.663356	0.733414	33	0.837508	0.817079	0.855861	33	0.795524	0.781195	0.809033
34	0.690417	0.65351	0.724252	34	0.833093	0.812455	0.85167	34	0.791973	0.777551	0.805579
35	0.683994	0.64689	0.71808	35	0.830146	0.809373	0.848871	35	0.787769	0.77324	0.801489
36	0.679178	0.641931	0.713447	36	0.82646	0.805519	0.845366	36	0.78291	0.76826	0.79676
37	0.677564	0.640271	0.711894	37	0.821299	0.80013	0.840454	37	0.779013	0.764268	0.792965
38	0.669498	0.631977	0.704124	38	0.819086	0.797821	0.838345	38	0.773809	0.75894	0.787893
39	0.664658	0.627007	0.699456	39	0.81465	0.793196	0.834116	39	0.768596	0.753605	0.782811
40	0.661432	0.623697	0.696341	40	0.81095	0.789341	0.830586	40	0.764676	0.749596	0.778987
41	0.65658	0.618722	0.691655	41	0.805747	0.783924	0.825617	41	0.760099	0.744916	0.77452
42	0.648474	0.610419	0.683817	42	0.804259	0.782376	0.824195	42	0.756162	0.740893	0.770676
43	0.645232	0.607101	0.680678	43	0.799791	0.77773	0.819922	43	0.752878	0.737537	0.767468
44				44	0.797542	0.775392	0.817771	44	0.748931	0.733507	0.763612
45	0.638731	0.600454	0.67438	45	0.79453	0.772261	0.814889	45	0.745967	0.730481	0.760714
46	0.637106	0.598793	0.672804	46	0.789248	0.766775	0.809831	46	0.741678	0.726103	0.75652
47	0.63223	0.593815	0.668074	47	0.786227	0.76364	0.806936	47	0.737715	0.722061	0.752644
48	0.625712	0.587166	0.661745	48	0.784715	0.762072	0.805486	48	0.735402	0.719703	0.750381
49	0.615935	0.577207	0.652237	49	0.780928	0.758145	0.801853	49	0.733088	0.717343	0.748116
50	0.614297	0.57554	0.650643	50	0.77637	0.753421	0.797478	50	0.729447	0.713632	0.744551
51	0.614297	0.57554	0.650643	51	0.772568	0.749484	0.793825	51	0.726462	0.71059	0.741628
52	0.610994	0.572177	0.64743	52	0.769526	0.746337	0.790902	52	0.723805	0.707884	0.739026
53	0.607683	0.568806	0.644207	53	0.763437	0.740041	0.785043	53	0.720148	0.70416	0.735442
54	0.602715	0.563754	0.639368	54	0.761912	0.738464	0.783575	54	0.717483	0.701447	0.73283
55	0.601055	0.562066	0.63775	55	0.761148	0.737675	0.782839	55	0.715479	0.699406	0.730865
56	0.596074	0.557005	0.632893	56	0.758855	0.735306	0.780631	56	0.713471	0.697363	0.728897
57	0.592744	0.553624	0.629644	57	0.757325	0.733726	0.779157	57	0.709117	0.692931	0.724626
58	0.592744	0.553624	0.629644	58	0.755023	0.731349	0.776939	58	0.706767	0.69054	0.722321
59	0.586065	0.546846	0.623124	59	0.753489	0.729765	0.77546	59	0.70374	0.687463	0.719352
60	0.584395	0.545153	0.621493	60	0.751182	0.727385	0.773236	60	0.702395	0.686094	0.718031
61	0.582716	0.54345	0.619852	61	0.749643	0.725796	0.771752	61	0.699699	0.683353	0.715385
62	0.579357	0.540046	0.61657	62	0.746564	0.722621	0.768782	62	0.696664	0.680268	0.712405
63	0.577678	0.538344	0.614928	63	0.743485	0.719448	0.76581	63	0.694302	0.677868	0.710086
64	0.57432	0.534943	0.611643	64	0.741943	0.717858	0.764321	64	0.690927	0.674439	0.706771
65	0.570951	0.531533	0.608346	65	0.739627	0.715472	0.762084	65	0.688896	0.672375	0.704775
66	0.564154	0.524653	0.601693	66	0.736535	0.712288	0.759096	66	0.685504	0.66893	0.701442
67	0.557357	0.517782	0.595032	67	0.732671	0.708311	0.75536	67	0.682782	0.666167	0.698767
68	0.552259	0.512635	0.590031	68	0.731896	0.707513	0.754611	68	0.682101	0.665476	0.698098
69	0.548861	0.509206	0.586694	69	0.72957	0.70512	0.752361	69	0.680739	0.664093	0.696759
70				70	0.726462	0.701924	0.749354	70	0.676653	0.659945	0.692741
71	0.547151	0.507481	0.585016	71	0.724129	0.699525	0.747095	71	0.674948	0.658216	0.691064
72	0.545436	0.50575	0.583332	72	0.72024	0.695529	0.743328	72	0.672901	0.656138	0.68905
73				73	0.717901	0.693127	0.741063	73	0.670506	0.653709	0.686695
74	0.541994	0.502279	0.579952	74	0.71634	0.691525	0.73955	74	0.667421	0.65058	0.683659
75	0.536833	0.497076	0.574879	75	0.713216	0.688317	0.736521	75	0.663645	0.646751	0.679942
76	0.535112	0.495343	0.573187	76	0.70931	0.684309	0.732733	76	0.663301	0.646402	0.679603
77	0.533391	0.493611	0.571495	77	0.707746	0.682705	0.731215	77	0.661581	0.644658	0.67791
78				78	0.704614	0.679494	0.728175	78	0.657794	0.640821	0.674182
79	0.531671	0.491879	0.569801	79	0.701465	0.676266	0.725118	79	0.65676	0.639772	0.673162
80	0.529945	0.490141	0.568103	80	0.699101	0.673842	0.722822	80	0.656068	0.639071	0.672482
81	0.528218	0.488404	0.566403	81	0.696736	0.67142	0.720525	81	0.653992	0.636968	0.670437
82	0.526492	0.486668	0.564704	82	0.694372	0.668999	0.718227	82	0.651221	0.63416	0.667707
83	0.521297	0.481443	0.559586	83	0.692007	0.666578	0.715928	83	0.650527	0.633457	0.667023
84	0.517833	0.477963	0.556171	84	0.689643	0.664158	0.713628	84	0.647402	0.630292	0.663944
85				85	0.687278	0.661739	0.711328	85	0.646012	0.628885	0.662574
86	0.514369	0.474485	0.552754	86	0.6857	0.660125	0.709792	86	0.643575	0.626416	0.660172
87	0.512625	0.472734	0.551035	87	0.683327	0.657699	0.707483	87	0.641133	0.623944	0.657765
88	0.510882	0.470984	0.549314	88	0.680955	0.655274	0.705173	88	0.637985	0.620758	0.654661
89	0.507383	0.467472	0.545861	89	0.679373	0.653657	0.703632	89	0.635885	0.618632	0.65259
90	0.505633	0.465717	0.544134	90	0.676202	0.650417	0.700543	90	0.634133	0.61686	0.650862
91	0.502134	0.462208	0.540677	91	0.676202	0.650417	0.700543	91	0.631328	0.614021	0.648095
92	0.500384	0.460455	0.538948	92	0.674611	0.648792	0.698993	92	0.627467	0.610116	0.644285
93	0.498635	0.458702	0.537219	93	0.671425	0.645538	0.695888	93	0.625358	0.607984	0.642204
94	0.495123	0.455185	0.533747	94	0.669033	0.643095	0.693556	94	0.624301	0.606915	0.641161
95	0.493355	0.453414	0.531998	95	0.666641	0.640654	0.691223	95	0.621476	0.604058	0.638372
96	0.493355	0.453414	0.531998	96	0.663447	0.637395	0.688107	96	0.620416	0.602987	0.637326
97	0.491574	0.451629	0.530238	97	0.661046	0.634946	0.685764	97	0.619356	0.601915	0.636279
98	0.489793	0.449845	0.528477	98	0.660245	0.634129	0.684982	98	0.618294	0.600842	0.63523
99				99	0.657838	0.631675	0.682633	99	0.617231	0.599766	0.63418
100	0.488012	0.448062	0.526716	100	0.65623	0.630035	0.681063	100	0.614036	0.596538	0.631026
101	0.488012	0.448062	0.526716	101	0.653001	0.626744	0.67791	101	0.612257	0.594741	0.629269
102	0.486224	0.446272	0.524948	102	0.651387	0.625098	0.676333	102	0.61083	0.593298	0.627859
103	0.482649	0.442694	0.52141	103	0.65058	0.624276	0.675545	103	0.609401	0.591855	0.626448
104	0.479074	0.439119	0.51787	104	0.649771	0.623452	0.674755	104	0.607971	0.590409	0.625035
105	0.475498	0.435546	0.514327	105	0.648155	0.621806	0.673176	105	0.605822	0.588239	0.622912
106	0.473711	0.433761	0.512555	106	0.644109	0.617686	0.669221	106	0.604031	0.58643	0.621142
107	0.473711	0.433761	0.512555	107	0.643299	0.616861	0.668429	107	0.602596	0.584981	0.619724
108				108	0.641676	0.615209	0.666843	108	0.601518	0.583892	0.618659
109	0.470109	0.430162	0.508984	109	0.641676	0.615209	0.666843	109	0.600437	0.5828	0.61759
110	0.466492	0.426551	0.505399	110	0.63924	0.612729	0.664459	110	0.596829	0.579157	0.614024
111	0.466492	0.426551	0.505399	111	0.63924	0.612729	0.664459	111	0.595746	0.578063	0.612953
112	0.462862	0.422928	0.501798	112	0.635982	0.609414	0.661273	112	0.59466	0.576968	0.61188
113	0.459232	0.419307	0.498194	113	0.633539	0.606929	0.658882	113	0.593212	0.575505	0.610448
114				114	0.631097	0.604445	0.656491	114	0.591038	0.573311	0.608298
115	0.457417	0.417497	0.496391	115	0.630282	0.603618	0.655693	115	0.590312	0.572578	0.60758
116	0.455601	0.415688	0.494588	116	0.630282	0.603618	0.655693	116	0.588492	0.570741	0.60578
117				117	0.629466	0.602788	0.654894	117	0.587036	0.569272	0.604341
118	0.451957	0.412057	0.490966	118	0.627833	0.601128	0.653295	118	0.585943	0.568169	0.603259
119	0.450134	0.410242	0.489155	119	0.6262	0.599469	0.651695	119	0.585578	0.567801	0.602898
120				120	0.625384	0.598639	0.650895	120	0.584847	0.567064	0.602176
121	0.448304	0.40842	0.487336	121				121	0.583383	0.565586	0.600727
122	0.444645	0.404778	0.483695	122	0.624565	0.597807	0.650093	122	0.581917	0.564107	0.599277
123	0.442815	0.402958	0.481874	123	0.622928	0.596144	0.648489	123	0.580083	0.562257	0.597463
124	0.440985	0.401139	0.480053	124	0.622109	0.595313	0.647687	124	0.57935	0.561517	0.596737
125	0.435496	0.395686	0.474584	125	0.619654	0.592819	0.64528	125	0.578248	0.560406	0.595647
126	0.430006	0.390238	0.469109	126	0.618834	0.591987	0.644476	126	0.577512	0.559664	0.594919
127	0.428176	0.388424	0.467282	127				127	0.576408	0.558551	0.593826
128				128	0.616375	0.58949	0.642065	128	0.575671	0.557807	0.593097
129	0.426347	0.38661	0.465456	129				129	0.574934	0.557063	0.592367
130				130	0.614731	0.587822	0.640453	130	0.573826	0.555947	0.591271
131	0.426347	0.38661	0.465456	131				131	0.572349	0.554457	0.589808
132				132	0.61144	0.584482	0.637224	132	0.571239	0.553338	0.58871
133				133	0.608971	0.581977	0.634801	133	0.570869	0.552965	0.588344
134	0.424493	0.384771	0.463606	134	0.607318	0.580301	0.633179	134	0.570499	0.552592	0.587978
135	0.420753	0.38106	0.459876	135	0.606491	0.579462	0.632367	135	0.568642	0.550719	0.586139
136	0.418875	0.379197	0.458002	136				136	0.567154	0.54922	0.584667
137				137				137	0.566039	0.548095	0.583562
138	0.416988	0.377325	0.45612	138	0.603181	0.576106	0.629118	138	0.56455	0.546595	0.582088
139	0.415101	0.375454	0.454237	139	0.601526	0.574429	0.627493	139	0.563805	0.545843	0.58135
140	0.413197	0.373566	0.452338	140	0.600699	0.57359	0.62668	140	0.56194	0.543964	0.579503
141	0.411293	0.371677	0.450438	141	0.59904	0.571908	0.62505	141	0.560821	0.542836	0.578395
142				142	0.59738	0.570227	0.62342	142	0.560448	0.54246	0.578025
143				143	0.594888	0.567702	0.620971	143	0.557457	0.539447	0.575062
144	0.409389	0.36979	0.448537	144	0.594056	0.566859	0.620153	144	0.557082	0.539069	0.574691
145				145	0.593223	0.566016	0.619334	145	0.557082	0.539069	0.574691
146	0.407484	0.367904	0.446635	146	0.592387	0.565169	0.618513	146	0.556331	0.538312	0.573947
147	0.40558	0.366018	0.444733	147	0.590716	0.563477	0.61687	147	0.555204	0.537177	0.57283
148				148	0.588206	0.560935	0.614403	148	0.554075	0.53604	0.571712
149	0.403667	0.364124	0.442822	149	0.588206	0.560935	0.614403	149	0.552947	0.534903	0.570594
150	0.399841	0.360337	0.438997	150	0.584854	0.557543	0.611107	150	0.551818	0.533767	0.569476
151				151	0.581498	0.554147	0.607805	151	0.550688	0.532629	0.568356
152	0.395996	0.356534	0.435152	152	0.581498	0.554147	0.607805	152	0.549934	0.531869	0.567608
153				153				153	0.548424	0.530349	0.566112
154	0.395996	0.356534	0.435152	154	0.580658	0.553296	0.606978	154	0.545403	0.527306	0.563117
155	0.394065	0.354624	0.43322	155	0.580658	0.553296	0.606978	155	0.54351	0.525401	0.561241
156	0.390201	0.350805	0.429353	156				156	0.54351	0.525401	0.561241
157	0.390201	0.350805	0.429353	157	0.578972	0.551591	0.605319	157	0.542373	0.524257	0.560113
158	0.38826	0.348887	0.42741	158	0.577284	0.549884	0.603658	158	0.541614	0.523493	0.559361
159				159	0.57644	0.54903	0.602827	159	0.540094	0.521962	0.557853
160				160	0.573904	0.546466	0.600331	160	0.538953	0.520814	0.556722
161	0.38826	0.348887	0.42741	161	0.572214	0.544757	0.598667	161	0.538191	0.520047	0.555966
162	0.38826	0.348887	0.42741	162	0.571369	0.543903	0.597834	162	0.536285	0.51813	0.554076
163				163	0.571369	0.543903	0.597834	163	0.534377	0.516209	0.552183
164				164	0.570521	0.543046	0.596999	164	0.532464	0.514285	0.550286
165	0.386289	0.346938	0.425439	165	0.568826	0.541333	0.595329	165
166	0.382347	0.343042	0.421495	166	0.568826	0.541333	0.595329	166	0.530934	0.512746	0.548768
167	0.378406	0.33915	0.417547	167	0.567974	0.540472	0.594491	167	0.530168	0.511976	0.548008
168	0.376435	0.337205	0.415572	168				168	0.529019	0.51082	0.546868
169	0.372493	0.333319	0.411619	169	0.566271	0.538751	0.592813	169	0.526721	0.508509	0.544587
170				170	0.564565	0.537028	0.591133	170	0.525952	0.507736	0.543824
171	0.370522	0.331377	0.409641	171	0.564565	0.537028	0.591133	171	0.523646	0.505417	0.541535
172				172	0.562855	0.535299	0.589447	172	0.521719	0.50348	0.539622
173				173	0.562855	0.535299	0.589447	173	0.520948	0.502705	0.538857
174	0.370522	0.331377	0.409641	174	0.561997	0.534432	0.588602	174	0.519407	0.501156	0.537327
175	0.370522	0.331377	0.409641	175	0.560278	0.532696	0.586908	175	0.517866	0.499607	0.535796
176	0.36853	0.329414	0.407643	176	0.560278	0.532696	0.586908	176	0.515938	0.497669	0.533882
177	0.364546	0.325489	0.403644	177	0.559416	0.531825	0.586059	177	0.51478	0.496506	0.532732
178	0.362554	0.323529	0.401644	178	0.558554	0.530954	0.58521	178	0.514394	0.496118	0.532348
179				179				179	0.513234	0.494953	0.531196
180				180				180	0.512848	0.494565	0.530812
181				181	0.555968	0.528343	0.582661	181	0.512075	0.493788	0.530044
182				182	0.555968	0.528343	0.582661	182	0.5113	0.49301	0.529275
183	0.362554	0.323529	0.401644	183	0.554241	0.526599	0.580959	183	0.510137	0.491842	0.528119
184	0.360551	0.321557	0.399632	184	0.550788	0.523114	0.577553	184	0.509749	0.491452	0.527734
185	0.358548	0.319587	0.397619	185	0.549925	0.522243	0.576702	185	0.508582	0.49028	0.526575
186	0.354542	0.315649	0.393591	186	0.549925	0.522243	0.576702	186	0.506638	0.488328	0.524643
187	0.348533	0.30975	0.387542	187	0.547323	0.519617	0.574135	187	0.506249	0.487937	0.524256
188				188	0.547323	0.519617	0.574135	188	0.50586	0.487546	0.52387
189				189	0.546454	0.51874	0.573278	189	0.50469	0.486371	0.522707
190	0.346529	0.307785	0.385524	190	0.544716	0.516987	0.571563	190	0.50352	0.485196	0.521544
191				191	0.542976	0.515232	0.569846	191	0.50274	0.484413	0.520768
192	0.344515	0.30581	0.383494	192	0.540361	0.512595	0.567265	192	0.502349	0.48402	0.52038
193	0.3425	0.303835	0.381463	193	0.539489	0.511715	0.566403	193	0.501958	0.483628	0.519992
194				194	0.538614	0.510833	0.56554	194	0.501958	0.483628	0.519992
195				195	0.536865	0.50907	0.563813	195	0.501175	0.482841	0.519213
196	0.340485	0.301861	0.379431	196	0.535117	0.507308	0.562086	196	0.501175	0.482841	0.519213
197	0.338459	0.299876	0.377388	197	0.532489	0.50466	0.559491	197	0.50039	0.482053	0.518433
198				198	0.531613	0.503778	0.558625	198	0.49921	0.480869	0.517261
199				199	0.530738	0.502896	0.55776	199	0.498817	0.480474	0.51687
200	0.338459	0.299876	0.377388	201	0.530738	0.502896	0.55776	201	0.497245	0.478896	0.515307
201	0.332342	0.293886	0.371217	202	0.529859	0.502011	0.556891	202	0.496851	0.478501	0.514915
202	0.328264	0.289899	0.367098	203				203	0.495275	0.476919	0.513348
203				204	0.528096	0.500234	0.555149	204	0.494881	0.476523	0.512956
204	0.328264	0.289899	0.367098	205	0.528096	0.500234	0.555149	205	0.492909	0.474544	0.510996
205				206	0.527213	0.499345	0.554277	206	0.492515	0.474149	0.510604
206	0.326212	0.287894	0.365025	207	0.526328	0.498454	0.553402	207	0.49133	0.472959	0.509425
207				208	0.526328	0.498454	0.553402	208	0.490145	0.471771	0.508247
208				209	0.524556	0.496669	0.551651	209	0.48975	0.471374	0.507854
209	0.324161	0.285889	0.362952	210	0.523668	0.495775	0.550774	210	0.488167	0.469785	0.506279
210	0.322109	0.283886	0.360877	211	0.52189	0.493984	0.549016	211	0.487771	0.469388	0.505885
211				212				212	0.486978	0.468593	0.505097
212				213				213	0.486582	0.468195	0.504702
213				214	0.520109	0.492191	0.547256	214	0.486582	0.468195	0.504702
214	0.320044	0.28187	0.358789	215	0.519218	0.491294	0.546375	215
215	0.311785	0.273817	0.350426	216	0.518326	0.490396	0.545493	216	0.486184	0.467796	0.504306
216				217	0.517434	0.489498	0.544611	217	0.485387	0.466997	0.503514
217				218	0.516542	0.4886	0.543728	218	0.484191	0.465797	0.502324
218				219	0.516542	0.4886	0.543728	219	0.483792	0.465397	0.501927
219				220				220	0.482994	0.464596	0.501133
220	0.30972	0.271807	0.348333	221				221	0.481793	0.463392	0.499939
221	0.307642	0.269783	0.346226	222				222	0.480992	0.462588	0.499142
222	0.305563	0.267761	0.344117	223				223	0.478986	0.460577	0.497146
223	0.30347	0.265724	0.341995	224	0.512949	0.484984	0.540175	224	0.477783	0.45937	0.495949
224	0.301377	0.263689	0.339871	225				225	0.477382	0.458967	0.495549
225				226	0.51205	0.48408	0.539286	226	0.476177	0.45776	0.494351
226				227	0.51025	0.482269	0.537506	227	0.475374	0.456954	0.493551
227				228	0.506651	0.478648	0.533944	228	0.474167	0.455744	0.49235
228	0.299284	0.261655	0.337746	229				229	0.473765	0.455341	0.491949
229	0.299284	0.261655	0.337746	230	0.504851	0.476839	0.532162	230	0.47296	0.454534	0.491148
230				231	0.503951	0.475934	0.531271	231
231	0.299284	0.261655	0.337746	232				232	0.471751	0.453322	0.489945
232	0.297162	0.259591	0.335593	233	0.503051	0.47503	0.530379	233	0.470945	0.452515	0.489143
233	0.297162	0.259591	0.335593	234				234	0.470542	0.45211	0.488741
234	0.295008	0.257495	0.333411	235	0.502151	0.474126	0.529488	235	0.469331	0.450897	0.487536
235				236				236	0.468927	0.450492	0.487133
236				237	0.501251	0.473222	0.528597	237	0.466504	0.448064	0.48472
237				238	0.500351	0.472317	0.527705	238	0.46529	0.446848	0.483511
238				239				239	0.46529	0.446848	0.483511
239	0.292855	0.2554	0.331227	240	0.499451	0.471413	0.526814	240	0.463663	0.445217	0.481891
240				241	0.498548	0.470506	0.525919	241	0.462035	0.443586	0.480269
241				242	0.497645	0.469599	0.525024	242	0.461219	0.442769	0.479457
242				243	0.497645	0.469599	0.525024	243
243				244	0.496739	0.468688	0.524126	244	0.461219	0.442769	0.479457
244	0.288548	0.251215	0.326856	245	0.494919	0.46686	0.522323	245	0.460811	0.44236	0.47905
245				246	0.4931	0.465033	0.52052	246
246	0.288548	0.251215	0.326856	247	0.49128	0.463206	0.518717	247	0.459585	0.441131	0.477829
247				248	0.49037	0.462293	0.517815	248	0.459585	0.441131	0.477829
248				249				249	0.458356	0.4399	0.476605
249				251	0.489459	0.461378	0.516911	251	0.457946	0.43949	0.476197
250				252	0.487636	0.459548	0.515103	252	0.456717	0.438259	0.474972
251	0.286379	0.249108	0.324654	253				253	0.455077	0.436617	0.473338
252	0.286379	0.249108	0.324654	254	0.486723	0.458632	0.514198	254	0.455077	0.436617	0.473338
253	0.284193	0.246984	0.322435	255				255	0.455077	0.436617	0.473338
254				256	0.486723	0.458632	0.514198	256	0.454254	0.435792	0.472518
255				257	0.485808	0.457713	0.513291	257	0.454254	0.435792	0.472518
256	0.282007	0.244862	0.320214	258	0.484891	0.456794	0.512382	258	0.454254	0.435792	0.472518
257	0.279821	0.242741	0.317993	259	0.482131	0.454024	0.509644	259	0.453841	0.435378	0.472107
258	0.277634	0.240622	0.315769	260	0.481211	0.4531	0.508731	260	0.453429	0.434965	0.471696
259				261	0.479371	0.451255	0.506906	261	0.452603	0.434139	0.470873
260	0.275448	0.238505	0.313545	262	0.47845	0.450332	0.505993	262	0.45219	0.433724	0.470461
261	0.273262	0.236389	0.311318	263	0.47753	0.449409	0.505079	263	0.451776	0.43331	0.470049
262				264	0.47753	0.449409	0.505079	264	0.451361	0.432895	0.469636
263	0.273262	0.236389	0.311318	265				265	0.451361	0.432895	0.469636
264				266				266	0.450531	0.432064	0.468809
265				267	0.47753	0.449409	0.505079	267	0.4497	0.431231	0.467981
266	0.271059	0.234256	0.309075	268	0.476607	0.448483	0.504163	268	0.449285	0.430815	0.467567
267	0.266651	0.229996	0.304583	269	0.474752	0.446623	0.502322	269	0.448452	0.429981	0.466737
268	0.262244	0.225742	0.300084	270	0.474752	0.446623	0.502322	270	0.448035	0.429564	0.466322
269	0.262244	0.225742	0.300084	271	0.474752	0.446623	0.502322	271	0.447203	0.42873	0.465492
270	0.262244	0.225742	0.300084	272	0.474752	0.446623	0.502322	272
271				273	0.473819	0.445688	0.501397	273	0.447203	0.42873	0.465492
272				274	0.472887	0.444752	0.500472	274	0.446368	0.427895	0.464661
273				275				275	0.446368	0.427895	0.464661
274	0.255519	0.219253	0.293222	276	0.471018	0.442878	0.498617	276	0.44595	0.427475	0.464244
275				277	0.469149	0.441004	0.496761	277	0.44553	0.427055	0.463826
276				278	0.469149	0.441004	0.496761	278	0.444691	0.426215	0.462989
277				279	0.468212	0.440065	0.495832	279	0.444272	0.425795	0.462571
278				280	0.467276	0.439127	0.494902	280	0.444272	0.425795	0.462571
279				281	0.466339	0.438188	0.493972	281	0.443431	0.424953	0.461734
280	0.255519	0.219253	0.293222	282	0.466339	0.438188	0.493972	282	0.442168	0.423688	0.460475
281				283				283	0.440482	0.422	0.458794
282	0.255519	0.219253	0.293222	284	0.466339	0.438188	0.493972	284	0.44006	0.421578	0.458374
283				285	0.464455	0.4363	0.492101	285
284				286				286	0.439638	0.421155	0.457953
285				287	0.463513	0.435356	0.491166	287	0.438791	0.420307	0.457109
286				288	0.462571	0.434412	0.49023	288	0.438367	0.419883	0.456687
287				289	0.462571	0.434412	0.49023	289
288	0.253238	0.217051	0.290895	290	0.461627	0.433466	0.489293	290	0.437519	0.419034	0.455841
289				291	0.460681	0.432518	0.488353	291	0.435823	0.417336	0.454151
290				292				292	0.435398	0.416911	0.453727
291				293	0.459735	0.431571	0.487414	293
292				294				294	0.434548	0.41606	0.45288
293				295	0.459735	0.431571	0.487414	295	0.434548	0.41606	0.45288
294				296				296	0.434122	0.415634	0.452455
295				297	0.457839	0.429671	0.48553	297	0.431994	0.413505	0.450334
296				298	0.456889	0.42872	0.484587	298	0.431567	0.413077	0.449908
297	0.250957	0.214851	0.288566	299				299	0.430713	0.412222	0.449056
298	0.248675	0.212653	0.286235	300				300	0.429002	0.41051	0.44735
299				301				301	0.428145	0.409654	0.446496
300				302	0.454986	0.426813	0.482695	302	0.428145	0.409654	0.446496
301				303	0.454034	0.42586	0.481749	303	0.427287	0.408795	0.44564
302				304	0.452126	0.42395	0.479853	304	0.426858	0.408365	0.445212
303				305				305	0.426858	0.408365	0.445212
304				306	0.45117	0.422993	0.478903	306	0.425996	0.407503	0.444352
305	0.248675	0.212653	0.286235	307	0.450214	0.422037	0.477953	307	0.425564	0.407071	0.443922
306				308	0.449258	0.42108	0.477003	308	0.425564	0.407071	0.443922
307				309	0.447343	0.419163	0.475098	309	0.424268	0.405774	0.442629
308				310	0.446385	0.418204	0.474146	310	0.423835	0.405341	0.442198
309				311	0.446385	0.418204	0.474146	311	0.422535	0.404041	0.440901
310				312	0.445423	0.417242	0.473189	312	0.421234	0.402739	0.439603
311	0.246373	0.210434	0.283884	313				313	0.421234	0.402739	0.439603
312				314	0.444459	0.416277	0.47223	314
313				315	0.444459	0.416277	0.47223	315	0.420799	0.402304	0.439169
314				316	0.44349	0.415308	0.471268	316	0.419495	0.400999	0.437868
315	0.24407	0.208218	0.28153	317				317	0.41819	0.399694	0.436566
316				318				318	0.417318	0.398822	0.435697
317				319				319	0.416447	0.397951	0.434828
318	0.241767	0.206004	0.279175	320				320	0.415576	0.39708	0.433958
319				321	0.441554	0.41337	0.469342	321	0.415576	0.39708	0.433958
320				322	0.440583	0.412399	0.468377	322	0.415576	0.39708	0.433958
321				323				323	0.415139	0.396644	0.433523
322	0.239465	0.203792	0.276817	324	0.438642	0.410458	0.466446	324	0.415139	0.396644	0.433523
323	0.237162	0.201582	0.274458	325				325	0.414702	0.396207	0.433087
324				326				326	0.413391	0.394896	0.431778
325				328				328	0.413391	0.394896	0.431778
326				329	0.438642	0.410458	0.466446	329	0.413391	0.394896	0.431778
327				330				330	0.412514	0.394018	0.430903
328	0.23486	0.199374	0.272096	331	0.436697	0.408513	0.464511	331	0.412075	0.39358	0.430465
329				332				332	0.411636	0.393141	0.430027
330	0.232557	0.197169	0.269733	333				333	0.411197	0.392702	0.429589
331				334	0.434752	0.406568	0.462575	334	0.410758	0.392263	0.42915
332	0.232557	0.197169	0.269733	335	0.433779	0.405596	0.461607	335	0.410318	0.391824	0.428711
333				336	0.432804	0.404621	0.460636	336	0.408559	0.390065	0.426955
334				337				337	0.407678	0.389185	0.426076
335				338	0.431827	0.403645	0.459664	338	0.407238	0.388745	0.425636
336				339	0.43085	0.402669	0.458691	339	0.406797	0.388304	0.425196
337				340	0.428896	0.400717	0.456746	340	0.405916	0.387423	0.424316
338				341	0.428896	0.400717	0.456746	341	0.405034	0.386543	0.423436
339				342	0.427917	0.399738	0.45577	342	0.404152	0.385661	0.422555
340				343	0.427917	0.399738	0.45577	343	0.403268	0.384778	0.421673
341				344	0.427917	0.399738	0.45577	344	0.402827	0.384337	0.421232
342				345				345	0.401501	0.383013	0.419908
343				346	0.426934	0.398755	0.454791	346	0.400175	0.381689	0.418583
344	0.232557	0.197169	0.269733	347	0.42595	0.397773	0.453811	347	0.398848	0.380364	0.417258
345				348				348	0.397964	0.379481	0.416374
346				350	0.423982	0.395808	0.451851	350
347	0.230208	0.194915	0.267325	351				351	0.39708	0.378598	0.415491
348				352				352	0.396193	0.377713	0.414605
349	0.227859	0.192665	0.264916	354	0.422996	0.394823	0.450869	354
350				355				355	0.394861	0.376383	0.413274
351				356				356	0.394416	0.375939	0.412829
352				357	0.422996	0.394823	0.450869	357	0.393526	0.37505	0.411939
353				358	0.422996	0.394823	0.450869	358	0.39308	0.374605	0.411494
354	0.22551	0.190416	0.262504	359	0.422996	0.394823	0.450869	359	0.392188	0.373714	0.410602
355	0.223161	0.188171	0.260089	360				360	0.391741	0.373268	0.410155
356				361	0.421999	0.393826	0.449876	361	0.390844	0.372373	0.40926
357				362				362	0.389947	0.371477	0.408363
358				363				363	0.389049	0.370581	0.407466
359	0.220812	0.185927	0.257673	364				364	0.388151	0.369684	0.406568
360	0.218463	0.183687	0.255254	365				365	0.388151	0.369684	0.406568
361				367				367	0.38725	0.368786	0.405667
362				368	0.421999	0.393826	0.449876	368	0.386799	0.368336	0.405217
363				369	0.420994	0.392822	0.448876	369	0.385897	0.367435	0.404315
364				370	0.420994	0.392822	0.448876	370	0.385445	0.366984	0.403863
365				371	0.419987	0.391815	0.447874	371	0.384994	0.366534	0.403412
366	0.218463	0.183687	0.255254	372	0.418975	0.390803	0.446867	372	0.384543	0.366084	0.402961
367				373	0.418975	0.390803	0.446867	373
368				374	0.416946	0.388775	0.444848	374	0.384091	0.365633	0.40251
369				375				375	0.38364	0.365183	0.402058
370				376	0.416946	0.388775	0.444848	376
371				377				377	0.383188	0.364732	0.401607
372				378	0.415926	0.387756	0.443833	378	0.382736	0.364281	0.401154
373				379	0.415926	0.387756	0.443833	379	0.38183	0.363377	0.400248
374	0.216062	0.181393	0.252787	380	0.415926	0.387756	0.443833	380	0.380922	0.362471	0.399341
375	0.213662	0.179102	0.250317	381				381	0.380922	0.362471	0.399341
376				382				382	0.380012	0.361563	0.39843
377				383	0.415926	0.387756	0.443833	383	0.380012	0.361563	0.39843
378				384				384	0.379555	0.361108	0.397974
379				385				385	0.377726	0.359283	0.396145
380				386				386	0.377268	0.358826	0.395688
381				388				388	0.37681	0.358369	0.39523
382				389	0.415926	0.387756	0.443833	389	0.376353	0.357913	0.394772
383	0.211261	0.176814	0.247845	390	0.415926	0.387756	0.443833	390
384	0.20886	0.174529	0.24537	391	0.414892	0.386721	0.442805	391
385	0.206459	0.172247	0.242892	392	0.412823	0.384651	0.440747	392
386				393				393	0.375437	0.356999	0.393856
387				394	0.412823	0.384651	0.440747	394	0.37406	0.355626	0.392479
388				395	0.412823	0.384651	0.440747	395	0.3736	0.355168	0.392019
389				397	0.412823	0.384651	0.440747	397	0.373141	0.354709	0.39156
390				398	0.412823	0.384651	0.440747	398	0.372681	0.354251	0.3911
391				399				399	0.372221	0.353792	0.39064
392				401	0.412823	0.384651	0.440747	401	0.3713	0.352874	0.389718
393				402	0.411772	0.383599	0.439703	402	0.370839	0.352414	0.389257
394				403	0.411772	0.383599	0.439703	403	0.370839	0.352414	0.389257
395				404				404	0.370377	0.351953	0.388795
396				405	0.411772	0.383599	0.439703	405	0.370377	0.351953	0.388795
397				406				406	0.369913	0.35149	0.38833
398				407	0.411772	0.383599	0.439703	407	0.369448	0.351027	0.387866
399				408	0.410714	0.382539	0.438651	408	0.369448	0.351027	0.387866
400				409				409	0.368982	0.350562	0.387399
401				410	0.410714	0.382539	0.438651	410	0.368515	0.350096	0.386933
402				411				411	0.368049	0.349631	0.386466
403				412	0.40965	0.381474	0.437595	412
404				413				413	0.368049	0.349631	0.386466
405				414	0.40965	0.381474	0.437595	414	0.367582	0.349165	0.385999
406				415				415	0.366646	0.348232	0.385063
407				416				416	0.366178	0.347765	0.384595
408	0.206459	0.172247	0.242892	417	0.40858	0.380402	0.436533	417	0.365709	0.347298	0.384126
409	0.204002	0.169906	0.240361	418	0.40858	0.380402	0.436533	418	0.36477	0.346362	0.383187
410				419	0.407502	0.379322	0.435463	419	0.364301	0.345893	0.382717
411	0.201544	0.167569	0.237827	420	0.405346	0.377162	0.433322	420	0.363362	0.344957	0.381778
412				421	0.404268	0.376082	0.432251	421	0.363362	0.344957	0.381778
413	0.201544	0.167569	0.237827	423	0.40319	0.375003	0.43118	423	0.362892	0.344489	0.381308
414				424	0.40319	0.375003	0.43118	424	0.361952	0.343551	0.380367
415				425	0.402106	0.373917	0.430104	425	0.361012	0.342614	0.379426
416				426				426	0.36007	0.341676	0.378484
417	0.199056	0.165202	0.235262	427	0.401022	0.372832	0.429027	427
418	0.196567	0.162838	0.232695	428	0.401022	0.372832	0.429027	428	0.359599	0.341206	0.378013
419	0.196567	0.162838	0.232695	429	0.398843	0.37065	0.426862	429
420				431				431	0.359128	0.340737	0.377541
421				433	0.397753	0.369559	0.425779	433
422				435				435	0.359128	0.340737	0.377541
423				436				436	0.358654	0.340264	0.377067
424				438				438	0.358179	0.339791	0.376592
425				439				439	0.357231	0.338846	0.375643
426				440	0.396663	0.368468	0.424696	440
427				441	0.394484	0.366288	0.42253	441
428	0.194047	0.160444	0.230097	442				442	0.356756	0.338373	0.375168
429				443				443	0.356756	0.338373	0.375168
430				444	0.393394	0.365198	0.421446	444	0.356281	0.337899	0.374693
431	0.191527	0.158053	0.227495	446	0.392304	0.364108	0.420362	446	0.355331	0.336953	0.373742
432	0.189007	0.155666	0.224889	447				447	0.35438	0.336005	0.372789
433				448				448	0.353904	0.335531	0.372313
434				449	0.392304	0.364108	0.420362	449	0.353904	0.335531	0.372313
435				450	0.391205	0.363009	0.41927	450	0.353427	0.335055	0.371836
436				451				451	0.353427	0.335055	0.371836
437				452				452	0.353427	0.335055	0.371836
438				453	0.390106	0.36191	0.418177	453
439				454	0.389007	0.360812	0.417084	454	0.352468	0.334099	0.370876
440				455				455	0.352468	0.334099	0.370876
441				456	0.387909	0.359713	0.415991	456	0.352468	0.334099	0.370876
442				457				457	0.351506	0.333141	0.369914
443				458				458	0.351025	0.332662	0.369432
444				459				459	0.351025	0.332662	0.369432
445				460				460	0.350062	0.331702	0.368468
446				461				461	0.349581	0.331222	0.367986
447				463	0.387909	0.359713	0.415991	463	0.349099	0.330743	0.367504
448				464	0.386807	0.358612	0.414894	464	0.348616	0.330261	0.36702
449				465	0.385705	0.35751	0.413798	465	0.348616	0.330261	0.36702
450				466	0.385705	0.35751	0.413798	466	0.348132	0.329778	0.366536
451				468	0.384599	0.356406	0.412698	468
452				469	0.383494	0.355302	0.411598	469	0.347647	0.329295	0.36605
453	0.186487	0.153282	0.222281	470				470	0.347161	0.328811	0.365564
454				471	0.383494	0.355302	0.411598	471	0.34619	0.327844	0.364592
455				472	0.382386	0.354194	0.410495	472	0.34619	0.327844	0.364592
456				474				474	0.34619	0.327844	0.364592
457				475	0.380156	0.351967	0.408276	475
458				476	0.37792	0.349733	0.40605	476	0.345703	0.327359	0.364105
459				477	0.37792	0.349733	0.40605	477	0.345703	0.327359	0.364105
460				478				478	0.345215	0.326872	0.363616
461				479				479	0.344237	0.325898	0.362638
462	0.183967	0.150903	0.219669	480	0.37792	0.349733	0.40605	480
463				482				482	0.343747	0.32541	0.362147
464				483				483	0.342278	0.323946	0.360677
465				484	0.37567	0.347486	0.403811	484	0.341789	0.323458	0.360187
466				485				485	0.341789	0.323458	0.360187
467				487	0.374542	0.346359	0.402688	487	0.341789	0.323458	0.360187
468				488	0.373411	0.345229	0.401561	488	0.341789	0.323458	0.360187
469				489				489	0.341789	0.323458	0.360187
470				491				491	0.341296	0.322968	0.359694
471				492				492	0.340803	0.322476	0.3592
472				494	0.372279	0.344099	0.400435	494	0.34031	0.321985	0.358706
473	0.181447	0.148527	0.217053	495				495	0.339817	0.321494	0.358212
474				496				496	0.338829	0.32051	0.357223
475				497				497	0.338335	0.320018	0.356729
476				498	0.371144	0.342966	0.399305	498
477	0.178927	0.146155	0.214434	499				499	0.33784	0.319525	0.356234
478				500	0.370009	0.341833	0.398174	500	0.337345	0.319032	0.355738
479				502				502	0.336849	0.318538	0.355242
480				503	0.368874	0.3407	0.397044	503	0.336849	0.318538	0.355242
481				504				504	0.335854	0.317547	0.354245
482	0.176407	0.143786	0.211812	505	0.368874	0.3407	0.397044	505	0.335854	0.317547	0.354245
483				506				506	0.334858	0.316554	0.353248
484	0.173887	0.141422	0.209186	507				507	0.334359	0.316058	0.352749
485				508	0.368874	0.3407	0.397044	508	0.332864	0.31457	0.351251
486				509				509	0.332864	0.31457	0.351251
487	0.171366	0.139062	0.206556	510	0.367732	0.33956	0.395906	510
488				512				512	0.332365	0.314072	0.350751
489				513				513	0.331865	0.313574	0.35025
490	0.171366	0.139062	0.206556	514				514	0.330865	0.312579	0.349249
491				515				515	0.330365	0.312082	0.348748
492				516	0.36659	0.33842	0.394769	516	0.329866	0.311584	0.348248
493				517				517	0.328866	0.310589	0.347246
494				518	0.36659	0.33842	0.394769	518	0.327865	0.309593	0.346243
495				520				520	0.327364	0.309094	0.345741
496				522	0.365445	0.337277	0.393627	522	0.326862	0.308595	0.345238
497				523				523	0.326862	0.308595	0.345238
498				525				525	0.326359	0.308094	0.344734
499				526	0.365445	0.337277	0.393627	526	0.325351	0.307092	0.343724
500				527				527	0.324848	0.306591	0.34322
501				528				528	0.324848	0.306591	0.34322
502				530	0.365445	0.337277	0.393627	530	0.324848	0.306591	0.34322
503				531	0.364292	0.336126	0.392479	531
504				532				532	0.324341	0.306086	0.342712
505				533				533	0.323834	0.305582	0.342204
506				535				535	0.323327	0.305077	0.341695
507				537	0.364292	0.336126	0.392479	537	0.323327	0.305077	0.341695
508	0.168809	0.136665	0.20389	538				538	0.322817	0.30457	0.341185
509				539				539	0.322817	0.30457	0.341185
510	0.166251	0.134273	0.201219	540	0.363135	0.334972	0.391328	540
511				541				541	0.322307	0.304062	0.340674
512				542				542	0.321796	0.303553	0.340162
513				543				543	0.320774	0.302537	0.339138
514				544				544	0.319751	0.301518	0.338113
515				545				545	0.319239	0.301009	0.337599
516				547	0.361975	0.333814	0.390172	547
517				548	0.360815	0.332656	0.389016	548	0.318725	0.300498	0.337085
518				549	0.360815	0.332656	0.389016	549	0.317699	0.299477	0.336056
519				550	0.359651	0.331495	0.387857	550	0.317186	0.298966	0.335542
520				551	0.359651	0.331495	0.387857	551	0.315646	0.297435	0.333998
521				552				552	0.315131	0.296922	0.333482
522	0.163693	0.131885	0.198545	554	0.358483	0.33033	0.386694	554
523				555	0.357316	0.329165	0.38553	555	0.315131	0.296922	0.333482
524				557	0.35614	0.327992	0.38436	557
525				560				560	0.314615	0.296409	0.332965
526				561				561	0.314615	0.296409	0.332965
527				563	0.354965	0.32682	0.383188	563	0.314097	0.295894	0.332445
528				564	0.354965	0.32682	0.383188	564
529	0.161136	0.129501	0.195866	565				565	0.313579	0.295378	0.331926
530	0.158578	0.127122	0.193184	566	0.353782	0.325639	0.38201	566	0.313579	0.295378	0.331926
531				568				568	0.313059	0.294861	0.331405
532				569	0.352598	0.324459	0.380831	569
533	0.158578	0.127122	0.193184	570	0.351415	0.323279	0.379652	570	0.312537	0.294342	0.330882
534				573				573	0.312015	0.293823	0.330359
535				574	0.351415	0.323279	0.379652	574	0.312015	0.293823	0.330359
536				577	0.350228	0.322095	0.378469	577	0.311492	0.293303	0.329835
537				578	0.349041	0.320911	0.377285	578
538				580	0.349041	0.320911	0.377285	580
539				581				581	0.310447	0.292263	0.328787
540				582	0.346658	0.318536	0.37491	582
541				583	0.345467	0.31735	0.373722	583
542				584	0.344272	0.316159	0.372529	584	0.310447	0.292263	0.328787
543				585	0.344272	0.316159	0.372529	585	0.309923	0.291742	0.328262
544				586	0.343072	0.314963	0.371333	586	0.309398	0.29122	0.327736
545				587	0.341868	0.313764	0.370132	587	0.308874	0.290698	0.32721
546				588	0.341868	0.313764	0.370132	588	0.308874	0.290698	0.32721
547				589				589	0.307295	0.289128	0.325628
548				590				590	0.307295	0.289128	0.325628
549				591	0.341868	0.313764	0.370132	591	0.306768	0.288604	0.3251
550				592	0.341868	0.313764	0.370132	592
551				594				594	0.306768	0.288604	0.3251
552				595				595	0.30571	0.287552	0.324039
553				598				598	0.305181	0.287025	0.323508
554	0.155978	0.124703	0.19046	599				599	0.304651	0.286498	0.322977
555	0.153379	0.122289	0.187732	600	0.341868	0.313764	0.370132	600	0.304651	0.286498	0.322977
556				601	0.341868	0.313764	0.370132	601
557				603	0.340643	0.312542	0.368912	603
558				605	0.339413	0.311315	0.367687	605
559				607	0.338183	0.310089	0.366461	607
560				609	0.338183	0.310089	0.366461	609	0.304119	0.28597	0.322444
561				610				610	0.304119	0.28597	0.322444
562				611	0.338183	0.310089	0.366461	611	0.304119	0.28597	0.322444
563				613				613	0.304119	0.28597	0.322444
564				614				614	0.304119	0.28597	0.322444
565				616				616	0.304119	0.28597	0.322444
566				617				617	0.303583	0.285436	0.321906
567				618				618	0.303583	0.285436	0.321906
568				619				619	0.303583	0.285436	0.321906
569				621				621	0.303045	0.284901	0.321367
570				622				622	0.303045	0.284901	0.321367
571				624				624	0.302505	0.284364	0.320827
572				625	0.33694	0.308849	0.365223	625	0.302505	0.284364	0.320827
573				626				626	0.301965	0.283827	0.320285
574				628	0.335692	0.307604	0.363981	628
575				629				629	0.301425	0.283289	0.319744
576				631	0.335692	0.307604	0.363981	631
577				632	0.335692	0.307604	0.363981	632
578	0.153379	0.122289	0.187732	633	0.334435	0.306349	0.362729	633	0.300885	0.282752	0.319203
579				634	0.334435	0.306349	0.362729	634	0.300345	0.282214	0.318661
580				637				637	0.299804	0.281677	0.31812
581				638				638	0.299804	0.281677	0.31812
582				639				639	0.299263	0.281139	0.317578
583				640				640	0.299263	0.281139	0.317578
584	0.153379	0.122289	0.187732	641				641	0.298721	0.2806	0.317034
585				642	0.333173	0.305089	0.361473	642
586				643				643	0.297637	0.279521	0.315947
587				644				644	0.297095	0.278982	0.315404
588				645	0.331911	0.30383	0.360216	645	0.295468	0.277366	0.313773
589				647				647	0.294926	0.276827	0.313229
590				648				648	0.294383	0.276287	0.312684
591				649				649	0.293297	0.275207	0.311595
592	0.150688	0.119783	0.184918	651	0.331911	0.30383	0.360216	651
593				652				652	0.29221	0.274128	0.310505
594				653				653	0.291665	0.273586	0.309958
595				656	0.330644	0.302566	0.358955	656	0.29003	0.271962	0.308317
596	0.150688	0.119783	0.184918	659	0.330644	0.302566	0.358955	659
597				662	0.329372	0.301298	0.357688	662	0.289482	0.271418	0.307768
598				664				664	0.288935	0.270875	0.307219
599				665	0.328101	0.30003	0.356422	665
600				666				666	0.288388	0.270331	0.306669
601				667	0.326829	0.298762	0.355155	667	0.287841	0.269788	0.30612
602				668				668	0.287841	0.269788	0.30612
603				671	0.325552	0.297489	0.353883	671
604				672	0.324276	0.296217	0.35261	672	0.287841	0.269788	0.30612
605				674	0.324276	0.296217	0.35261	674
606				675				675	0.28729	0.269241	0.305568
607				676	0.324276	0.296217	0.35261	676
608				677	0.324276	0.296217	0.35261	677
609				679	0.324276	0.296217	0.35261	679
610				683				683	0.28674	0.268694	0.305016
611				684	0.324276	0.296217	0.35261	684
612				685				685	0.28619	0.268148	0.304463
613				686				686	0.285089	0.267055	0.303358
614				688	0.322968	0.294912	0.351309	688	0.284539	0.266508	0.302806
615				689	0.322968	0.294912	0.351309	689	0.284539	0.266508	0.302806
616				690	0.321655	0.293601	0.350003	690
617				691				691	0.283434	0.265411	0.301696
618				693				693	0.282881	0.264863	0.301142
619				694	0.320342	0.292291	0.348696	694	0.282329	0.264314	0.300587
620				695	0.320342	0.292291	0.348696	695
621				696				696	0.281775	0.263765	0.300031
622	0.147948	0.11723	0.182057	697				697	0.281221	0.263215	0.299475
623				699	0.320342	0.292291	0.348696	699
624				700				700	0.280668	0.262666	0.298919
625				701				701	0.280668	0.262666	0.298919
626				702				702	0.280668	0.262666	0.298919
627	0.145208	0.114683	0.17919	705				705	0.280112	0.262114	0.298361
628				707	0.320342	0.292291	0.348696	707	0.280112	0.262114	0.298361
629				708				708	0.279555	0.261562	0.297802
630				709				709	0.278998	0.261009	0.297243
631				711				711	0.278441	0.260456	0.296683
632				716				716	0.277884	0.259904	0.296124
633				718	0.320342	0.292291	0.348696	718
634				719				719	0.277328	0.259351	0.295565
635				720				720	0.276771	0.258799	0.295005
636				721	0.319002	0.290952	0.347364	721
637				722				722	0.276771	0.258799	0.295005
638				723				723	0.275655	0.257692	0.293884
639				724				724	0.275097	0.257139	0.293323
640				725				725	0.274539	0.256585	0.292762
641				727				727	0.273981	0.256032	0.292202
642	0.145208	0.114683	0.17919	729	0.317662	0.289613	0.346032	729	0.273981	0.256032	0.292202
643				730	0.317662	0.289613	0.346032	730
644				733				733	0.273981	0.256032	0.292202
645				738				738	0.273981	0.256032	0.292202
646				739				739	0.273981	0.256032	0.292202
647				740				740	0.273413	0.255469	0.291632
648				743	0.317662	0.289613	0.346032	743
649				744	0.317662	0.289613	0.346032	744	0.272846	0.254906	0.291062
650				746				746	0.272846	0.254906	0.291062
651				749				749	0.272846	0.254906	0.291062
652				752				752	0.272275	0.25434	0.290489
653				754				754	0.271131	0.253204	0.28934
654				756				756	0.270559	0.252637	0.288766
655				757				757	0.270559	0.252637	0.288766
656				758				758	0.269985	0.252067	0.288189
657				761				761	0.269985	0.252067	0.288189
658				763	0.316298	0.28825	0.344678	763
659				764	0.316298	0.28825	0.344678	764
660				765	0.314929	0.286881	0.343319	765	0.269985	0.252067	0.288189
661				767	0.31356	0.285512	0.341959	767
662				770				770	0.269408	0.251494	0.28761
663				772				772	0.268254	0.250349	0.286451
664				774	0.31356	0.285512	0.341959	774
665				776				776	0.267677	0.249777	0.285872
666				777				777	0.267677	0.249777	0.285872
667				778				778	0.267099	0.249203	0.285291
668				780				780	0.266521	0.248629	0.284711
669				782				782	0.265943	0.248056	0.28413
670				785				785	0.265943	0.248056	0.28413
671				787	0.31356	0.285512	0.341959	787	0.265943	0.248056	0.28413
672				788				788	0.265943	0.248056	0.28413
673				789				789	0.265943	0.248056	0.28413
674				791	0.31356	0.285512	0.341959	791	0.26536	0.247477	0.283544
675				792				792	0.26536	0.247477	0.283544
676				793	0.31356	0.285512	0.341959	793	0.26536	0.247477	0.283544
677				798	0.31216	0.284111	0.34057	798
678				799				799	0.26536	0.247477	0.283544
679				800				800	0.264771	0.246893	0.282954
680				803				803	0.264182	0.246308	0.282362
681				804				804	0.263592	0.245722	0.28177
682				806	0.31216	0.284111	0.34057	806
683				807				807	0.263001	0.245136	0.281177
684	0.145208	0.114683	0.17919	809				809	0.261819	0.243962	0.27999
685				810				810	0.261228	0.243376	0.279397
686				811				811	0.260636	0.242788	0.278802
687				812				812	0.260043	0.242201	0.278207
688				813	0.310754	0.282703	0.339176	813	0.259451	0.241613	0.277612
689				814	0.309348	0.281296	0.337781	814	0.258859	0.241026	0.277017
690				815	0.307941	0.27989	0.336386	815	0.258265	0.240437	0.276421
691	0.145208	0.114683	0.17919	816	0.306535	0.278485	0.334989	816	0.257671	0.239848	0.275824
692				818				818	0.257077	0.239259	0.275228
693				820	0.306535	0.278485	0.334989	820	0.256484	0.23867	0.274631
694				822	0.305123	0.277073	0.333587	822	0.25589	0.238082	0.274035
695	0.142304	0.111966	0.176176	823				823	0.25589	0.238082	0.274035
696				824				824	0.2547	0.236902	0.272839
697				827				827	0.254105	0.236312	0.27224
698				828	0.305123	0.277073	0.333587	828	0.25351	0.235723	0.271642
699				829				829	0.252915	0.235133	0.271044
700				830	0.303704	0.275654	0.332178	830
701				831				831	0.252318	0.234542	0.270444
702				834	0.302284	0.274236	0.330768	834	0.251722	0.233951	0.269844
703				838	0.302284	0.274236	0.330768	838
704				839				839	0.251722	0.233951	0.269844
705				841	0.302284	0.274236	0.330768	841	0.251122	0.233357	0.269242
706				842	0.302284	0.274236	0.330768	842	0.250523	0.232764	0.268639
707	0.142304	0.111966	0.176176	843				843	0.249324	0.231576	0.267433
708				844	0.302284	0.274236	0.330768	844
709				845				845	0.248125	0.23039	0.266227
710				846				846	0.248125	0.23039	0.266227
711				848				848	0.248125	0.23039	0.266227
712				851				851	0.247523	0.229793	0.265622
713				853	0.302284	0.274236	0.330768	853	0.246921	0.229197	0.265016
714				854				854	0.246921	0.229197	0.265016
715				855	0.300817	0.272766	0.329314	855
716				858				858	0.246921	0.229197	0.265016
717				860				860	0.246921	0.229197	0.265016
718				861	0.29935	0.271297	0.32786	861
719				862				862	0.246313	0.228594	0.264404
720				866				866	0.246313	0.228594	0.264404
721	0.139339	0.109191	0.173103	873	0.297875	0.269821	0.326399	873	0.246313	0.228594	0.264404
722				874				874	0.2457	0.227987	0.263788
723				875				875	0.244472	0.22677	0.262553
724				876				876	0.243857	0.226162	0.261936
725	0.139339	0.109191	0.173103	877				877	0.243243	0.225553	0.261318
726				880	0.2964	0.268346	0.324937	880	0.242627	0.224943	0.260699
727				882	0.294926	0.266871	0.323474	882	0.242627	0.224943	0.260699
728				884	0.293451	0.265397	0.32201	884
729				885	0.290502	0.262452	0.319081	885
730				886				886	0.24201	0.224332	0.260078
731	0.139339	0.109191	0.173103	898				898	0.24201	0.224332	0.260078
732				900				900	0.241391	0.223719	0.259456
733				901				901	0.241391	0.223719	0.259456
734				902	0.289027	0.26098	0.317615	902	0.24077	0.223104	0.258832
735	0.136243	0.106281	0.169911	903	0.289027	0.26098	0.317615	903
736				906				906	0.24015	0.222489	0.258208
737				917				917	0.24015	0.222489	0.258208
738				918	0.289027	0.26098	0.317615	918
739				923				923	0.239526	0.221872	0.257581
740				925				925	0.238902	0.221254	0.256953
741				926				926	0.238902	0.221254	0.256953
742				930				930	0.238902	0.221254	0.256953
743				932				932	0.238902	0.221254	0.256953
744				934				934	0.238902	0.221254	0.256953
745				937	0.289027	0.26098	0.317615	937
746				939				939	0.23827	0.220628	0.256318
747				940	0.287522	0.259476	0.316121	940
748				944				944	0.237638	0.220001	0.255683
749				946				946	0.237638	0.220001	0.255683
750				948				948	0.237005	0.219373	0.255046
751				949				949	0.237005	0.219373	0.255046
752				951				951	0.237005	0.219373	0.255046
753	0.136243	0.106281	0.169911	953	0.287522	0.259476	0.316121	953
754				957				957	0.237005	0.219373	0.255046
755				958	0.287522	0.259476	0.316121	958
756				961				961	0.237005	0.219373	0.255046
757				962				962	0.237005	0.219373	0.255046
758				963				963	0.236357	0.218731	0.254396
759				968	0.287522	0.259476	0.316121	968
760				970				970	0.23571	0.218088	0.253746
761				972				972	0.235062	0.217446	0.253096
762				973				973	0.234414	0.216804	0.252446
763				974				974	0.233767	0.216162	0.251796
764				977				977	0.233767	0.216162	0.251796
765				978				978	0.233767	0.216162	0.251796
766				979	0.287522	0.259476	0.316121	979
767				989				989	0.233114	0.215514	0.25114
768				993				993	0.233114	0.215514	0.25114
769				994				994	0.231804	0.214216	0.249825
770				997				997	0.231149	0.213566	0.249168
771				998				998	0.230493	0.212915	0.248508
772				999	0.287522	0.259476	0.316121	999	0.230493	0.212915	0.248508
773				1002	0.285968	0.257918	0.314584	1002
774				1008				1008	0.229176	0.21161	0.247186
775				1009				1009	0.228517	0.210957	0.246524
776				1010	0.285968	0.257918	0.314584	1010
777				1015				1015	0.228517	0.210957	0.246524
778				1017				1017	0.228517	0.210957	0.246524
779				1021				1021	0.228517	0.210957	0.246524
780				1026				1026	0.228517	0.210957	0.246524
781				1029	0.284405	0.256353	0.313037	1029
782				1032	0.282842	0.254788	0.31149	1032
783				1033				1033	0.228517	0.210957	0.246524
784	0.133075	0.103304	0.16665	1038				1038	0.227845	0.21029	0.24585
785	0.133075	0.103304	0.16665	1040				1040	0.227173	0.209623	0.245176
786				1041	0.282842	0.254788	0.31149	1041
787				1043				1043	0.227173	0.209623	0.245176
788				1044				1044	0.226497	0.208952	0.244497
789				1048	0.282842	0.254788	0.31149	1048	0.226497	0.208952	0.244497
790				1049				1049	0.225815	0.208275	0.243813
791				1050				1050	0.225815	0.208275	0.243813
792				1054				1054	0.225815	0.208275	0.243813
793				1057				1057	0.225128	0.207593	0.243125
794				1058	0.281253	0.253195	0.309918	1058
795				1060				1060	0.225128	0.207593	0.243125
796				1061	0.281253	0.253195	0.309918	1061
797				1065	0.279655	0.251594	0.308338	1065
798				1066				1066	0.22444	0.20691	0.242435
799				1067	0.278057	0.249993	0.306757	1067	0.223749	0.206224	0.241743
800				1072				1072	0.223749	0.206224	0.241743
801				1076				1076	0.223749	0.206224	0.241743
802				1077				1077	0.223749	0.206224	0.241743
803				1079				1079	0.223048	0.205527	0.241041
804				1080	0.276459	0.248394	0.305174	1080	0.223048	0.205527	0.241041
805				1086				1086	0.222344	0.204827	0.240336
806				1088	0.274861	0.246795	0.303591	1088
807				1091	0.273263	0.245198	0.302007	1091	0.22164	0.204128	0.239631
808				1098				1098	0.220935	0.203427	0.238924
809				1102	0.271665	0.243602	0.300421	1102	0.220935	0.203427	0.238924
810				1103				1103	0.220935	0.203427	0.238924
811				1105	0.270067	0.242007	0.298835	1105
812	0.129829	0.100253	0.163315	1107	0.270067	0.242007	0.298835	1107	0.220224	0.202721	0.238213
813				1110				1110	0.220224	0.202721	0.238213
814				1111	0.26846	0.240402	0.297239	1111	0.220224	0.202721	0.238213
815				1112				1112	0.220224	0.202721	0.238213
816				1119				1119	0.219502	0.202003	0.237491
817				1123				1123	0.21878	0.201284	0.236768
818				1124	0.266852	0.238799	0.295643	1124
819				1137				1137	0.218058	0.200566	0.236046
820				1138				1138	0.217336	0.199849	0.235323
821	0.126583	0.0972156	0.159968	1141	0.265245	0.237197	0.294045	1141
822				1144				1144	0.216614	0.199131	0.2346
823				1147				1147	0.216614	0.199131	0.2346
824				1149				1149	0.216614	0.199131	0.2346
825				1152				1152	0.216614	0.199131	0.2346
826				1157				1157	0.216614	0.199131	0.2346
827				1162				1162	0.216614	0.199131	0.2346
828				1163				1163	0.216614	0.199131	0.2346
829				1164				1164	0.215875	0.198395	0.233861
830				1168				1168	0.215135	0.197659	0.233122
831				1169	0.265245	0.237197	0.294045	1169
832				1170				1170	0.214396	0.196924	0.232383
833				1172				1172	0.214396	0.196924	0.232383
834				1174				1174	0.213654	0.196186	0.231641
835				1175				1175	0.212912	0.195448	0.230899
836				1177				1177	0.212171	0.19471	0.230157
837				1178	0.263627	0.235585	0.292438	1178
838				1187				1187	0.212171	0.19471	0.230157
839				1194	0.263627	0.235585	0.292438	1194	0.211426	0.19397	0.229412
840				1202	0.263627	0.235585	0.292438	1202
841				1204	0.26199	0.233952	0.290811	1204
842				1206				1206	0.210682	0.19323	0.228667
843				1210	0.26199	0.233952	0.290811	1210
844				1212				1212	0.209937	0.19249	0.227921
845				1215				1215	0.209937	0.19249	0.227921
846				1219				1219	0.209937	0.19249	0.227921
847				1224				1224	0.209187	0.191745	0.227171
848				1226	0.26199	0.233952	0.290811	1226
849				1227				1227	0.208438	0.191	0.226421
850				1231	0.26199	0.233952	0.290811	1231
851				1232	0.26199	0.233952	0.290811	1232
852				1234				1234	0.208438	0.191	0.226421
853				1239				1239	0.208438	0.191	0.226421
854				1245	0.260289	0.23225	0.289128	1245
855				1247				1247	0.208438	0.191	0.226421
856				1248	0.260289	0.23225	0.289128	1248
857				1250				1250	0.208438	0.191	0.226421
858				1251				1251	0.208438	0.191	0.226421
859				1252				1252	0.207674	0.190241	0.225657
860				1256	0.258576	0.230536	0.287434	1256
861				1258	0.256852	0.228812	0.285728	1258
862				1262	0.256852	0.228812	0.285728	1262
863	0.126583	0.0972156	0.159968	1266	0.256852	0.228812	0.285728	1266
864				1269	0.256852	0.228812	0.285728	1269
865				1272	0.255093	0.227049	0.28399	1272
866				1274	0.253334	0.225288	0.282251	1274
867				1277	0.253334	0.225288	0.282251	1277
868				1282	0.251562	0.223515	0.2805	1282	0.206911	0.189481	0.224894
869				1283				1283	0.205384	0.187963	0.223366
870				1288				1288	0.205384	0.187963	0.223366
871				1298				1298	0.205384	0.187963	0.223366
872				1300	0.251562	0.223515	0.2805	1300
873				1302				1302	0.204614	0.187198	0.222597
874				1304	0.249778	0.22173	0.278736	1304	0.204614	0.187198	0.222597
875				1305				1305	0.203839	0.186428	0.221822
876				1307	0.249778	0.22173	0.278736	1307	0.203064	0.185657	0.221047
877				1309				1309	0.203064	0.185657	0.221047
878				1311	0.249778	0.22173	0.278736	1311
879				1312				1312	0.202286	0.184884	0.220268
880	0.126583	0.0972156	0.159968	1316				1316	0.202286	0.184884	0.220268
881				1320	0.249778	0.22173	0.278736	1320
882				1321	0.247955	0.219903	0.276937	1321
883				1323	0.247955	0.219903	0.276937	1323
884				1325				1325	0.202286	0.184884	0.220268
885	0.126583	0.0972156	0.159968	1326				1326	0.202286	0.184884	0.220268
886				1330	0.247955	0.219903	0.276937	1330
887				1335				1335	0.202286	0.184884	0.220268
888				1345	0.247955	0.219903	0.276937	1345
889				1348				1348	0.202286	0.184884	0.220268
890				1354				1354	0.202286	0.184884	0.220268
891				1356				1356	0.201487	0.184087	0.21947
892				1357	0.246091	0.218031	0.275101	1357	0.200687	0.183291	0.218672
893				1360	0.246091	0.218031	0.275101	1360	0.200687	0.183291	0.218672
894				1361				1361	0.200687	0.183291	0.218672
895				1362	0.246091	0.218031	0.275101	1362
896				1373				1373	0.199881	0.182488	0.217868
897				1384				1384	0.199881	0.182488	0.217868
898				1385				1385	0.199881	0.182488	0.217868
899				1391				1391	0.199069	0.181679	0.217057
900				1395	0.246091	0.218031	0.275101	1395	0.198256	0.180869	0.216246
901				1404	0.244183	0.216113	0.273226	1404	0.197444	0.18006	0.215435
902				1412	0.244183	0.216113	0.273226	1412
903				1416	0.24226	0.214179	0.271337	1416
904				1421	0.24226	0.214179	0.271337	1421
905				1422				1422	0.196628	0.179248	0.214621
906	0.126583	0.0972156	0.159968	1424	0.24226	0.214179	0.271337	1424
907				1426				1426	0.195812	0.178436	0.213806
908				1427	0.240306	0.212214	0.269419	1427
909				1431	0.238353	0.21025	0.267498	1431
910				1436				1436	0.194996	0.177624	0.212991
911				1438	0.238353	0.21025	0.267498	1438
912				1449				1449	0.194996	0.177624	0.212991
913				1455	0.238353	0.21025	0.267498	1455
914				1461				1461	0.194177	0.176809	0.212173
915				1462	0.236366	0.208252	0.265548	1462	0.193354	0.17599	0.211351
916				1465				1465	0.192528	0.175168	0.210525
917				1466				1466	0.191701	0.174347	0.2097
918				1467				1467	0.191701	0.174347	0.2097
919				1472	0.236366	0.208252	0.265548	1472
920				1473				1473	0.190041	0.172696	0.208041
921				1474				1474	0.190041	0.172696	0.208041
922				1475	0.236366	0.208252	0.265548	1475
923				1476				1476	0.189208	0.171868	0.207208
924				1481				1481	0.188374	0.17104	0.206374
925				1488				1488	0.188374	0.17104	0.206374
926				1489				1489	0.188374	0.17104	0.206374
927				1491				1491	0.188374	0.17104	0.206374
928				1493	0.236366	0.208252	0.265548	1493
929				1494				1494	0.188374	0.17104	0.206374
930				1497	0.234329	0.206199	0.263552	1497
931				1498	0.232291	0.204148	0.261554	1498
932				1501				1501	0.188374	0.17104	0.206374
933				1502				1502	0.188374	0.17104	0.206374
934				1503	0.232291	0.204148	0.261554	1503
935				1504	0.230235	0.20208	0.259538	1504
936				1505				1505	0.187518	0.170187	0.20552
937				1507	0.230235	0.20208	0.259538	1507
938				1508	0.230235	0.20208	0.259538	1508
939				1512				1512	0.186662	0.169335	0.204665
940				1514				1514	0.185806	0.168483	0.20381
941				1520				1520	0.184949	0.167632	0.202955
942	0.122966	0.0937784	0.156314	1521	0.230235	0.20208	0.259538	1521
943				1522				1522	0.184093	0.166781	0.202099
944				1523	0.228123	0.19995	0.257472	1523
945				1525	0.226011	0.197823	0.255403	1525
946				1526				1526	0.184093	0.166781	0.202099
947				1533				1533	0.184093	0.166781	0.202099
948				1537				1537	0.184093	0.166781	0.202099
949				1538				1538	0.184093	0.166781	0.202099
950				1539				1539	0.183217	0.165908	0.201225
951				1547				1547	0.183217	0.165908	0.201225
952	0.11935	0.0903625	0.15264	1550	0.226011	0.197823	0.255403	1550
953				1554				1554	0.183217	0.165908	0.201225
954				1556	0.223879	0.195677	0.253315	1556
955				1560				1560	0.182327	0.165022	0.200339
956				1568				1568	0.181438	0.164136	0.199452
957				1569	0.223879	0.195677	0.253315	1569
958				1571				1571	0.180548	0.163251	0.198565
959				1572	0.223879	0.195677	0.253315	1572
960				1574				1574	0.179659	0.162366	0.197677
961				1577				1577	0.179659	0.162366	0.197677
962				1580				1580	0.179659	0.162366	0.197677
963				1582				1582	0.178761	0.161471	0.196781
964				1594				1594	0.178761	0.161471	0.196781
965				1597	0.223879	0.195677	0.253315	1597
966				1599				1599	0.177858	0.160573	0.195881
967				1609	0.221684	0.193462	0.251171	1609
968				1610				1610	0.176052	0.158777	0.194079
969				1612				1612	0.176052	0.158777	0.194079
970				1613				1613	0.176052	0.158777	0.194079
971				1617	0.221684	0.193462	0.251171	1617
972	0.11562	0.0868411	0.148861	1624				1624	0.176052	0.158777	0.194079
973				1625				1625	0.176052	0.158777	0.194079
974	0.11562	0.0868411	0.148861	1630	0.221684	0.193462	0.251171	1630
975				1647	0.221684	0.193462	0.251171	1647
976				1648				1648	0.175121	0.157848	0.193152
977				1652				1652	0.175121	0.157848	0.193152
978				1654				1654	0.175121	0.157848	0.193152
979				1657				1657	0.174174	0.156904	0.19221
980				1660	0.219422	0.191175	0.248969	1660
981				1669	0.219422	0.191175	0.248969	1669
982				1672	0.219422	0.191175	0.248969	1672
983	0.111766	0.0832039	0.144965	1682				1682	0.174174	0.156904	0.19221
984				1697				1697	0.174174	0.156904	0.19221
985				1704	0.219422	0.191175	0.248969	1704
986	0.107912	0.0795953	0.141044	1709				1709	0.174174	0.156904	0.19221
987				1718				1718	0.174174	0.156904	0.19221
988				1730				1730	0.173201	0.155931	0.191245
989				1738				1738	0.172228	0.154958	0.19028
990				1760	0.217088	0.188808	0.246703	1760
991				1765				1765	0.172228	0.154958	0.19028
992				1773				1773	0.171249	0.153981	0.189308
993				1777				1777	0.170271	0.153003	0.188337
994				1780				1780	0.170271	0.153003	0.188337
995				1785	0.212419	0.184088	0.24216	1785
996				1788	0.210085	0.181735	0.239882	1788
997				1791				1791	0.170271	0.153003	0.188337
998				1792				1792	0.170271	0.153003	0.188337
999				1795				1795	0.169275	0.152008	0.187349
1000				1797	0.20775	0.179387	0.2376	1797
1001				1801				1801	0.168279	0.151013	0.186361
1002				1813				1813	0.168279	0.151013	0.186361
1003				1814				1814	0.168279	0.151013	0.186361
1004				1819				1819	0.168279	0.151013	0.186361
1005				1823				1823	0.167266	0.149999	0.185356
1006				1824				1824	0.167266	0.149999	0.185356
1007				1825				1825	0.166246	0.148979	0.184346
1008				1826	0.20775	0.179387	0.2376	1826
1009				1833	0.20539	0.177013	0.235292	1833
1010				1840				1840	0.165226	0.14796	0.183334
1011				1845				1845	0.165226	0.14796	0.183334
1012				1854				1854	0.165226	0.14796	0.183334
1013				1857	0.203029	0.174643	0.23298	1857
1014				1858				1858	0.165226	0.14796	0.183334
1015				1874	0.203029	0.174643	0.23298	1874	0.164187	0.14692	0.182305
1016				1879	0.20064	0.172247	0.230641	1879
1017				1882	0.198252	0.169856	0.228297	1882
1018				1884				1884	0.164187	0.14692	0.182305
1019				1889				1889	0.164187	0.14692	0.182305
1020	0.104058	0.0760156	0.137098	1891				1891	0.164187	0.14692	0.182305
1021				1899				1899	0.164187	0.14692	0.182305
1022				1900				1900	0.164187	0.14692	0.182305
1023				1901	0.198252	0.169856	0.228297	1901
1024				1915	0.195834	0.167436	0.225924	1915
1025				1928				1928	0.164187	0.14692	0.182305
1026				1929				1929	0.164187	0.14692	0.182305
1027				1935				1935	0.163099	0.145827	0.181234
1028				1936				1936	0.163099	0.145827	0.181234
1029				1957				1957	0.162005	0.144728	0.180155
1030				1958				1958	0.162005	0.144728	0.180155
1031				1961				1961	0.160903	0.143621	0.179069
1032				1968				1968	0.159801	0.142515	0.177982
1033				1972	0.195834	0.167436	0.225924	1972
1034				1973				1973	0.159801	0.142515	0.177982
1035				1974	0.195834	0.167436	0.225924	1974
1036				1981				1981	0.158691	0.141401	0.176887
1037				1990				1990	0.158691	0.141401	0.176887
1038				1996	0.195834	0.167436	0.225924	1996
1039				1999				1999	0.157573	0.14028	0.175785
1040				2004				2004	0.157573	0.14028	0.175785
1041				2015				2015	0.157573	0.14028	0.175785
1042				2019	0.195834	0.167436	0.225924	2019
1043				2039	0.193291	0.164877	0.223445	2039
1044				2046				2046	0.15644	0.139142	0.174668
1045				2052	0.193291	0.164877	0.223445	2052
1046				2058				2058	0.15644	0.139142	0.174668
1047				2060				2060	0.155298	0.137995	0.173543
1048				2063				2063	0.154147	0.136841	0.172409
1049				2085				2085	0.154147	0.136841	0.172409
1050				2089	0.193291	0.164877	0.223445	2089
1051				2101	0.193291	0.164877	0.223445	2101
1052				2102				2102	0.152988	0.135678	0.171267
1053				2114	0.193291	0.164877	0.223445	2114
1054				2117				2117	0.152988	0.135678	0.171267
1055				2119	0.193291	0.164877	0.223445	2119
1056				2122	0.193291	0.164877	0.223445	2122
1057				2123				2123	0.152988	0.135678	0.171267
1058	0.104058	0.0760156	0.137098	2125	0.193291	0.164877	0.223445	2125
1059				2126				2126	0.152988	0.135678	0.171267
1060				2129	0.193291	0.164877	0.223445	2129
1061				2140	0.193291	0.164877	0.223445	2140
1062				2141				2141	0.151802	0.134485	0.170101
1063				2143	0.193291	0.164877	0.223445	2143
1064				2151				2151	0.150617	0.133295	0.168934
1065				2156				2156	0.150617	0.133295	0.168934
1066				2158				2158	0.149421	0.132095	0.167757
1067				2167	0.193291	0.164877	0.223445	2167
1068	0.100056	0.0722996	0.133014	2169	0.193291	0.164877	0.223445	2169
1069				2175	0.193291	0.164877	0.223445	2175
1070				2177				2177	0.148226	0.130896	0.166579
1071				2183				2183	0.148226	0.130896	0.166579
1072				2191				2191	0.148226	0.130896	0.166579
1073	0.100056	0.0722996	0.133014	2193	0.193291	0.164877	0.223445	2193
1074				2199				2199	0.148226	0.130896	0.166579
1075				2201				2201	0.14698	0.129642	0.165357
1076				2202				2202	0.145735	0.12839	0.164134
1077				2210				2210	0.144489	0.127139	0.162909
1078				2216	0.193291	0.164877	0.223445	2216
1079				2220	0.193291	0.164877	0.223445	2220
1080				2238				2238	0.143243	0.12589	0.161683
1081				2245	0.193291	0.164877	0.223445	2245
1082				2262				2262	0.143243	0.12589	0.161683
1083				2264				2264	0.141987	0.12463	0.160446
1084				2272	0.193291	0.164877	0.223445	2272
1085				2288				2288	0.141987	0.12463	0.160446
1086				2290				2290	0.141987	0.12463	0.160446
1087				2294				2294	0.141987	0.12463	0.160446
1088				2320				2320	0.141987	0.12463	0.160446
1089				2326				2326	0.141987	0.12463	0.160446
1090				2332				2332	0.141987	0.12463	0.160446
1091				2335	0.189958	0.161376	0.220366	2335
1092				2346				2346	0.14066	0.123292	0.159148
1093				2347	0.189958	0.161376	0.220366	2347
1094				2352				2352	0.139333	0.121956	0.157849
1095				2358	0.189958	0.161376	0.220366	2358
1096				2367				2367	0.139333	0.121956	0.157849
1097				2371	0.189958	0.161376	0.220366	2371
1098				2373	0.189958	0.161376	0.220366	2373
1099				2387	0.189958	0.161376	0.220366	2387
1100				2403				2403	0.139333	0.121956	0.157849
1101				2404				2404	0.139333	0.121956	0.157849
1102				2410				2410	0.139333	0.121956	0.157849
1103				2413				2413	0.139333	0.121956	0.157849
1104				2453				2453	0.139333	0.121956	0.157849
1105				2462				2462	0.139333	0.121956	0.157849
1106				2469				2469	0.139333	0.121956	0.157849
1107				2470				2470	0.139333	0.121956	0.157849
1108				2471	0.189958	0.161376	0.220366	2471
1109				2472				2472	0.139333	0.121956	0.157849
1110				2473	0.189958	0.161376	0.220366	2473
1111				2479	0.189958	0.161376	0.220366	2479
1112				2506				2506	0.137851	0.120444	0.156421
1113				2509				2509	0.137851	0.120444	0.156421
1114				2514				2514	0.137851	0.120444	0.156421
1115				2520	0.189958	0.161376	0.220366	2520
1116				2521	0.186001	0.157098	0.216853	2521
1117				2548	0.182043	0.152855	0.213308	2548
1118				2551				2551	0.137851	0.120444	0.156421
1119				2569				2569	0.137851	0.120444	0.156421
1120				2584				2584	0.137851	0.120444	0.156421
1121				2593	0.182043	0.152855	0.213308	2593
1122				2598				2598	0.136284	0.118836	0.154923
1123				2604				2604	0.136284	0.118836	0.154923
1124				2609				2609	0.136284	0.118836	0.154923
1125				2612				2612	0.136284	0.118836	0.154923
1126				2616				2616	0.136284	0.118836	0.154923
1127				2619				2619	0.136284	0.118836	0.154923
1128				2640	0.182043	0.152855	0.213308	2640
1129				2641				2641	0.134622	0.117119	0.153348
1130				2642				2642	0.134622	0.117119	0.153348
1131				2659				2659	0.134622	0.117119	0.153348
1132				2665	0.182043	0.152855	0.213308	2665
1133				2670				2670	0.134622	0.117119	0.153348
1134				2675				2675	0.134622	0.117119	0.153348
1135				2691				2691	0.134622	0.117119	0.153348
1136				2694	0.182043	0.152855	0.213308	2694
1137				2701				2701	0.134622	0.117119	0.153348
1138				2703				2703	0.134622	0.117119	0.153348
1139				2708	0.182043	0.152855	0.213308	2708
1140				2709	0.177603	0.148015	0.209433	2709
1141				2712				2712	0.134622	0.117119	0.153348
1142				2717				2717	0.134622	0.117119	0.153348
1143				2733				2733	0.132752	0.115155	0.151614
1144				2734	0.177603	0.148015	0.209433	2734
1145				2735				2735	0.132752	0.115155	0.151614
1146				2758				2758	0.132752	0.115155	0.151614
1147				2766				2766	0.132752	0.115155	0.151614
1148				2770				2770	0.132752	0.115155	0.151614
1149				2778				2778	0.132752	0.115155	0.151614
1150				2785	0.173049	0.143076	0.205444	2785
1151				2788	0.168495	0.13819	0.201405	2788
1152				2794				2794	0.132752	0.115155	0.151614
1153				2795	0.168495	0.13819	0.201405	2795
1154				2804	0.168495	0.13819	0.201405	2804
1155				2822				2822	0.13071	0.112985	0.14975
1156				2827	0.168495	0.13819	0.201405	2827
1157				2840				2840	0.128668	0.110826	0.147876
1158				2854	0.168495	0.13819	0.201405	2854
1159				2859				2859	0.128668	0.110826	0.147876
1160				2861				2861	0.128668	0.110826	0.147876
1161				2866	0.168495	0.13819	0.201405	2866
1162				2874	0.168495	0.13819	0.201405	2874
1163				2881				2881	0.128668	0.110826	0.147876
1164				2947				2947	0.128668	0.110826	0.147876
1165				2948				2948	0.126487	0.108504	0.145897
1166				2957	0.168495	0.13819	0.201405	2957
1167				2980				2980	0.126487	0.108504	0.145897
1168				2989				2989	0.124268	0.106147	0.14388
1169				3000				3000	0.124268	0.106147	0.14388
1170				3002	0.168495	0.13819	0.201405	3002
1171				3011	0.168495	0.13819	0.201405	3011
1172				3027	0.168495	0.13819	0.201405	3027
1173				3036	0.168495	0.13819	0.201405	3036
1174				3037				3037	0.124268	0.106147	0.14388
1175				3070				3070	0.121967	0.103699	0.141795
1176				3073	0.168495	0.13819	0.201405	3073
1177				3081	0.161755	0.130305	0.196244	3081
1178				3132				3132	0.121967	0.103699	0.141795
1179				3160	0.161755	0.130305	0.196244	3160
1180				3162				3162	0.121967	0.103699	0.141795
1181				3163				3163	0.121967	0.103699	0.141795
1182				3167				3167	0.121967	0.103699	0.141795
1183	0.100056	0.0722996	0.133014	3168				3168	0.121967	0.103699	0.141795
1184	0.0957056	0.0682249	0.128648	3174				3174	0.121967	0.103699	0.141795
1185				3175	0.154723	0.122212	0.190765	3175
1186				3189				3189	0.121967	0.103699	0.141795
1187				3205				3205	0.121967	0.103699	0.141795
1188				3208				3208	0.121967	0.103699	0.141795
1189				3215				3215	0.121967	0.103699	0.141795
1190				3222	0.14769	0.114353	0.185075	3222
1191				3248	0.14769	0.114353	0.185075	3248
1192				3279	0.14769	0.114353	0.185075	3279
1193				3291				3291	0.121967	0.103699	0.141795
1194				3313				3313	0.119063	0.100478	0.139327
1195				3320	0.14769	0.114353	0.185075	3320	0.119063	0.100478	0.139327
1196				3321	0.139485	0.105041	0.178729	3321
1197				3368				3368	0.116086	0.0971965	0.136783
1198				3370	0.13128	0.0960767	0.172072	3370
1199				3385				3385	0.116086	0.0971965	0.136783
1200				3411	0.13128	0.0960767	0.172072	3411	0.116086	0.0971965	0.136783
1201				3416				3416	0.116086	0.0971965	0.136783
1202				3417	0.13128	0.0960767	0.172072	3417
1203				3427				3427	0.112861	0.0936175	0.134068
1204	0.0957056	0.0682249	0.128648	3459				3459	0.112861	0.0936175	0.134068
1205				3466				3466	0.112861	0.0936175	0.134068
1206				3480				3480	0.112861	0.0936175	0.134068
1207				3484				3484	0.112861	0.0936175	0.134068
1208				3496				3496	0.112861	0.0936175	0.134068
1209				3508	0.13128	0.0960767	0.172072	3508
1210				3513				3513	0.112861	0.0936175	0.134068
1211				3523				3523	0.112861	0.0936175	0.134068
1212				3529				3529	0.112861	0.0936175	0.134068
1213				3531				3531	0.112861	0.0936175	0.134068
1214				3537				3537	0.112861	0.0936175	0.134068
1215				3545	0.13128	0.0960767	0.172072	3545
1216				3552	0.13128	0.0960767	0.172072	3552
1217				3575				3575	0.108347	0.0882344	0.130753
1218				3588				3588	0.108347	0.0882344	0.130753
1219				3623				3623	0.103636	0.0827243	0.127215
1220				3634	0.13128	0.0960767	0.172072	3634
1221				3657				3657	0.103636	0.0827243	0.127215
1222				3720				3720	0.103636	0.0827243	0.127215
1223				3745	0.13128	0.0960767	0.172072	3745
1224				3756				3756	0.103636	0.0827243	0.127215
1225				3792				3792	0.103636	0.0827243	0.127215
1226				3802				3802	0.103636	0.0827243	0.127215
1227				3874				3874	0.103636	0.0827243	0.127215
1228				3879				3879	0.103636	0.0827243	0.127215
1229				3921				3921	0.0967272	0.0739728	0.123035
1230				4031				4031	0.0967272	0.0739728	0.123035
1231				4039	0.116693	0.0778295	0.164075	4039
1232				4053	0.116693	0.0778295	0.164075	4053
1233				4094				4094	0.0967272	0.0739728	0.123035
1234				4105				4105	0.0967272	0.0739728	0.123035
1235				4141				4141	0.0967272	0.0739728	0.123035
1236				4147	0.116693	0.0778295	0.164075	4147
1237				4152				4152	0.0967272	0.0739728	0.123035
1238				4170				4170	0.0967272	0.0739728	0.123035
1239				4242				4242	0.0967272	0.0739728	0.123035
1240				4243				4243	0.0967272	0.0739728	0.123035
1241				4282	0.116693	0.0778295	0.164075	4282
1242				4283	0.116693	0.0778295	0.164075	4283
1243				4298	0.116693	0.0778295	0.164075	4298
1244				4395				4395	0.0967272	0.0739728	0.123035
1245				4414				4414	0.0967272	0.0739728	0.123035
1246				4446	0.116693	0.0778295	0.164075	4446
1247				4582	0.116693	0.0778295	0.164075	4582
1248				4618				4618	0.0967272	0.0739728	0.123035
1249				4829	0.116693	0.0778295	0.164075	4829
1250				5056				5056	0.0967272	0.0739728	0.123035
1251				5111				5111	0.0967272	0.0739728	0.123035
1252
1253
1254
1255
1256
1257
1258
1259
1260
1261
1262
1263
1264
1265
1266
1267
1268
1269
1270
1271
1272
1273
1274
1275
1276
1277
1278
1279
1280
1281
1282
1283
1284
1285
1286
1287
1288
1289
1290
1291
1292
1293
1294	0.0911482	0.0639628	0.124095
1295
1296
1297
1298
1299
1300
1301
1302
1303
1304
1305
1306	0.0865908	0.059761	0.119489
1307
1308
1309
1310
1311
1312
1313
1314
1315
1316
1317
1318
1319
1320
1321
1322
1323
1324
1325
1326
1327
1328
1329
1330
1331
1332
1333
1334
1335
1336
1337
1338
1339
1340
1341
1342
1343	0.0820333	0.0556206	0.114828
1344
1345
1346
1347
1348
1349
1350
1351
1352
1353
1354
1355
1356
1357
1358
1359
1360
1361
1362
1363
1364
1365
1366
1367
1368
1369
1370
1371
1372
1373
1374
1375
1376
1377
1378
1379
1380
1381
1382
1383
1384
1385
1386
1387
1388
1389
1390
1391
1392
1393
1394
1395
1396
1397
1399
1400
1401
1402
1403
1404
1405
1406
1407
1408
1409
1410
1411
1412
1413
1414
1415
1416
1417
1418
1419
1420
1421
1422
1423
1424
1425
1426
1427
1428
1429
1430
1431
1432
1433
1434
1435
1436
1437
1438
1439
1440
1441
1442
1443
1444
1445
1446
1447
1448
1449
1450
1451
1452
1453
1454
1455
1456
1457
1458
1459
1460
1461
1462
1463
1464
1465
1466
1467
1468
1469
1470
1471
1472
1473
1474
1475
1476
1477
1478
1479
1480
1481
1482
1483
1484
1485
1486
1487
1488
1489
1490
1491
1492
1493
1494
1495
1496
1497
1498
1499
1500
1501
1502
1503
1504
1505
1506
1507
1508
1509
1510
1511
1512
1513
1514
1515
1516
1517
1518
1519
1520
1521
1522
1523
1524
1525
1526
1527
1528
1529
1530
1531
1532
1533
1534
1535
1536
1537
1538
1539
1540
1541
1542
1543
1544
1545
1546
1547
1548
1549
1550
1551
1552
1553
1554	0.0820333	0.0556206	0.114828
1555
1556
1557
1558
1559
1560
1561
1562
1563
1564
1565
1566
1567
1568
1569
1570
1571
1572
1573
1574
1575
1576
1577
1578
1579
1580
1581
1582
1583
1584
1585
1586
1587
1588
1589
1590
1591
1592
1593
1594
1595
1596
1597
1598
1599
1600
1601
1602
1603
1604
1605
1606
1607
1608
1609
1610
1611
1612
1613
1614
1615
1616
1617
1618
1619
1620
1621
1622
1623
1624
1625
1626
1627
1628
1629
1630
1631
1632
1633
1634
1635
1636
1637
1638
1639
1640
1641
1642
1643
1644
1645
1646
1647
1648
1649
1650
1651
1652
1653
1654
1655
1656
1657
1658
1659
1660
1661
1662
1663
1664
1665
1666
1667
1668
1669
1670
1671
1672
1673
1674
1675
1676
1677
1678
1679
1680
1681
1682
1683
1684
1685
1686
1688
1689
1690
1691
1692
1693
1694
1695
1696
1697
1698
1699
1700
1701
1702
1703
1704
1705
1706
1707
1708
1709
1710
1711
1712
1713
1714
1715
1716
1717
1718
1719
1720
1721
1722
1723
1724
1725
1726
1727
1728
1729
1730
1731
1732
1733
1734
1735
1736
1737
1738
1739
1740
1741
1742
1743
1744
1745
1746
1747
1748
1749
1750
1751
1752
1753
1754
1755
1756
1757
1758
1759
1760
1761
1762
1763
1764
1765
1766
1767
1768
1769
1770
1771
1772
1773
1774
1775
1776
1777
1778
1779
1780
1781
1782
1783
1784
1785
1786
1787
1788
1789
1790
1791
1792
1793
1794
1795
1796
1797
1798
1799
1800
1801
1802
1803
1804
1805
1806
1807
1808
1809
1810
1811
1812
1813
1814
1815
1816
1817
1818
1819
1820
1821
1822
1823
1824
1825
1826
1827
1828
1829	0.0772079	0.0512437	0.109932
1830
1831
1832
1833
1834
1835
1836
1837
1838
1839
1840
1841
1842
1843
1844
1845
1846
1847
1848
1849
1850	0.0772079	0.0512437	0.109932
1851
1852
1853
1854
1855
1856
1857
1858
1859
1860
1861
1862
1863
1864
1865
1866
1867
1868
1869
1870
1871
1872
1873
1874
1875
1876
1877
1878
1879
1880
1881
1882
1883
1884
1885
1886
1887
1888
1889
1890
1891
1892
1893
1894
1895
1896
1897
1898
1899
1900
1901
1902
1903
1904
1905
1906
1907
1908
1909
1910
1911
1912
1913
1915
1916
1917
1918
1919
1920
1921
1922
1923
1924
1925
1926
1927
1928
1929
1930
1931
1932
1933
1934
1935
1936
1937
1938
1939
1940
1941
1942
1943
1944
1945
1946
1947
1948
1949
1950
1951
1952
1953
1954
1955
1956
1957
1958
1959
1960
1961
1962
1963
1964
1965
1966
1967
1968
1969
1970
1971
1972
1973
1974
1975
1976
1977
1978
1979
1980
1981
1982
1983
1984
1987
1988
1989
1990
1991
1992
1993
1994
1995
1996
1997
1998
1999
2000
2001
2002
2003
2004
[truncated: 1,524 more rows]
