# Supplementary material for: Impact of different visceral metastatic sites on survival in metastatic prostate cancer patients
Source: PLoS One. 2024 Sep 6;19(9):e0309941. doi: 10.1371/journal.pone.0309941 (PMC11379235; doi:10.1371/journal.pone.0309941)
Supplement: S3 File — (XLSX) [file pone.0309941.s003.xlsx]

## Sheet: 工作表1
Time (Days)	Brain+bone: Survival Probability	Brain+bone: Survival Probability 95 % CI Lower	Brain+bone: Survival Probability 95 % CI Upper	Liver+bone: Survival Probability	Liver+bone: Survival Probability 95 % CI Lower	Liver+bone: Survival Probability 95 % CI Upper	Time (Days)	Lung+bone: Survival Probability	Lung+bone: Survival Probability 95 % CI Lower	Lung+bone: Survival Probability 95 % CI Upper
1	0.995062	0.99015	0.997527	0.990902	0.986215	0.994	1	0.995776	0.992385	0.997658
2	0.989412	0.983022	0.993405	0.98026	0.973813	0.985133	2	0.989533	0.984773	0.99281
3	0.983718	0.976177	0.988885	0.973405	0.966082	0.979165	3	0.984426	0.978828	0.988552
4	0.976063	0.967249	0.982526	0.962182	0.953651	0.969168	4	0.980479	0.974323	0.98517
5	0.969616	0.95988	0.977017	0.953056	0.943682	0.960902	5	0.977294	0.970727	0.982401
6	0.964434	0.954029	0.972518	0.942996	0.932792	0.951691	6	0.969681	0.962236	0.975677
7	0.960535	0.949661	0.969098	0.933721	0.92282	0.943129	7	0.962821	0.95468	0.969523
8	0.955297	0.943827	0.964468	0.921704	0.909981	0.931958	8	0.957564	0.948937	0.964761
9	0.950015	0.93798	0.959765	0.914535	0.902357	0.925257	9	0.953095	0.94408	0.960687
10	0.945368	0.932861	0.955601	0.90732	0.894706	0.918492	10	0.948195	0.938776	0.956199
11	0.938019	0.924809	0.948972	0.901416	0.888461	0.912941	11	0.942043	0.932147	0.950535
12	0.931328	0.917522	0.942895	0.892744	0.87931	0.904765	12	0.937104	0.926845	0.945967
13	0.925949	0.911688	0.937986	0.887242	0.873516	0.899565	13	0.934211	0.923747	0.943283
14	0.919219	0.904419	0.931815	0.879879	0.865779	0.892591	14	0.929658	0.918882	0.93905
15	0.913136	0.897871	0.926214	0.872485	0.858025	0.885572	15	0.927996	0.917109	0.937502
16	0.907701	0.892037	0.921194	0.865984	0.851219	0.87939	16	0.926334	0.915337	0.935953
17	0.900892	0.884749	0.914883	0.858982	0.843899	0.872719	17	0.924253	0.913121	0.93401
18	0.898164	0.881836	0.912349	0.854771	0.839503	0.868702	18	0.918414	0.906915	0.928549
19	0.893383	0.876738	0.907899	0.849132	0.833622	0.863317	19	0.915906	0.904254	0.926198
20	0.889262	0.872351	0.904058	0.845362	0.829694	0.859713	20	0.914645	0.902918	0.925016
21	0.88512	0.867947	0.90019	0.839213	0.823293	0.853828	21	0.91296	0.901132	0.923434
22	0.880968	0.863538	0.896306	0.833056	0.816893	0.847928	22	0.90916	0.897108	0.919863
23	0.876789	0.859106	0.892394	0.829724	0.813431	0.844732	23	0.906195	0.893974	0.917074
24	0.873299	0.855409	0.889121	0.823032	0.806486	0.838309	24	0.90365	0.891285	0.914677
25	0.868404	0.850231	0.884524	0.815855	0.799046	0.831409	25	0.89983	0.887254	0.911074
26	0.862793	0.844304	0.879245	0.812497	0.795569	0.828179	26	0.896433	0.883675	0.907865
27	0.857167	0.838372	0.873943	0.807209	0.790096	0.823087	27	0.893455	0.88054	0.905049
28	0.855058	0.836151	0.871953	0.803351	0.786107	0.819369	28	0.891324	0.8783	0.903033
29	0.849428	0.830228	0.866633	0.79899	0.781599	0.815165	29	0.887911	0.874713	0.899799
30	0.845202	0.825788	0.862635	0.791219	0.773574	0.807665	30	0.883632	0.870221	0.895741
31	0.844495	0.825046	0.861966	0.785863	0.768048	0.802491	31	0.879779	0.866182	0.892081
32	0.84237	0.822815	0.859953	0.777077	0.758993	0.793994	32	0.874631	0.860792	0.887186
33	0.839533	0.819839	0.857265	0.772673	0.754459	0.78973	33	0.871626	0.857648	0.884325
34	0.835272	0.815372	0.853223	0.767273	0.748902	0.7845	34	0.869476	0.855401	0.882276
35	0.826038	0.80571	0.844449	0.762355	0.743845	0.779732	35	0.867323	0.853153	0.880224
36	0.822484	0.801996	0.841066	0.759392	0.7408	0.776859	36	0.865167	0.850901	0.878168
37	0.820346	0.799764	0.83903	0.753456	0.734701	0.771098	37	0.861276	0.84684	0.874454
38	0.816058	0.795289	0.834944	0.748994	0.730122	0.766766	38	0.859111	0.844582	0.872386
39	0.814628	0.793797	0.83358	0.74453	0.725541	0.762428	39	0.854778	0.840067	0.868244
40	0.812478	0.791556	0.831529	0.743535	0.72452	0.761461	40	0.854778	0.840067	0.868244
41	0.811761	0.790808	0.830845	0.740039	0.720936	0.758063	41	0.854344	0.839615	0.867829
42	0.808176	0.787072	0.827422	0.737041	0.717862	0.755147	42	0.851734	0.836897	0.865332
43	0.806023	0.78483	0.825365	0.734539	0.715298	0.752714	43	0.848684	0.833723	0.862413
44	0.80098	0.779583	0.820546	0.730033	0.710682	0.748328	44	0.846502	0.831452	0.860322
45	0.797366	0.775824	0.817088	0.726526	0.707091	0.744913	45	0.845191	0.830089	0.859066
46	0.795917	0.774318	0.815702	0.72502	0.70555	0.743446	46	0.842127	0.826904	0.856129
47	0.793739	0.772054	0.813616	0.722505	0.702976	0.740996	47	0.83906	0.823718	0.853187
48	0.790826	0.769027	0.810827	0.71948	0.699881	0.738048	48	0.836427	0.820984	0.850661
49	0.785715	0.76372	0.805929	0.716448	0.69678	0.735093	49	0.833789	0.818247	0.848128
50	0.782057	0.759925	0.802421	0.713417	0.69368	0.732137	50	0.832469	0.816877	0.84686
51	0.779854	0.75764	0.800307	0.711896	0.692126	0.730655	51	0.831586	0.815962	0.846012
52	0.778382	0.756114	0.798895	0.710882	0.691089	0.729665	52	0.828935	0.813212	0.843465
53	0.776911	0.754589	0.797483	0.710374	0.69057	0.72917	53	0.827608	0.811837	0.842189
54	0.771751	0.749243	0.792527	0.709357	0.68953	0.728177	54	0.824951	0.809083	0.839634
55	0.767328	0.744665	0.788275	0.705792	0.685888	0.724699	55	0.824065	0.808165	0.838782
56	0.765853	0.743138	0.786855	0.702734	0.682765	0.721715	56	0.819189	0.803116	0.834089
57	0.761413	0.738547	0.782583	0.700177	0.680153	0.719218	57	0.8183	0.802195	0.833232
58	0.75771	0.73472	0.779016	0.695567	0.675447	0.714716	58	0.816963	0.800812	0.831945
59	0.751779	0.728595	0.7733	0.692487	0.672304	0.711707	59	0.816517	0.80035	0.831516
60	0.749552	0.726297	0.771153	0.688889	0.668633	0.708189	60	0.81607	0.799888	0.831086
61	0.748068	0.724766	0.769721	0.683748	0.663391	0.703162	61	0.814284	0.79804	0.829364
62	0.745096	0.721702	0.766853	0.682719	0.662342	0.702155	62	0.81339	0.797115	0.828503
63	0.744353	0.720935	0.766135	0.680659	0.660244	0.70014	63	0.812049	0.795729	0.827211
64	0.740631	0.717099	0.762541	0.678593	0.658139	0.698119	64	0.810261	0.793879	0.825487
65	0.739886	0.716332	0.761821	0.676005	0.655502	0.695586	65	0.809365	0.792953	0.824623
66	0.738393	0.714793	0.760378	0.676005	0.655502	0.695586	66	0.807123	0.790636	0.822461
67	0.735406	0.711718	0.757492	0.672363	0.651791	0.69202	67	0.806225	0.789709	0.821595
68	0.731673	0.707875	0.753882	0.670798	0.650197	0.690488	68	0.803532	0.786927	0.818996
69	0.730924	0.707105	0.753157	0.669233	0.648604	0.688956	69	0.800386	0.783678	0.815959
70	0.727164	0.703236	0.74952	0.66871	0.648072	0.688445	70	0.799035	0.782284	0.814654
71	0.724144	0.700129	0.746597	0.666098	0.645413	0.685886	71	0.796778	0.779954	0.812474
72	0.721872	0.697792	0.744397	0.661382	0.640612	0.681265	72	0.794969	0.778088	0.810726
73	0.718839	0.694674	0.74146	0.658757	0.637942	0.678693	73	0.7918	0.77482	0.807663
74	0.71808	0.693894	0.740726	0.657182	0.63634	0.677149	74	0.7918	0.77482	0.807663
75	0.717321	0.693114	0.739991	0.654554	0.633667	0.674572	75	0.790892	0.773883	0.806786
76	0.713526	0.689215	0.736313	0.651394	0.630455	0.671473	76	0.789527	0.772475	0.805466
77	0.710486	0.686095	0.733366	0.650866	0.629918	0.670955	77	0.789071	0.772005	0.805025
78	0.708962	0.684529	0.731887	0.649809	0.628843	0.669918	78	0.788157	0.771064	0.804142
79	0.704368	0.679814	0.727432	0.646634	0.625617	0.666803	79	0.785873	0.768709	0.801932
80	0.704368	0.679814	0.727432	0.644517	0.623466	0.664726	80	0.784957	0.767765	0.801047
81	0.701296	0.676662	0.72445	0.641863	0.620769	0.66212	81	0.783123	0.765875	0.799272
82	0.69822	0.673508	0.721464	0.640263	0.619145	0.660551	82	0.783123	0.765875	0.799272
83				0.636528	0.615352	0.656884	83	0.782206	0.76493	0.798385
84	0.696678	0.671927	0.719968	0.632794	0.61156	0.653215	84	0.78037	0.763039	0.796607
85	0.694366	0.669558	0.717722	0.631725	0.610475	0.652165	85	0.77991	0.762565	0.796163
86	0.692816	0.667969	0.716217	0.62958	0.608298	0.650057	86	0.778532	0.761146	0.794828
87	0.692041	0.667175	0.715464	0.627431	0.606118	0.647946	87	0.776228	0.758774	0.792598
88	0.688938	0.663995	0.712448	0.62313	0.601755	0.643718	88	0.774381	0.756873	0.790809
89	0.685831	0.660813	0.709428	0.620437	0.599024	0.64107	89	0.773919	0.756397	0.790361
90	0.683501	0.658427	0.707162	0.617744	0.596294	0.638422	90	0.772071	0.754495	0.788571
91	0.682723	0.657631	0.706405	0.616127	0.594655	0.636831	91	0.770682	0.753066	0.787225
92	0.678826	0.653643	0.702614	0.615587	0.594107	0.636299	92	0.76744	0.749732	0.784082
93	0.678044	0.652842	0.701853	0.612882	0.591366	0.633638	93	0.76605	0.748302	0.782734
94	0.67648	0.651242	0.700331	0.611258	0.589721	0.63204	94	0.765123	0.747349	0.781835
95	0.675696	0.65044	0.699568	0.610716	0.589172	0.631507	95	0.764193	0.746393	0.780933
96	0.674128	0.648837	0.698042	0.606923	0.58533	0.627772	96	0.762798	0.744959	0.77958
97	0.670204	0.644825	0.694221	0.606381	0.584781	0.627239	97	0.761867	0.744002	0.778677
98	0.668635	0.64322	0.692692	0.604752	0.583132	0.625635	98	0.760935	0.743044	0.777773
99	0.666278	0.640812	0.690395	0.603665	0.58203	0.624564	99	0.758602	0.740647	0.775509
100	0.664701	0.639201	0.688858	0.601487	0.579826	0.622419	100	0.757669	0.739688	0.774603
101	0.663124	0.63759	0.687321	0.598218	0.576518	0.619199	101	0.756735	0.738729	0.773696
102	0.660758	0.635174	0.685015	0.594943	0.573204	0.615972	102	0.754865	0.736809	0.771881
103				0.593304	0.571546	0.614356	103	0.754398	0.736329	0.771427
104	0.659968	0.634367	0.684244	0.591119	0.569336	0.612202	104	0.752995	0.734889	0.770065
105				0.587295	0.565469	0.60843	105	0.751119	0.732963	0.768243
106	0.656806	0.63114	0.681161	0.585108	0.563258	0.606273	106	0.750182	0.732001	0.767332
107	0.653641	0.62791	0.678072	0.583461	0.561594	0.604648	107	0.749243	0.731037	0.76642
108	0.652054	0.626291	0.676524	0.582361	0.560483	0.603563	108	0.748303	0.730073	0.765507
109	0.650466	0.624671	0.674973	0.580711	0.558815	0.601935	109	0.746893	0.728626	0.764137
110	0.64808	0.622238	0.672644	0.57851	0.556591	0.599762	110	0.745482	0.727179	0.762765
111	0.646488	0.620614	0.671089	0.575757	0.553811	0.597045	111	0.745482	0.727179	0.762765
112	0.644094	0.618173	0.668751	0.574103	0.55214	0.595412	112	0.745011	0.726695	0.762307
113	0.643295	0.61736	0.667971	0.572445	0.550466	0.593775	113	0.744539	0.726212	0.761849
114	0.640898	0.614917	0.665629	0.571339	0.549349	0.592683	114	0.743596	0.725244	0.760931
115	0.639298	0.613286	0.664065	0.568574	0.546558	0.589951	115	0.741705	0.723304	0.759093
116	0.636897	0.610841	0.661719	0.566359	0.544323	0.587764	116	0.739341	0.720881	0.756794
117	0.636096	0.610025	0.660935	0.564697	0.542645	0.586121	117	0.738867	0.720395	0.756333
118	0.635293	0.609207	0.66015	0.564141	0.542085	0.585572	118	0.738393	0.719909	0.755872
119	0.63449	0.60839	0.659365	0.56303	0.540963	0.584474	119	0.735544	0.716988	0.7531
120	0.633687	0.607572	0.658579	0.561357	0.539276	0.582821	120	0.733641	0.715038	0.751249
121	0.632883	0.606753	0.657793	0.559123	0.537022	0.580613	121	0.733164	0.714549	0.750785
122	0.630464	0.604291	0.655428	0.557446	0.53533	0.578955	122	0.731256	0.712595	0.748928
123	0.62885	0.602647	0.653848	0.555207	0.533072	0.576742	123	0.728866	0.710146	0.746601
124	0.628041	0.601824	0.653058	0.554088	0.531943	0.575635	124
125	0.62723	0.600999	0.652264	0.550723	0.528551	0.572307	125	0.72791	0.709167	0.74567
126	0.623984	0.597696	0.649088	0.549601	0.52742	0.571198	126	0.725994	0.707205	0.743805
127	0.622361	0.596045	0.6475	0.547351	0.525152	0.568972	127	0.725033	0.706221	0.742869
128				0.54566	0.523448	0.567299	128	0.725033	0.706221	0.742869
129	0.621549	0.595218	0.646704	0.545096	0.522879	0.56674	129	0.724551	0.705727	0.7424
130	0.61992	0.593561	0.645109	0.543403	0.521174	0.565065	130	0.723105	0.704247	0.740991
131	0.617469	0.591069	0.642711	0.542838	0.520605	0.564507	131	0.719246	0.700296	0.737231
132	0.617469	0.591069	0.642711	0.540581	0.518332	0.562273	132	0.717798	0.698814	0.73582
133	0.615009	0.588568	0.640302	0.540016	0.517763	0.561713	133	0.717798	0.698814	0.73582
134	0.613365	0.586896	0.638691	0.539451	0.517193	0.561154	134	0.717314	0.698319	0.735348
135				0.537749	0.515479	0.559469	135	0.714406	0.695344	0.732514
136	0.610892	0.584381	0.636269	0.535473	0.513187	0.557216	136	0.71392	0.694847	0.73204
137	0.60759	0.581025	0.633034	0.534333	0.512038	0.556087	137	0.712947	0.693852	0.731092
138	0.606763	0.580185	0.632224	0.534333	0.512038	0.556087	138	0.711484	0.692355	0.729666
139	0.604276	0.577659	0.629787	0.53376	0.511462	0.55552	139	0.711484	0.692355	0.729666
140	0.601789	0.575133	0.627349	0.532616	0.51031	0.554387	140	0.710506	0.691355	0.728712
141	0.600129	0.573447	0.625721	0.52975	0.507423	0.551549	141	0.710016	0.690854	0.728235
142	0.598465	0.571757	0.624089	0.528601	0.506266	0.550411	142	0.709036	0.689851	0.727279
143	0.597631	0.570911	0.623271	0.527448	0.505106	0.549269	143	0.707562	0.688343	0.725842
144	0.595964	0.569219	0.621636	0.524562	0.502201	0.546411	144	0.70707	0.68784	0.725362
145				0.523985	0.50162	0.545839	145	0.705594	0.686331	0.723922
146	0.595964	0.569219	0.621636	0.521096	0.498713	0.542977	146	0.705102	0.685828	0.723443
147	0.595964	0.569219	0.621636	0.521096	0.498713	0.542977	147
148	0.593453	0.56667	0.619173	0.520517	0.49813	0.542403	148	0.703625	0.684317	0.722002
149	0.592616	0.56582	0.618351	0.519356	0.496963	0.541253	149	0.702146	0.682806	0.720559
150	0.592616	0.56582	0.618351	0.517612	0.495207	0.539525	150	0.700667	0.681294	0.719116
151	0.591777	0.564968	0.617528	0.515865	0.49345	0.537794	151
152	0.591777	0.564968	0.617528	0.514697	0.492274	0.536636	152	0.699188	0.679783	0.717672
153	0.590936	0.564115	0.616703	0.513528	0.491099	0.535477	153	0.6982	0.678774	0.716708
154	0.58925	0.562404	0.615049	0.511186	0.488743	0.533156	154	0.697707	0.678269	0.716226
155	0.588407	0.561549	0.614222	0.510013	0.487564	0.531993	155	0.697212	0.677765	0.715744
156	0.587564	0.560694	0.613394	0.50884	0.486384	0.53083	156	0.696717	0.677259	0.715261
157	0.585878	0.558984	0.611739	0.506492	0.484024	0.528502	157	0.69424	0.674728	0.712842
158	0.583349	0.556419	0.609256	0.505316	0.482841	0.527335	158	0.693743	0.67422	0.712357
159	0.580816	0.553852	0.606769	0.503547	0.481063	0.52558	159
160				0.501774	0.479281	0.523822	160	0.692747	0.673203	0.711385
161	0.578284	0.551285	0.60428	0.501774	0.479281	0.523822	161	0.691251	0.671675	0.709924
162	0.576593	0.549572	0.602619	0.499401	0.476897	0.521468	162	0.689755	0.670147	0.708463
163	0.575747	0.548716	0.601788	0.498215	0.475705	0.520291	163	0.689256	0.669638	0.707975
164				0.498215	0.475705	0.520291	164	0.687759	0.668109	0.706512
165	0.574902	0.547859	0.600956	0.498215	0.475705	0.520291	165	0.685759	0.666068	0.704559
166	0.574057	0.547003	0.600125	0.497618	0.475104	0.519699	166	0.685259	0.665558	0.704071
167	0.57321	0.546146	0.599293	0.496421	0.473902	0.518512	167	0.685259	0.665558	0.704071
168	0.572363	0.545289	0.59846	0.495221	0.472695	0.517321	168	0.683758	0.664026	0.702603
169	0.57067	0.543574	0.596795	0.49462	0.472091	0.516725	169	0.682757	0.663004	0.701625
171	0.569821	0.542714	0.59596	0.494017	0.471485	0.516127	170	0.682757	0.663004	0.701625
172				0.494017	0.471485	0.516127	171	0.680751	0.660958	0.699665
173	0.56897	0.541853	0.595123	0.490384	0.467834	0.512524	172	0.68025	0.660447	0.699175
174	0.567269	0.540132	0.59345	0.489172	0.466616	0.511321	173	0.678742	0.658908	0.6977
175	0.567269	0.540132	0.59345	0.487353	0.464789	0.509517	174	0.677736	0.657882	0.696716
176	0.566417	0.53927	0.592612	0.486747	0.46418	0.508915	175	0.677736	0.657882	0.696716
177	0.565566	0.538408	0.591774	0.48614	0.46357	0.508313	176	0.676727	0.656853	0.69573
178	0.563862	0.536684	0.590098				177	0.67471	0.654796	0.693757
179	0.560455	0.533238	0.586744	0.485532	0.462959	0.507709	178	0.673195	0.653251	0.692275
180	0.560455	0.533238	0.586744	0.483092	0.460508	0.505288	179	0.672689	0.652736	0.691781
181	0.558749	0.531513	0.585064	0.482481	0.459895	0.504681	180	0.672183	0.652219	0.691286
182	0.557892	0.530646	0.58422	0.481258	0.458666	0.503468	181	0.670662	0.650669	0.689798
183	0.557892	0.530646	0.58422	0.480647	0.458052	0.50286	182	0.670662	0.650669	0.689798
184	0.557032	0.529777	0.583374	0.479421	0.456821	0.501643	183	0.670662	0.650669	0.689798
185	0.55531	0.528036	0.581679	0.477574	0.454967	0.499811	184	0.669645	0.649632	0.688803
186	0.551861	0.524549	0.578282				185	0.66659	0.646518	0.685814
187				0.475718	0.453103	0.497968	186	0.666081	0.645999	0.685315
188	0.551861	0.524549	0.578282	0.47386	0.451237	0.496124	187	0.665062	0.644961	0.684318
189	0.551861	0.524549	0.578282	0.472618	0.44999	0.49489	188	0.664553	0.644442	0.68382
190	0.550992	0.52367	0.577426	0.471376	0.448743	0.493657	189	0.662516	0.642367	0.681826
191	0.550123	0.522792	0.576571	0.470129	0.447491	0.492419	190	0.662516	0.642367	0.681826
192	0.550123	0.522792	0.576571	0.469505	0.446864	0.491799	191	0.662006	0.641848	0.681327
193	0.549246	0.521904	0.575707	0.468256	0.44561	0.490559	192	0.659966	0.63977	0.679329
194	0.547488	0.520126	0.573977	0.467631	0.444983	0.489938	193	0.659966	0.63977	0.679329
195	0.546609	0.519238	0.573111	0.467004	0.444354	0.489315	194	0.658431	0.638207	0.677826
196	0.545731	0.518349	0.572246	0.465121	0.442464	0.487445	195	0.656385	0.636124	0.675822
197				0.465121	0.442464	0.487445	196	0.655872	0.635601	0.675319
198	0.545731	0.518349	0.572246	0.464489	0.441829	0.486818	197	0.654846	0.634556	0.674314
199	0.545731	0.518349	0.572246	0.464489	0.441829	0.486818	198	0.654332	0.634033	0.67381
200	0.543965	0.516563	0.570507	0.463853	0.441191	0.486187	199
201	0.543081	0.515671	0.569638	0.463218	0.440553	0.485556	200	0.652789	0.632462	0.672298
202	0.542198	0.514778	0.568768	0.462582	0.439914	0.484924	201	0.652789	0.632462	0.672298
203	0.541315	0.513885	0.567898	0.462582	0.439914	0.484924	202	0.652273	0.631937	0.671793
204	0.541315	0.513885	0.567898	0.46003	0.437352	0.48239	203
206	0.538657	0.511199	0.56528	0.458753	0.436071	0.481123	204	0.650722	0.630358	0.670274
207	0.53777	0.510303	0.564405	0.458753	0.436071	0.481123	205	0.650722	0.630358	0.670274
208	0.53777	0.510303	0.564405	0.457472	0.434785	0.47985	206	0.650204	0.629831	0.669766
209	0.53688	0.509403	0.563528	0.456191	0.433499	0.478577	207	0.649165	0.628774	0.668748
210	0.535986	0.5085	0.562648				208	0.648646	0.628245	0.668239
211	0.535093	0.507597	0.561768	0.45555	0.432856	0.477941	209	0.648126	0.627716	0.66773
212	0.535093	0.507597	0.561768				210	0.647606	0.627186	0.66722
213				0.453628	0.430927	0.476031	211	0.646043	0.625595	0.665688
214	0.533304	0.505789	0.560005	0.453628	0.430927	0.476031	212	0.644999	0.624533	0.664666
215	0.530619	0.503077	0.557359	0.452984	0.430282	0.475392	213	0.644477	0.624002	0.664154
216	0.530619	0.503077	0.557359				214	0.643431	0.622938	0.663129
217	0.52972	0.502169	0.556473	0.451054	0.428345	0.473474	215	0.642909	0.622406	0.662617
218	0.527022	0.499444	0.553813	0.449767	0.427054	0.472195	216	0.642909	0.622406	0.662617
220				0.448476	0.42576	0.470912	217	0.641338	0.620808	0.661077
221	0.523424	0.495813	0.550265	0.446541	0.423819	0.468988	218	0.64029	0.619742	0.66005
222	0.523424	0.495813	0.550265	0.446541	0.423819	0.468988	219	0.639766	0.619209	0.659536
223	0.522523	0.494904	0.549376				220	0.638716	0.618141	0.658506
224	0.521622	0.493995	0.548487	0.446541	0.423819	0.468988	221	0.637665	0.617072	0.657476
225	0.521622	0.493995	0.548487	0.445892	0.423168	0.468343	222	0.63714	0.616538	0.656961
226	0.520718	0.493083	0.547595				223
227	0.518006	0.490347	0.544919	0.445242	0.422516	0.467697	224	0.63714	0.616538	0.656961
228	0.517102	0.489435	0.544027	0.444592	0.421864	0.467051	225	0.636613	0.616002	0.656444
229	0.51439	0.4867	0.541349				226	0.636085	0.615465	0.655927
230	0.513483	0.485786	0.540453	0.444592	0.421864	0.467051	227	0.636085	0.615465	0.655927
231				0.442639	0.419906	0.46511	228	0.635556	0.614927	0.655408
232				0.441337	0.418601	0.463815	229
233				0.440686	0.417949	0.463168	230
234	0.513483	0.485786	0.540453	0.438724	0.415983	0.461217	231	0.634496	0.613849	0.654368
235				0.436105	0.413358	0.458612	232	0.633965	0.613309	0.653848
236				0.43545	0.412702	0.457961	233	0.633434	0.612769	0.653328
237	0.510752	0.483032	0.537756	0.434796	0.412046	0.457309	234	0.632373	0.611689	0.652286
238	0.508924	0.48119	0.535952	0.433484	0.410732	0.456004	235	0.63078	0.610069	0.650724
239	0.507094	0.479345	0.534144				236	0.63078	0.610069	0.650724
240	0.507094	0.479345	0.534144	0.433484	0.410732	0.456004	237	0.630248	0.609529	0.650202
241	0.503412	0.475635	0.530507				238	0.629184	0.608447	0.649159
242	0.503412	0.475635	0.530507	0.432826	0.410073	0.45535	239	0.627587	0.606824	0.647592
243				0.431511	0.408755	0.454041	240	0.625454	0.604656	0.645499
244	0.501558	0.473766	0.528676	0.429534	0.406776	0.452074	241	0.624388	0.603572	0.644452
245				0.42624	0.403478	0.448795	242	0.624388	0.603572	0.644452
246	0.501558	0.473766	0.528676	0.424923	0.402159	0.447483	243	0.622787	0.601946	0.642881
247				0.424263	0.401499	0.446826	244	0.621718	0.600859	0.641831
248	0.499697	0.47189	0.526838				245	0.621718	0.600859	0.641831
249	0.499697	0.47189	0.526838				246	0.620111	0.599227	0.640254
250	0.498765	0.470951	0.525917	0.423601	0.400836	0.446167	247	0.620111	0.599227	0.640254
251				0.422938	0.400173	0.445507	248	0.619035	0.598133	0.639197
252	0.498765	0.470951	0.525917	0.420286	0.39752	0.442866	249	0.617958	0.59704	0.63814
253	0.497829	0.470008	0.524993	0.420286	0.39752	0.442866	250
254	0.497829	0.470008	0.524993	0.418285	0.395517	0.440872	251	0.616882	0.595946	0.637083
255	0.49689	0.469061	0.524065	0.417618	0.39485	0.440208	252	0.615803	0.594851	0.636024
256				0.416277	0.393508	0.438872	253	0.615263	0.594303	0.635494
257	0.495945	0.468109	0.523132	0.415606	0.392836	0.438204	254	0.614183	0.593206	0.634433
258	0.494056	0.466204	0.521267	0.414934	0.392165	0.437535	255	0.614183	0.593206	0.634433
259	0.493111	0.465252	0.520333	0.413592	0.390822	0.436197	256	0.613101	0.592106	0.63337
260				0.413592	0.390822	0.436197	257	0.612559	0.591556	0.632839
261	0.493111	0.465252	0.520333				258	0.610933	0.589905	0.631241
262	0.492163	0.464297	0.519397	0.413592	0.390822	0.436197	259	0.609847	0.588802	0.630174
263				0.413592	0.390822	0.436197	260	0.608761	0.5877	0.629107
264	0.492163	0.464297	0.519397				261	0.608217	0.587148	0.628573
265	0.491213	0.463339	0.518458	0.412915	0.390144	0.435523	262	0.607129	0.586044	0.627504
266				0.410884	0.388113	0.4335	263	0.606585	0.585491	0.62697
268				0.410884	0.388113	0.4335	264	0.606585	0.585491	0.62697
269	0.490259	0.462378	0.517516	0.410884	0.388113	0.4335	265	0.606039	0.584937	0.626433
270	0.489305	0.461417	0.516574	0.409526	0.386754	0.432147	266	0.606039	0.584937	0.626433
271	0.488351	0.460456	0.515632	0.408846	0.386075	0.43147	267	0.605492	0.584381	0.625895
272	0.487398	0.459495	0.514689	0.407488	0.384716	0.430116	268	0.605492	0.584381	0.625895
273				0.406809	0.384037	0.429439	269	0.604941	0.583823	0.625355
274	0.48644	0.45853	0.513743	0.40613	0.383358	0.428762	270	0.603287	0.582143	0.62373
276	0.485482	0.457565	0.512797	0.405448	0.382677	0.428083	271	0.602735	0.581583	0.623188
277	0.484525	0.456601	0.511851	0.403404	0.380633	0.426045	272	0.602183	0.581023	0.622646
278	0.482606	0.454668	0.509954	0.402719	0.379949	0.425363	273	0.601077	0.5799	0.621559
279	0.482606	0.454668	0.509954	0.402033	0.379263	0.424679	274	0.600523	0.579338	0.621015
280				0.401346	0.378576	0.423994	275	0.599414	0.578212	0.619925
281	0.478753	0.450789	0.506145	0.400659	0.377889	0.423309	276	0.599414	0.578212	0.619925
282	0.478753	0.450789	0.506145	0.400659	0.377889	0.423309	277	0.597748	0.57652	0.618287
283	0.477786	0.449815	0.505189				278	0.597192	0.575956	0.617741
284				0.400659	0.377889	0.423309	279
285	0.477786	0.449815	0.505189	0.399968	0.377198	0.42262	280	0.595524	0.574263	0.616102
286	0.476815	0.448837	0.504229	0.399968	0.377198	0.42262	281	0.595524	0.574263	0.616102
287				0.398582	0.375812	0.421239	282	0.594967	0.573698	0.615554
288	0.475841	0.447857	0.503267	0.397195	0.374426	0.419857	283
289	0.475841	0.447857	0.503267	0.396501	0.373732	0.419165	284	0.59441	0.573133	0.615006
290				0.395805	0.373037	0.418471	285	0.593295	0.572002	0.613911
291	0.474862	0.446871	0.5023	0.394412	0.371644	0.417082	286
292				0.393715	0.370947	0.416387	287	0.593295	0.572002	0.613911
293				0.392319	0.369552	0.414995	288	0.592737	0.571436	0.613362
294	0.472904	0.4449	0.500364	0.390922	0.368157	0.413603	289	0.591619	0.570302	0.612263
295	0.471925	0.443914	0.499396	0.390922	0.368157	0.413603	290	0.591619	0.570302	0.612263
296				0.390223	0.367459	0.412905	291	0.591056	0.569731	0.61171
297	0.471925	0.443914	0.499396	0.390223	0.367459	0.412905	293	0.58993	0.568587	0.610603
298				0.389521	0.366757	0.412205	294	0.589366	0.568016	0.610049
299				0.387416	0.364654	0.410105	295	0.589366	0.568016	0.610049
300	0.470938	0.44292	0.49842				296	0.588238	0.566871	0.60894
301	0.468963	0.440932	0.496468	0.386713	0.363952	0.409403	297	0.587108	0.565725	0.607829
302				0.386713	0.363952	0.409403	298	0.585978	0.564579	0.606718
303	0.467972	0.439934	0.495488	0.386	0.36324	0.408694	299	0.585412	0.564005	0.606162
304	0.465985	0.437933	0.493523	0.385288	0.362528	0.407983	300	0.584847	0.563431	0.605605
305	0.463993	0.435929	0.491554				301	0.583714	0.562283	0.604492
306	0.462997	0.434927	0.490569	0.384575	0.361815	0.407272	302	0.583714	0.562283	0.604492
307	0.462002	0.433926	0.489584	0.383148	0.36039	0.405849	303	0.583714	0.562283	0.604492
308	0.461004	0.432922	0.488597	0.383148	0.36039	0.405849	304	0.583714	0.562283	0.604492
309	0.461004	0.432922	0.488597	0.383148	0.36039	0.405849	305	0.583144	0.561705	0.603931
310				0.38243	0.359673	0.405134	306	0.580862	0.55939	0.601687
311	0.459004	0.43091	0.486618	0.38171	0.358953	0.404416	307	0.580862	0.55939	0.601687
313	0.459004	0.43091	0.486618	0.38099	0.358233	0.403698	308
314	0.458002	0.429902	0.485627	0.38027	0.357514	0.40298	309	0.579719	0.55823	0.600563
315	0.457	0.428894	0.484635	0.38027	0.357514	0.40298	310	0.579146	0.55765	0.6
316				0.379547	0.356791	0.402259	311	0.578574	0.557069	0.599437
317	0.457	0.428894	0.484635	0.379547	0.356791	0.402259	312	0.578002	0.556489	0.598874
318				0.378095	0.355341	0.400812	313	0.577429	0.555908	0.598311
320				0.376644	0.353891	0.399364	314	0.577429	0.555908	0.598311
321				0.374462	0.351712	0.397189	315	0.577429	0.555908	0.598311
322	0.457	0.428894	0.484635				316	0.576277	0.554741	0.597178
323				0.373008	0.35026	0.395738	317	0.575702	0.554157	0.596612
324	0.455991	0.427879	0.483637	0.370823	0.348078	0.393557	318	0.575702	0.554157	0.596612
326	0.454982	0.426865	0.482639	0.369363	0.34662	0.3921	320	0.575125	0.553573	0.596045
327	0.453973	0.42585	0.48164	0.369363	0.34662	0.3921	321	0.574549	0.552988	0.595478
328	0.453973	0.42585	0.48164	0.369363	0.34662	0.3921	322	0.573971	0.552402	0.59491
329	0.453973	0.42585	0.48164	0.368625	0.345884	0.391365	323	0.573393	0.551816	0.594341
330				0.366409	0.343671	0.389154	324	0.572236	0.550643	0.593203
331	0.451933	0.423798	0.479622				325	0.570497	0.54888	0.591492
332	0.451933	0.423798	0.479622	0.364189	0.341454	0.386937	326	0.569337	0.547705	0.590351
333	0.450908	0.422767	0.478608				327	0.567596	0.54594	0.588637
334	0.448858	0.420705	0.47658				328	0.567015	0.545352	0.588065
335	0.448858	0.420705	0.47658				329	0.567015	0.545352	0.588065
336				0.361968	0.339239	0.384721	331	0.565851	0.544172	0.58692
337	0.446799	0.418634	0.474543	0.360488	0.337762	0.383242	332	0.564685	0.542991	0.585772
338				0.359747	0.337024	0.382503	333
340				0.359006	0.336284	0.381762	334	0.564685	0.542991	0.585772
341	0.44577	0.417599	0.473524				335	0.563519	0.541809	0.584624
342	0.443711	0.41553	0.471486	0.359006	0.336284	0.381762	336	0.562933	0.541216	0.584048
343	0.443711	0.41553	0.471486	0.358261	0.335541	0.381018	337
344	0.442679	0.414492	0.470464	0.357516	0.334798	0.380274	338	0.562348	0.540623	0.583471
345	0.441647	0.413456	0.469443	0.357516	0.334798	0.380274	339	0.561175	0.539434	0.582317
346	0.441647	0.413456	0.469443	0.356017	0.333303	0.378777	340	0.560002	0.538246	0.581162
347	0.441647	0.413456	0.469443	0.355267	0.332555	0.378029	341	0.559414	0.537651	0.580583
348	0.44061	0.412414	0.468416	0.354516	0.331806	0.377279	342	0.559414	0.537651	0.580583
350	0.439574	0.411372	0.46739				343
351	0.439574	0.411372	0.46739	0.353765	0.331057	0.376528	344	0.559414	0.537651	0.580583
354	0.436456	0.40824	0.464302	0.353014	0.330309	0.375778	345	0.559414	0.537651	0.580583
355	0.434378	0.406153	0.462242	0.353014	0.330309	0.375778	346	0.558824	0.537053	0.580002
356				0.351509	0.328808	0.374274	347	0.558233	0.536454	0.57942
358	0.434378	0.406153	0.462242	0.350756	0.328058	0.373522	348	0.557642	0.535856	0.578839
360	0.433336	0.405107	0.46121				349	0.557051	0.535258	0.578257
361	0.432292	0.404059	0.460175	0.350756	0.328058	0.373522	350	0.556461	0.534659	0.577676
362				0.35	0.327304	0.372767	351	0.555279	0.533463	0.576512
363				0.349241	0.326547	0.372008	352	0.555279	0.533463	0.576512
364	0.432292	0.404059	0.460175	0.34848	0.325789	0.371248	353	0.554688	0.532864	0.57593
365				0.34848	0.325789	0.371248	354	0.554688	0.532864	0.57593
366				0.34848	0.325789	0.371248	355
367				0.34848	0.325789	0.371248	356	0.554096	0.532265	0.575347
368	0.432292	0.404059	0.460175	0.34848	0.325789	0.371248	357	0.554096	0.532265	0.575347
369				0.347707	0.325018	0.370477	358	0.554096	0.532265	0.575347
370				0.346162	0.323476	0.368934	359	0.553503	0.531664	0.574762
371	0.431243	0.403005	0.459136				360	0.552316	0.530463	0.573594
373	0.431243	0.403005	0.459136	0.346162	0.323476	0.368934	361	0.552316	0.530463	0.573594
374				0.34461	0.321927	0.367385	363	0.551128	0.52926	0.572424
375	0.431243	0.403005	0.459136	0.34461	0.321927	0.367385	364	0.549939	0.528056	0.571252
376	0.430186	0.401944	0.458089	0.343832	0.321151	0.366608	365	0.549939	0.528056	0.571252
378				0.343832	0.321151	0.366608	367	0.549342	0.527452	0.570664
379	0.429129	0.400882	0.457042	0.34305	0.320372	0.365828	368
380	0.428072	0.399821	0.455994	0.34305	0.320372	0.365828	369	0.548745	0.526847	0.570075
381	0.427015	0.39876	0.454947	0.34069	0.318016	0.363472	370	0.548146	0.526241	0.569486
382				0.339903	0.317232	0.362686	371	0.547548	0.525635	0.568896
383	0.427015	0.39876	0.454947				372	0.546949	0.525029	0.568307
384	0.42489	0.396627	0.452841				373	0.546949	0.525029	0.568307
385				0.339114	0.316445	0.361899	374	0.545749	0.523814	0.567124
386	0.423828	0.395561	0.451788	0.338326	0.315658	0.361112	375
387	0.423828	0.395561	0.451788				376
388				0.337535	0.31487	0.360322	377	0.544545	0.522596	0.565938
389	0.422763	0.394493	0.450733	0.337535	0.31487	0.360322	378	0.543943	0.521987	0.565346
390	0.421698	0.393424	0.449677	0.336741	0.314078	0.35953	379
391	0.421698	0.393424	0.449677				380
392	0.421698	0.393424	0.449677	0.336741	0.314078	0.35953	381	0.543943	0.521987	0.565346
394				0.335141	0.312482	0.357933	382	0.54334	0.521376	0.564751
395				0.33434	0.311682	0.357133	383
397	0.421698	0.393424	0.449677	0.33434	0.311682	0.357133	384	0.542737	0.520766	0.564157
398				0.333536	0.31088	0.35633	385	0.542737	0.520766	0.564157
399	0.42062	0.392341	0.448608				386	0.542133	0.520154	0.563562
400				0.332732	0.310078	0.355528	387	0.541529	0.519543	0.562966
401	0.42062	0.392341	0.448608	0.332732	0.310078	0.355528	388	0.539711	0.517703	0.561175
402	0.419539	0.391255	0.447537				389
404	0.418457	0.39017	0.446465				390
405				0.331925	0.309273	0.354722	391	0.539106	0.517091	0.560578
406				0.331115	0.308465	0.353914	392	0.5385	0.516478	0.559981
407	0.417376	0.389085	0.445394	0.330305	0.307658	0.353106	393	0.537893	0.515863	0.559383
408	0.416295	0.388	0.444322	0.329496	0.30685	0.352298	394	0.537893	0.515863	0.559383
410				0.327877	0.305236	0.350681	395	0.537893	0.515863	0.559383
411				0.327067	0.304429	0.349872	396	0.537284	0.515247	0.558783
412				0.326258	0.303622	0.349063	397
413	0.415213	0.386915	0.443249	0.325446	0.302814	0.348252	399	0.537284	0.515247	0.558783
414	0.413051	0.384746	0.441104				400	0.537284	0.515247	0.558783
415	0.413051	0.384746	0.441104	0.325446	0.302814	0.348252	401	0.537284	0.515247	0.558783
416	0.411964	0.383656	0.440026	0.324632	0.302003	0.347439	402
419	0.411964	0.383656	0.440026	0.324632	0.302003	0.347439	404	0.53667	0.514625	0.558178
420	0.410874	0.382563	0.438945	0.323815	0.301188	0.346623	405	0.536056	0.514004	0.557573
421				0.322997	0.300373	0.345806	406	0.535441	0.513382	0.556967
422	0.409784	0.38147	0.437864	0.322997	0.300373	0.345806	407
423	0.409784	0.38147	0.437864				408
424				0.322175	0.299554	0.344985	409	0.534825	0.512759	0.556361
425	0.409784	0.38147	0.437864	0.322175	0.299554	0.344985	410	0.534825	0.512759	0.556361
426				0.319703	0.29709	0.342515	411	0.534209	0.512135	0.555754
427	0.409784	0.38147	0.437864				412	0.534209	0.512135	0.555754
428	0.409784	0.38147	0.437864				413	0.533592	0.511511	0.555146
429	0.409784	0.38147	0.437864	0.318042	0.295435	0.340856	414	0.533592	0.511511	0.555146
430	0.409784	0.38147	0.437864	0.317205	0.294601	0.34002	415	0.533592	0.511511	0.555146
431				0.316368	0.293767	0.339185	416	0.533592	0.511511	0.555146
432				0.316368	0.293767	0.339185	417	0.53297	0.510881	0.554533
434				0.31469	0.292094	0.337508	418	0.532348	0.510251	0.55392
435	0.408671	0.380352	0.436761				419	0.532348	0.510251	0.55392
436				0.31469	0.292094	0.337508	420	0.532348	0.510251	0.55392
437				0.31469	0.292094	0.337508	422	0.532348	0.510251	0.55392
438	0.408671	0.380352	0.436761	0.31469	0.292094	0.337508	423	0.531722	0.509617	0.553304
439	0.407554	0.379231	0.435655	0.313844	0.291251	0.336663	424	0.531097	0.508984	0.552688
440				0.312998	0.290408	0.335819	425	0.53047	0.50835	0.552071
441	0.406437	0.37811	0.434548				426	0.529843	0.507715	0.551453
442				0.311302	0.288717	0.334124	427	0.529843	0.507715	0.551453
443	0.405321	0.37699	0.433442				428	0.528586	0.506442	0.550215
444				0.310449	0.287867	0.333272	429	0.527958	0.505806	0.549596
445				0.309596	0.287017	0.33242	430	0.526072	0.503898	0.547738
447	0.403088	0.374749	0.431228				431	0.524187	0.50199	0.54588
449	0.401971	0.37363	0.43012				433	0.522928	0.500716	0.54464
450	0.401971	0.37363	0.43012	0.309596	0.287017	0.33242	434	0.522928	0.500716	0.54464
451				0.308738	0.286162	0.331564	435	0.521668	0.499442	0.543398
453				0.308738	0.286162	0.331564	437	0.521037	0.498804	0.542776
455				0.308738	0.286162	0.331564	438	0.520406	0.498165	0.542153
456				0.307874	0.2853	0.330701	439	0.520406	0.498165	0.542153
457				0.307874	0.2853	0.330701	440	0.519139	0.496884	0.540905
458	0.400851	0.372507	0.42901				441	0.519139	0.496884	0.540905
460	0.400851	0.372507	0.42901				443	0.519139	0.496884	0.540905
461				0.307006	0.284436	0.329835	446	0.519139	0.496884	0.540905
462	0.400851	0.372507	0.42901				447	0.517866	0.495595	0.539649
463	0.399722	0.371374	0.427891	0.307006	0.284436	0.329835	448	0.517229	0.494951	0.539021
464	0.398593	0.370241	0.426771				449
465				0.307006	0.284436	0.329835	450	0.51659	0.494305	0.538392
466				0.306134	0.283566	0.328964	453	0.51659	0.494305	0.538392
467	0.397464	0.369109	0.425651	0.305262	0.282696	0.328094	455	0.515951	0.493658	0.537762
468				0.305262	0.282696	0.328094	456	0.515951	0.493658	0.537762
469				0.304387	0.281824	0.327221	457	0.514669	0.492361	0.536498
470				0.304387	0.281824	0.327221	458	0.514669	0.492361	0.536498
472				0.304387	0.281824	0.327221	460
473	0.397464	0.369109	0.425651				461	0.514669	0.492361	0.536498
474	0.397464	0.369109	0.425651	0.303508	0.280947	0.326343	462	0.51338	0.491058	0.535228
475				0.302628	0.28007	0.325465	463	0.51338	0.491058	0.535228
476	0.395186	0.366824	0.423393	0.301746	0.27919	0.324584	464	0.512736	0.490406	0.534592
477	0.394047	0.365683	0.422263	0.301746	0.27919	0.324584	465	0.512091	0.489753	0.533957
478	0.392908	0.364541	0.421133	0.299976	0.277426	0.322817	467	0.511446	0.489101	0.533321
479				0.299091	0.276544	0.321934	468	0.510801	0.488449	0.532685
480				0.299091	0.276544	0.321934	471	0.510801	0.488449	0.532685
481	0.392908	0.364541	0.421133	0.299091	0.276544	0.321934	473
482	0.391766	0.363396	0.42	0.298198	0.275654	0.321042	474
485				0.298198	0.275654	0.321042	476
486	0.390624	0.362251	0.418867				477	0.510153	0.487794	0.532047
487	0.389479	0.361103	0.41773	0.2973	0.274759	0.320146	478	0.510153	0.487794	0.532047
488				0.296399	0.27386	0.319247	479	0.508209	0.485827	0.530129
492				0.294597	0.272064	0.317449	481
493	0.389479	0.361103	0.41773				482	0.50756	0.485172	0.52949
494	0.389479	0.361103	0.41773				483	0.50756	0.485172	0.52949
495	0.388326	0.359948	0.416587				484	0.50691	0.484515	0.528849
496	0.388326	0.359948	0.416587	0.294597	0.272064	0.317449	485	0.506261	0.483858	0.528208
499				0.293693	0.271164	0.316546	486
500	0.386015	0.357632	0.414294	0.293693	0.271164	0.316546	487	0.505611	0.483201	0.527567
501	0.386015	0.357632	0.414294				490	0.505611	0.483201	0.527567
505				0.293693	0.271164	0.316546	491	0.50496	0.482543	0.526925
506				0.293693	0.271164	0.316546	493	0.50496	0.482543	0.526925
509	0.386015	0.357632	0.414294				494	0.504308	0.481884	0.526283
510	0.384849	0.356463	0.413137				495
511				0.293693	0.271164	0.316546	496	0.504308	0.481884	0.526283
512				0.293693	0.271164	0.316546	498	0.503656	0.481225	0.525639
515	0.383679	0.35529	0.411977	0.291852	0.269326	0.31471	500	0.503656	0.481225	0.525639
517				0.290929	0.268405	0.313789	501
519	0.382509	0.354118	0.410816				502	0.503656	0.481225	0.525639
520	0.381339	0.352946	0.409655				504	0.503	0.480561	0.524993
521				0.290929	0.268405	0.313789	505	0.502344	0.479897	0.524345
522				0.289999	0.267478	0.312862	506	0.502344	0.479897	0.524345
523	0.381339	0.352946	0.409655	0.28907	0.266551	0.311935	507	0.502344	0.479897	0.524345
524	0.380166	0.35177	0.408491				508	0.50102	0.478559	0.52304
526	0.378993	0.350595	0.407326	0.28907	0.266551	0.311935	509
527	0.378993	0.350595	0.407326	0.288137	0.26562	0.311006	510
529				0.287202	0.264687	0.310073	511	0.499696	0.47722	0.521735
531	0.377816	0.349416	0.406158	0.286266	0.263754	0.309139	512	0.499034	0.476551	0.521082
533				0.285331	0.262822	0.308206	513	0.498372	0.475882	0.520429
538	0.376639	0.348238	0.404989				515	0.497711	0.475213	0.519777
539				0.28346	0.260957	0.306338	516	0.497049	0.474544	0.519124
541	0.376639	0.348238	0.404989	0.28346	0.260957	0.306338	519	0.496387	0.473875	0.518471
542	0.37427	0.345865	0.402638				520	0.496387	0.473875	0.518471
543				0.28346	0.260957	0.306338	521	0.496387	0.473875	0.518471
545	0.37427	0.345865	0.402638	0.282518	0.260018	0.305399	522	0.495722	0.473203	0.517815
546	0.373082	0.344676	0.401458	0.281576	0.25908	0.304459	523	0.495056	0.47253	0.517158
547	0.373082	0.344676	0.401458	0.279686	0.257197	0.302572	524
548	0.371886	0.343478	0.400271				526
549				0.27779	0.255309	0.300679	527	0.495056	0.47253	0.517158
550	0.370686	0.342277	0.39908				529	0.494387	0.471853	0.516498
551	0.369487	0.341076	0.397889				531
552				0.275894	0.253421	0.298784	532	0.493718	0.471177	0.515838
554				0.274943	0.252474	0.297833	534	0.493718	0.471177	0.515838
555				0.274943	0.252474	0.297833	535	0.493718	0.471177	0.515838
557	0.369487	0.341076	0.397889				536	0.493047	0.470499	0.515177
559				0.273985	0.251521	0.296877	537	0.493047	0.470499	0.515177
561	0.369487	0.341076	0.397889				538
562	0.368275	0.339862	0.396687				539	0.491032	0.468462	0.513189
563	0.367064	0.338649	0.395484				541	0.490359	0.467781	0.512525
564				0.273023	0.250564	0.295916	542
565	0.365852	0.337437	0.394281				543	0.489685	0.467101	0.51186
566	0.365852	0.337437	0.394281	0.272062	0.249607	0.294956	545
567	0.365852	0.337437	0.394281				546	0.488338	0.465739	0.510531
568	0.365852	0.337437	0.394281				547	0.488338	0.465739	0.510531
569	0.365852	0.337437	0.394281	0.271101	0.24865	0.293995	548
571	0.364625	0.336207	0.393063	0.271101	0.24865	0.293995	550
573	0.363393	0.334973	0.391841				551	0.487662	0.465057	0.509864
574	0.360929	0.332506	0.389396	0.270136	0.247691	0.293031	552	0.487662	0.465057	0.509864
575				0.270136	0.247691	0.293031	554	0.487662	0.465057	0.509864
576				0.270136	0.247691	0.293031	555	0.486985	0.464372	0.509196
577				0.270136	0.247691	0.293031	556	0.486307	0.463687	0.508527
578				0.270136	0.247691	0.293031	557	0.485629	0.463002	0.507858
579	0.359697	0.331273	0.388173	0.269154	0.246712	0.29205	558	0.485629	0.463002	0.507858
581	0.358465	0.33004	0.386949				559	0.485629	0.463002	0.507858
585				0.268171	0.245734	0.29107	560	0.485629	0.463002	0.507858
586				0.268171	0.245734	0.29107	561	0.485629	0.463002	0.507858
588	0.357229	0.328803	0.385721	0.268171	0.245734	0.29107	562	0.484946	0.462311	0.507184
589				0.267182	0.244748	0.290082	563	0.483578	0.460929	0.505835
592				0.266192	0.243763	0.289094	564	0.482894	0.460237	0.50516
595				0.266192	0.243763	0.289094	565
596	0.357229	0.328803	0.385721				566	0.48221	0.459546	0.504485
597	0.357229	0.328803	0.385721	0.266192	0.243763	0.289094	567	0.481526	0.458855	0.50381
598	0.355985	0.327558	0.384485				568	0.480842	0.458164	0.503135
601	0.355985	0.327558	0.384485	0.265195	0.24277	0.288099	569	0.480842	0.458164	0.503135
603	0.354736	0.326307	0.383245				570	0.480842	0.458164	0.503135
604	0.354736	0.326307	0.383245				571	0.480842	0.458164	0.503135
605				0.264194	0.241773	0.2871	572	0.478078	0.455372	0.500408
609				0.263194	0.240777	0.286101	573	0.477386	0.454673	0.499726
611	0.353478	0.325048	0.381996	0.262189	0.239776	0.285098	574	0.477386	0.454673	0.499726
612	0.35222	0.323789	0.380747	0.262189	0.239776	0.285098	575	0.477386	0.454673	0.499726
613	0.35222	0.323789	0.380747				576	0.477386	0.454673	0.499726
614	0.35222	0.323789	0.380747				577	0.477386	0.454673	0.499726
617	0.35222	0.323789	0.380747				578	0.477386	0.454673	0.499726
618				0.262189	0.239776	0.285098	579
624	0.35222	0.323789	0.380747	0.262189	0.239776	0.285098	580	0.477386	0.454673	0.499726
625				0.260149	0.237743	0.283063	581	0.475988	0.45326	0.498347
626				0.260149	0.237743	0.283063	582	0.47529	0.452554	0.497657
627	0.35222	0.323789	0.380747				583	0.47529	0.452554	0.497657
630	0.35222	0.323789	0.380747				585	0.47319	0.450432	0.495585
631	0.350934	0.322501	0.379473				586	0.47249	0.449725	0.494895
632				0.259124	0.236723	0.282041	587	0.47249	0.449725	0.494895
633	0.349649	0.321213	0.378198				588
634	0.348363	0.319926	0.376923	0.259124	0.236723	0.282041	589	0.471788	0.449015	0.494202
636	0.347078	0.318639	0.375647				590	0.471084	0.448305	0.493508
638				0.259124	0.236723	0.282041	591	0.469676	0.446882	0.492118
642				0.258084	0.235685	0.281004	593	0.469676	0.446882	0.492118
645	0.347078	0.318639	0.375647	0.258084	0.235685	0.281004	594	0.469676	0.446882	0.492118
646				0.257035	0.234639	0.279959	595	0.469676	0.446882	0.492118
647				0.257035	0.234639	0.279959	596
651	0.344497	0.316056	0.373086				597	0.468968	0.446167	0.491419
655	0.344497	0.316056	0.373086	0.257035	0.234639	0.279959	598
656	0.344497	0.316056	0.373086				599	0.468259	0.445451	0.49072
658	0.341897	0.313453	0.370505	0.253861	0.231473	0.276798	600	0.468259	0.445451	0.49072
659	0.341897	0.313453	0.370505				601	0.468259	0.445451	0.49072
662	0.341897	0.313453	0.370505				602	0.468259	0.445451	0.49072
664	0.341897	0.313453	0.370505	0.253861	0.231473	0.276798	603
666				0.253861	0.231473	0.276798	604
668	0.341897	0.313453	0.370505				605	0.467544	0.444728	0.490015
670	0.341897	0.313453	0.370505				606	0.46611	0.443279	0.4886
672				0.253861	0.231473	0.276798	607	0.46611	0.443279	0.4886
677	0.340572	0.312126	0.369191				608	0.46539	0.442551	0.48789
681	0.339247	0.310798	0.367877				609	0.46539	0.442551	0.48789
682	0.337922	0.309471	0.366562				611
683				0.253861	0.231473	0.276798	612	0.464666	0.441819	0.487176
684				0.252781	0.230394	0.275723	613	0.463942	0.441087	0.486462
685	0.336591	0.308139	0.365243				614	0.463942	0.441087	0.486462
686				0.251696	0.229311	0.274644	617	0.463217	0.440354	0.485747
687	0.335261	0.306808	0.363922				618	0.463217	0.440354	0.485747
692	0.335261	0.306808	0.363922				623	0.463217	0.440354	0.485747
694	0.335261	0.306808	0.363922				624	0.463217	0.440354	0.485747
697				0.251696	0.229311	0.274644	625	0.463217	0.440354	0.485747
698	0.333909	0.305453	0.362582				626	0.462487	0.439616	0.485027
701	0.333909	0.305453	0.362582				627	0.461756	0.438877	0.484307
702	0.332552	0.304094	0.361236				630
707	0.332552	0.304094	0.361236				631	0.461756	0.438877	0.484307
708	0.332552	0.304094	0.361236				633
709				0.251696	0.229311	0.274644	634	0.460292	0.437397	0.482864
710	0.331183	0.302722	0.35988				636	0.459561	0.436658	0.482142
711	0.331183	0.302722	0.35988				639	0.458828	0.435917	0.481419
713				0.250592	0.228207	0.273547	640	0.456629	0.433695	0.47925
717				0.249488	0.227104	0.27245	641	0.456629	0.433695	0.47925
718	0.329803	0.301339	0.358513	0.249488	0.227104	0.27245	642	0.455894	0.432952	0.478524
721				0.249488	0.227104	0.27245	643	0.455157	0.432208	0.477798
725	0.329803	0.301339	0.358513	0.249488	0.227104	0.27245	645
727	0.329803	0.301339	0.358513	0.247241	0.224856	0.270218	647	0.454421	0.431464	0.477071
728	0.329803	0.301339	0.358513				649	0.453684	0.43072	0.476344
729	0.329803	0.301339	0.358513				651	0.452948	0.429976	0.475618
730	0.329803	0.301339	0.358513				653	0.452948	0.429976	0.475618
731	0.328394	0.299924	0.357119				655
734				0.246117	0.223733	0.269102	656	0.452207	0.429228	0.474887
737				0.246117	0.223733	0.269102	657	0.452207	0.429228	0.474887
744	0.325563	0.297082	0.354319	0.246117	0.223733	0.269102	658
748	0.324147	0.295663	0.352918				659	0.452207	0.429228	0.474887
749				0.244983	0.222599	0.267975	660	0.451462	0.428475	0.474152
751	0.324147	0.295663	0.352918				661	0.450716	0.427721	0.473416
753	0.324147	0.295663	0.352918				662	0.450716	0.427721	0.473416
754				0.244983	0.222599	0.267975	663	0.450716	0.427721	0.473416
761	0.321292	0.292798	0.350091				664
762	0.321292	0.292798	0.350091	0.243838	0.221454	0.266839	665	0.450716	0.427721	0.473416
766	0.319857	0.29136	0.348671				666	0.450716	0.427721	0.473416
767	0.319857	0.29136	0.348671				668	0.449964	0.426961	0.472674
770				0.243838	0.221454	0.266839	670	0.449964	0.426961	0.472674
771	0.319857	0.29136	0.348671				671	0.449964	0.426961	0.472674
772	0.31841	0.289908	0.347239	0.243838	0.221454	0.266839	674	0.449964	0.426961	0.472674
775				0.242677	0.220291	0.265687	675	0.449964	0.426961	0.472674
778	0.31841	0.289908	0.347239	0.241516	0.219129	0.264535	676	0.449964	0.426961	0.472674
779				0.241516	0.219129	0.264535	677	0.449964	0.426961	0.472674
780				0.240349	0.217962	0.263378	679	0.449964	0.426961	0.472674
782	0.31841	0.289908	0.347239	0.239182	0.216795	0.26222	680	0.4492	0.426188	0.471922
784				0.238015	0.215629	0.261061	681	0.4492	0.426188	0.471922
791	0.316943	0.288434	0.345789				682	0.448432	0.425411	0.471165
793				0.238015	0.215629	0.261061	683	0.447664	0.424634	0.470409
797				0.236843	0.214457	0.259896	684	0.446896	0.423857	0.469652
798				0.235671	0.213286	0.258731	685	0.446128	0.423081	0.468895
801	0.316943	0.288434	0.345789				687
803	0.315468	0.286955	0.344331				689	0.446128	0.423081	0.468895
804				0.234492	0.212109	0.257561	691	0.446128	0.423081	0.468895
806				0.234492	0.212109	0.257561	692	0.445358	0.422301	0.468136
809	0.313987	0.285468	0.342867				694	0.444587	0.421522	0.467377
811	0.312506	0.283982	0.341402	0.234492	0.212109	0.257561	698	0.443817	0.420743	0.466617
814	0.311011	0.282481	0.339924				701	0.443045	0.419962	0.465857
815				0.234492	0.212109	0.257561	702	0.442273	0.419182	0.465096
818				0.234492	0.212109	0.257561	703	0.442273	0.419182	0.465096
819	0.311011	0.282481	0.339924				705	0.4415	0.4184	0.464333
823				0.23329	0.210906	0.256368	706	0.440727	0.417619	0.463571
825				0.232087	0.209703	0.255174	707	0.440727	0.417619	0.463571
830	0.309509	0.280973	0.338439				708	0.440727	0.417619	0.463571
831	0.308006	0.279466	0.336953				710	0.440727	0.417619	0.463571
834				0.232087	0.209703	0.255174	711
835	0.306504	0.27796	0.335466				716	0.439948	0.416831	0.462804
839	0.306504	0.27796	0.335466	0.232087	0.209703	0.255174	718	0.439948	0.416831	0.462804
847	0.306504	0.27796	0.335466	0.230872	0.208488	0.253969	719	0.439948	0.416831	0.462804
848				0.230872	0.208488	0.253969	720	0.438382	0.415248	0.461261
852				0.230872	0.208488	0.253969	721	0.437598	0.414455	0.460488
856	0.304986	0.276438	0.333965				725	0.436814	0.413662	0.459715
857	0.304986	0.276438	0.333965	0.229644	0.207259	0.252752	726	0.43603	0.412869	0.458941
861				0.229644	0.207259	0.252752	727
862	0.304986	0.276438	0.333965	0.229644	0.207259	0.252752	728
871	0.303454	0.2749	0.33245				729	0.43603	0.412869	0.458941
876	0.303454	0.2749	0.33245				730	0.43603	0.412869	0.458941
884				0.229644	0.207259	0.252752	731
886				0.229644	0.207259	0.252752	732	0.435243	0.412073	0.458166
889				0.229644	0.207259	0.252752	733	0.434453	0.411275	0.457387
890	0.303454	0.2749	0.33245				734	0.433663	0.410476	0.456608
891	0.303454	0.2749	0.33245	0.229644	0.207259	0.252752	735	0.433663	0.410476	0.456608
898				0.228368	0.205978	0.251491	736	0.432871	0.409676	0.455828
899				0.228368	0.205978	0.251491	737	0.432871	0.409676	0.455828
901	0.303454	0.2749	0.33245				739	0.432871	0.409676	0.455828
902	0.301889	0.273328	0.330906				740	0.432077	0.408873	0.455045
906	0.300325	0.271757	0.329361				742	0.431283	0.40807	0.454262
908	0.298761	0.270187	0.327815	0.227085	0.20469	0.250224	744	0.431283	0.40807	0.454262
909				0.225802	0.203403	0.248956	747	0.431283	0.40807	0.454262
910				0.224519	0.202117	0.247687	748
918				0.224519	0.202117	0.247687	750	0.430483	0.407261	0.453473
921				0.223229	0.200824	0.246411	751	0.429683	0.406452	0.452685
923	0.298761	0.270187	0.327815	0.223229	0.200824	0.246411	753	0.428079	0.404832	0.451104
924				0.221931	0.199523	0.245127	754	0.427278	0.404021	0.450314
927				0.221931	0.199523	0.245127	759	0.426476	0.403211	0.449523
933				0.220626	0.198214	0.243836	760	0.426476	0.403211	0.449523
934	0.297189	0.268609	0.326261	0.219312	0.196898	0.242537	761	0.42567	0.402397	0.448728
939				0.217999	0.195583	0.241237	762
940	0.295608	0.267023	0.324699	0.216686	0.194269	0.239937	763	0.42567	0.402397	0.448728
943	0.295608	0.267023	0.324699				765	0.42567	0.402397	0.448728
945	0.294019	0.265428	0.323129				766	0.42567	0.402397	0.448728
946	0.292429	0.263835	0.321557				767
948	0.292429	0.263835	0.321557				768	0.42567	0.402397	0.448728
949	0.292429	0.263835	0.321557				770	0.42567	0.402397	0.448728
950				0.216686	0.194269	0.239937	771	0.42567	0.402397	0.448728
951	0.292429	0.263835	0.321557				772
952	0.290814	0.262213	0.319962				774	0.42567	0.402397	0.448728
953	0.290814	0.262213	0.319962				775	0.424848	0.401565	0.447919
960				0.215365	0.192947	0.238628	778	0.424026	0.400734	0.447109
963	0.290814	0.262213	0.319962				779	0.424026	0.400734	0.447109
965				0.214043	0.191626	0.237319	780	0.424026	0.400734	0.447109
966	0.290814	0.262213	0.319962				782	0.4232	0.399897	0.446295
967				0.212714	0.190297	0.236001	783	0.421547	0.398225	0.444667
969				0.212714	0.190297	0.236001	784	0.42072	0.397389	0.443853
972	0.290814	0.262213	0.319962	0.212714	0.190297	0.236001	785	0.42072	0.397389	0.443853
976	0.290814	0.262213	0.319962				790	0.419889	0.396548	0.443034
982				0.211359	0.188941	0.23466	791
992				0.210004	0.187585	0.233319	793	0.419057	0.395707	0.442215
993				0.208649	0.186231	0.231976	794	0.419057	0.395707	0.442215
995	0.289152	0.260541	0.318325				795	0.418224	0.394864	0.441394
1001				0.207294	0.184878	0.230632	797	0.417389	0.39402	0.440571
1003	0.289152	0.260541	0.318325				799	0.416555	0.393176	0.439749
1007	0.287471	0.258849	0.31667				800	0.41572	0.392332	0.438926
1009	0.287471	0.258849	0.31667				801	0.414885	0.391488	0.438103
1012	0.287471	0.258849	0.31667				802	0.414885	0.391488	0.438103
1019	0.28576	0.257124	0.314987	0.20594	0.183526	0.229288	803
1020				0.204585	0.182175	0.227942	804	0.414048	0.390643	0.437279
1022	0.284048	0.255401	0.313304				806	0.414048	0.390643	0.437279
1023	0.284048	0.255401	0.313304	0.204585	0.182175	0.227942	807	0.41321	0.389795	0.436453
1026				0.204585	0.182175	0.227942	809
1028	0.284048	0.255401	0.313304				810	0.41321	0.389795	0.436453
1031	0.282316	0.253656	0.311601				811
1032	0.280584	0.251913	0.309897				812	0.41237	0.388947	0.435625
1033	0.278852	0.250171	0.308191				813	0.411529	0.388096	0.434795
1035	0.278852	0.250171	0.308191				814
1036	0.278852	0.250171	0.308191				819
1038	0.278852	0.250171	0.308191				820	0.411529	0.388096	0.434795
1041	0.277088	0.248393	0.306456				822	0.411529	0.388096	0.434795
1044				0.204585	0.182175	0.227942	824	0.410684	0.387242	0.433962
1045	0.275323	0.246617	0.304719	0.204585	0.182175	0.227942	825	0.410684	0.387242	0.433962
1046				0.204585	0.182175	0.227942	826	0.410684	0.387242	0.433962
1049				0.203183	0.180774	0.226555	827	0.410684	0.387242	0.433962
1052	0.273546	0.24483	0.302971				830
1053	0.273546	0.24483	0.302971				831	0.410684	0.387242	0.433962
1056	0.271759	0.243031	0.301212				835	0.410684	0.387242	0.433962
1060				0.203183	0.180774	0.226555	839
1064	0.269971	0.241234	0.299451				841	0.409828	0.386376	0.433119
1065	0.268183	0.239439	0.297689				843	0.408971	0.385509	0.432275
1066				0.201753	0.179341	0.225141	846	0.408112	0.38464	0.431428
1074				0.201753	0.179341	0.225141	847	0.407251	0.383769	0.43058
1079				0.201753	0.179341	0.225141	849	0.405529	0.382028	0.428883
1081				0.201753	0.179341	0.225141	850	0.405529	0.382028	0.428883
1085				0.200291	0.177875	0.223699	852	0.405529	0.382028	0.428883
1088				0.200291	0.177875	0.223699	854	0.405529	0.382028	0.428883
1093				0.198818	0.176398	0.222246	856
1094	0.268183	0.239439	0.297689	0.197345	0.174922	0.220792	857	0.404655	0.381144	0.428023
1098				0.197345	0.174922	0.220792	858	0.403781	0.38026	0.427162
1109				0.197345	0.174922	0.220792	860	0.403781	0.38026	0.427162
1114	0.266383	0.237632	0.295914				861	0.402905	0.379374	0.4263
1115	0.264583	0.235826	0.294139				862
1120				0.19585	0.173424	0.219318	863	0.401149	0.377598	0.424571
1127	0.264583	0.235826	0.294139	0.19585	0.173424	0.219318	866	0.401149	0.377598	0.424571
1128	0.264583	0.235826	0.294139				867	0.400268	0.376706	0.423702
1130				0.19585	0.173424	0.219318	869	0.399386	0.375815	0.422834
1131	0.262758	0.233994	0.29234				871	0.399386	0.375815	0.422834
1133				0.19585	0.173424	0.219318	875	0.399386	0.375815	0.422834
1136	0.262758	0.233994	0.29234				876
1138				0.19585	0.173424	0.219318	878	0.3985	0.374919	0.421962
1140				0.194308	0.171873	0.217801	879	0.3985	0.374919	0.421962
1151	0.260921	0.23215	0.290529				880	0.3985	0.374919	0.421962
1155				0.194308	0.171873	0.217801	883	0.397611	0.374019	0.421086
1157				0.192754	0.170311	0.216273	884	0.395832	0.37222	0.419333
1161				0.189645	0.167192	0.213211	885	0.394942	0.371321	0.418457
1162				0.189645	0.167192	0.213211	889	0.394942	0.371321	0.418457
1167	0.25907	0.230293	0.288705				890	0.394942	0.371321	0.418457
1168				0.189645	0.167192	0.213211	891	0.394047	0.370416	0.417575
1173				0.188064	0.165606	0.211656	895	0.394047	0.370416	0.417575
1179	0.25722	0.228438	0.286879				896	0.393149	0.369508	0.41669
1180				0.186484	0.164022	0.210098	899	0.393149	0.369508	0.41669
1182	0.25722	0.228438	0.286879				900	0.393149	0.369508	0.41669
1189	0.255356	0.226569	0.28504	0.184903	0.16244	0.208539	901
1192	0.255356	0.226569	0.28504				902
1194				0.183323	0.16086	0.206978	905	0.393149	0.369508	0.41669
1199				0.183323	0.16086	0.206978	906
1202				0.183323	0.16086	0.206978	908	0.393149	0.369508	0.41669
1211	0.255356	0.226569	0.28504				912	0.393149	0.369508	0.41669
1218				0.183323	0.16086	0.206978	913	0.393149	0.369508	0.41669
1219				0.181701	0.159235	0.20538	914	0.393149	0.369508	0.41669
1222				0.180064	0.157595	0.203767	918	0.393149	0.369508	0.41669
1232				0.180064	0.157595	0.203767	919	0.392231	0.368578	0.415787
1233				0.178412	0.155941	0.20214	920	0.392231	0.368578	0.415787
1238				0.178412	0.155941	0.20214	921	0.391308	0.367643	0.414879
1240	0.255356	0.226569	0.28504				923
1249	0.25345	0.224656	0.283164				925	0.390385	0.366709	0.413971
1252				0.178412	0.155941	0.20214	927	0.389462	0.365774	0.413063
1257	0.251545	0.222744	0.281286				928	0.389462	0.365774	0.413063
1262	0.251545	0.222744	0.281286				929	0.388537	0.364838	0.412153
1264	0.251545	0.222744	0.281286				933	0.387612	0.363902	0.411243
1266	0.24961	0.220802	0.27938	0.178412	0.155941	0.20214	934
1271				0.176713	0.154235	0.200471	940
1277	0.24961	0.220802	0.27938				941	0.386682	0.362961	0.410328
1281	0.24766	0.218845	0.27746				943
1284				0.176713	0.154235	0.200471	944	0.385753	0.36202	0.409413
1288				0.176713	0.154235	0.200471	945	0.384821	0.361077	0.408496
1289	0.24571	0.21689	0.275538	0.176713	0.154235	0.200471	946
1292	0.24571	0.21689	0.275538				948
1296				0.176713	0.154235	0.200471	949
1304				0.176713	0.154235	0.200471	951
1307				0.17491	0.152414	0.198713	952	0.383889	0.360135	0.407579
1333	0.24571	0.21689	0.275538				953
1337	0.24571	0.21689	0.275538				959	0.383889	0.360135	0.407579
1338				0.17491	0.152414	0.198713	963
1341	0.24571	0.21689	0.275538				965	0.382953	0.359187	0.406657
1344				0.173068	0.150552	0.196921	966
1345	0.24571	0.21689	0.275538				967	0.382017	0.35824	0.405735
1356	0.243679	0.214847	0.273545				968	0.382017	0.35824	0.405735
1359				0.173068	0.150552	0.196921	971	0.382017	0.35824	0.405735
1361				0.171207	0.148671	0.19511	972	0.381071	0.357283	0.404805
1367				0.169346	0.146794	0.193296	973	0.381071	0.357283	0.404805
1373				0.167486	0.14492	0.191478	976
1376	0.243679	0.214847	0.273545				987	0.381071	0.357283	0.404805
1377	0.243679	0.214847	0.273545	0.167486	0.14492	0.191478	989	0.380121	0.356321	0.40387
1385				0.167486	0.14492	0.191478	990	0.379168	0.355357	0.402933
1386	0.243679	0.214847	0.273545	0.16556	0.142976	0.189604	991	0.379168	0.355357	0.402933
1392				0.16556	0.142976	0.189604	993	0.378211	0.354388	0.401991
1413	0.243679	0.214847	0.273545				994	0.377251	0.353416	0.401047
1414	0.241578	0.212726	0.271491				995
1415				0.16556	0.142976	0.189604	996	0.376291	0.352445	0.400102
1422	0.241578	0.212726	0.271491				997	0.376291	0.352445	0.400102
1433	0.239459	0.210588	0.269419	0.16556	0.142976	0.189604	1001	0.375328	0.351471	0.399155
1434				0.163566	0.140955	0.187671	1003
1440				0.161571	0.13894	0.185733	1005	0.374366	0.350497	0.398208
1442	0.239459	0.210588	0.269419				1006	0.374366	0.350497	0.398208
1443	0.239459	0.210588	0.269419				1007
1444				0.159576	0.136929	0.183791	1008	0.373394	0.349513	0.397251
1445	0.239459	0.210588	0.269419				1009
1450	0.237262	0.208363	0.267279				1010	0.372421	0.348529	0.396295
1461				0.159576	0.136929	0.183791	1012	0.371449	0.347545	0.395338
1462	0.237262	0.208363	0.267279				1013	0.370476	0.346562	0.39438
1463	0.235024	0.206095	0.265102				1016	0.369501	0.345576	0.393421
1466				0.159576	0.136929	0.183791	1019	0.368521	0.344584	0.392456
1473	0.235024	0.206095	0.265102				1021	0.368521	0.344584	0.392456
1476				0.159576	0.136929	0.183791	1022
1479				0.157504	0.134832	0.181783	1023	0.367539	0.34359	0.391489
1487				0.157504	0.134832	0.181783	1024	0.366553	0.342594	0.390519
1489				0.157504	0.134832	0.181783	1026	0.365568	0.341597	0.389549
1492	0.232764	0.203806	0.262903				1028
1493				0.157504	0.134832	0.181783	1031	0.364583	0.340601	0.388578
1494	0.230504	0.20152	0.260701				1032
1502	0.230504	0.20152	0.260701				1033
1506	0.228222	0.199213	0.258477				1034	0.363597	0.339606	0.387608
1511				0.157504	0.134832	0.181783	1035
1518	0.22594	0.19691	0.25625				1036
1521				0.157504	0.134832	0.181783	1038	0.362612	0.33861	0.386637
1536	0.223658	0.194611	0.254019				1040	0.361626	0.337615	0.385666
1543				0.157504	0.134832	0.181783	1041
1549				0.153004	0.13024	0.177472	1042	0.359656	0.335625	0.383723
1556	0.223658	0.194611	0.254019				1045
1580	0.223658	0.194611	0.254019				1046	0.359656	0.335625	0.383723
1594	0.223658	0.194611	0.254019				1047	0.359656	0.335625	0.383723
1604	0.223658	0.194611	0.254019				1050	0.358662	0.334621	0.382744
1607				0.150754	0.127955	0.175307	1052
1608				0.150754	0.127955	0.175307	1053	0.357669	0.333618	0.381764
1611				0.150754	0.127955	0.175307	1056	0.357669	0.333618	0.381764
1612				0.148434	0.125596	0.173081	1057	0.357669	0.333618	0.381764
1613	0.221253	0.192174	0.251683				1060	0.356664	0.332603	0.380774
1617				0.148434	0.125596	0.173081	1064
1619	0.218848	0.189743	0.249343				1065
1625	0.218848	0.189743	0.249343				1067	0.356664	0.332603	0.380774
1626				0.146078	0.123202	0.17082	1068	0.356664	0.332603	0.380774
1633	0.216389	0.187253	0.246955				1071	0.355651	0.331579	0.379776
1637				0.143722	0.120816	0.168551	1073	0.355651	0.331579	0.379776
1643	0.21393	0.18477	0.244562				1077	0.355651	0.331579	0.379776
1644	0.211471	0.182291	0.242165				1078	0.354632	0.330549	0.378773
1645				0.143722	0.120816	0.168551	1079	0.354632	0.330549	0.378773
1669				0.143722	0.120816	0.168551	1081	0.354632	0.330549	0.378773
1670	0.209012	0.179818	0.239762				1086	0.354632	0.330549	0.378773
1673	0.206553	0.177349	0.237355				1094
1681				0.143722	0.120816	0.168551	1095	0.354632	0.330549	0.378773
1691				0.141244	0.118294	0.166181	1096	0.354632	0.330549	0.378773
1697	0.204094	0.174886	0.234943				1099	0.354632	0.330549	0.378773
1705				0.141244	0.118294	0.166181	1102	0.353592	0.329496	0.377751
1706	0.204094	0.174886	0.234943				1105	0.352552	0.328444	0.376728
1714	0.204094	0.174886	0.234943				1107	0.352552	0.328444	0.376728
1720				0.141244	0.118294	0.166181	1108	0.352552	0.328444	0.376728
1724				0.141244	0.118294	0.166181	1112	0.352552	0.328444	0.376728
1733				0.138579	0.115558	0.163664	1114
1743				0.138579	0.115558	0.163664	1115
1760				0.138579	0.115558	0.163664	1116	0.352552	0.328444	0.376728
1771				0.138579	0.115558	0.163664	1117	0.352552	0.328444	0.376728
1794	0.204094	0.174886	0.234943				1123	0.35149	0.327368	0.375685
1795	0.20151	0.172285	0.232426				1125	0.35149	0.327368	0.375685
1801	0.20151	0.172285	0.232426				1127
1808				0.138579	0.115558	0.163664	1128
1824				0.138579	0.115558	0.163664	1131	0.35149	0.327368	0.375685
1848	0.20151	0.172285	0.232426	0.138579	0.115558	0.163664	1132	0.350418	0.326281	0.374633
1869	0.198859	0.169612	0.229848				1136	0.349347	0.325195	0.373581
1870	0.198859	0.169612	0.229848				1138	0.349347	0.325195	0.373581
1877				0.138579	0.115558	0.163664	1145	0.348272	0.324106	0.372525
1878	0.198859	0.169612	0.229848				1151
1894	0.196135	0.16686	0.227206				1152	0.348272	0.324106	0.372525
1903	0.196135	0.16686	0.227206				1153	0.34719	0.32301	0.371464
1904				0.138579	0.115558	0.163664	1155	0.34719	0.32301	0.371464
1910				0.138579	0.115558	0.163664	1156	0.34719	0.32301	0.371464
1912	0.196135	0.16686	0.227206				1159	0.34719	0.32301	0.371464
1921				0.138579	0.115558	0.163664	1163	0.34719	0.32301	0.371464
1924	0.193292	0.163978	0.224464				1167	0.34719	0.32301	0.371464
1979	0.193292	0.163978	0.224464				1169	0.34719	0.32301	0.371464
1980	0.193292	0.163978	0.224464				1170	0.344965	0.32075	0.369283
1983				0.13528	0.112044	0.160706	1171	0.343852	0.31962	0.368192
1989	0.193292	0.163978	0.224464				1173	0.343852	0.31962	0.368192
1991				0.13528	0.112044	0.160706	1179
1995	0.190319	0.16095	0.221612				1181	0.342732	0.318483	0.367095
2013	0.190319	0.16095	0.221612				1182
2014				0.13528	0.112044	0.160706	1184	0.341612	0.317347	0.365997
2018				0.13528	0.112044	0.160706	1189	0.341612	0.317347	0.365997
2026	0.187298	0.157876	0.218714				1190	0.340488	0.316207	0.364895
2041	0.187298	0.157876	0.218714				1191	0.340488	0.316207	0.364895
2047	0.187298	0.157876	0.218714				1192
2070	0.184176	0.154694	0.21573				1193	0.340488	0.316207	0.364895
2080	0.184176	0.154694	0.21573				1196	0.339353	0.315055	0.363783
2102				0.13528	0.112044	0.160706	1200	0.339353	0.315055	0.363783
2104	0.184176	0.154694	0.21573	0.13528	0.112044	0.160706	1204	0.338214	0.313899	0.362667
2115				0.13528	0.112044	0.160706	1206	0.338214	0.313899	0.362667
2117	0.180945	0.151394	0.212652				1210	0.338214	0.313899	0.362667
2121				0.131415	0.107818	0.157384	1211	0.338214	0.313899	0.362667
2139				0.131415	0.107818	0.157384	1216	0.338214	0.313899	0.362667
2144	0.177714	0.148108	0.209561				1217	0.337052	0.312717	0.36153
2146				0.131415	0.107818	0.157384	1222	0.335886	0.311532	0.360389
2151				0.131415	0.107818	0.157384	1224	0.334719	0.310347	0.359247
2161				0.127175	0.103143	0.153809	1234	0.334719	0.310347	0.359247
2162	0.177714	0.148108	0.209561				1237	0.333549	0.309158	0.358101
2171	0.177714	0.148108	0.209561				1240
2186	0.177714	0.148108	0.209561				1247	0.332379	0.30797	0.356955
2192	0.177714	0.148108	0.209561				1248	0.332379	0.30797	0.356955
2205	0.174229	0.144532	0.206271				1249
2209	0.174229	0.144532	0.206271				1256	0.331204	0.306777	0.355805
2260				0.127175	0.103143	0.153809	1257
2267	0.174229	0.144532	0.206271				1262	0.33003	0.305585	0.354654
2273				0.127175	0.103143	0.153809	1264	0.33003	0.305585	0.354654
2275	0.174229	0.144532	0.206271				1265	0.328851	0.304389	0.353499
2284	0.174229	0.144532	0.206271				1266
2285				0.122633	0.0981306	0.150009	1267	0.327672	0.303193	0.352344
2309	0.174229	0.144532	0.206271				1269	0.327672	0.303193	0.352344
2318	0.174229	0.144532	0.206271				1271	0.327672	0.303193	0.352344
2325				0.122633	0.0981306	0.150009	1275	0.327672	0.303193	0.352344
2327				0.122633	0.0981306	0.150009	1277	0.326477	0.301979	0.351173
2330	0.174229	0.144532	0.206271				1281
2386				0.122633	0.0981306	0.150009	1283	0.325281	0.300765	0.350001
2388	0.170177	0.14027	0.202572				1285	0.325281	0.300765	0.350001
2389				0.117524	0.0924272	0.145857	1289
2393				0.117524	0.0924272	0.145857	1292	0.325281	0.300765	0.350001
2398	0.170177	0.14027	0.202572				1294	0.324076	0.299542	0.348821
2410	0.166027	0.135918	0.198776				1296	0.324076	0.299542	0.348821
2419				0.117524	0.0924272	0.145857	1297	0.324076	0.299542	0.348821
2440	0.166027	0.135918	0.198776				1298	0.324076	0.299542	0.348821
2466	0.16177	0.131469	0.194879				1302	0.324076	0.299542	0.348821
2470				0.117524	0.0924272	0.145857	1303	0.324076	0.299542	0.348821
2493				0.117524	0.0924272	0.145857	1304	0.322844	0.29829	0.347616
2494	0.157397	0.126913	0.19087				1306	0.322844	0.29829	0.347616
2502				0.117524	0.0924272	0.145857	1311	0.321602	0.297027	0.346403
2602				0.117524	0.0924272	0.145857	1315	0.32036	0.295765	0.345189
2604	0.157397	0.126913	0.19087				1324	0.32036	0.295765	0.345189
2611				0.110611	0.0842353	0.140953	1328	0.319114	0.294498	0.34397
2621				0.110611	0.0842353	0.140953	1329	0.319114	0.294498	0.34397
2645				0.103237	0.0757467	0.135571	1332	0.319114	0.294498	0.34397
2651	0.157397	0.126913	0.19087				1333
2653	0.157397	0.126913	0.19087				1334	0.317857	0.29322	0.342741
2655	0.157397	0.126913	0.19087				1335	0.317857	0.29322	0.342741
2672	0.157397	0.126913	0.19087				1337
2690	0.157397	0.126913	0.19087				1339	0.317857	0.29322	0.342741
2815				0.103237	0.0757467	0.135571	1341
2829				0.103237	0.0757467	0.135571	1345
2873				0.103237	0.0757467	0.135571	1348	0.317857	0.29322	0.342741
2884	0.157397	0.126913	0.19087				1350	0.316586	0.291927	0.341499
2898				0.103237	0.0757467	0.135571	1353	0.314043	0.289342	0.339013
2901	0.157397	0.126913	0.19087				1355	0.312772	0.28805	0.33777
2962	0.157397	0.126913	0.19087				1356
3011	0.151568	0.120476	0.185993				1360	0.312772	0.28805	0.33777
3029	0.151568	0.120476	0.185993				1361	0.312772	0.28805	0.33777
3034	0.145505	0.113846	0.180886				1362	0.312772	0.28805	0.33777
3043				0.103237	0.0757467	0.135571	1364	0.312772	0.28805	0.33777
3061	0.145505	0.113846	0.180886				1366	0.311479	0.286736	0.336507
3098	0.145505	0.113846	0.180886				1370	0.311479	0.286736	0.336507
3176				0.103237	0.0757467	0.135571	1372	0.311479	0.286736	0.336507
3195	0.145505	0.113846	0.180886				1375	0.310176	0.285411	0.335234
3196	0.138576	0.10616	0.175253				1376
3198				0.103237	0.0757467	0.135571	1377	0.308873	0.284086	0.33396
3215	0.131648	0.0986886	0.169428				1379	0.308873	0.284086	0.33396
3216	0.131648	0.0986886	0.169428				1383	0.307564	0.282756	0.332681
3259	0.131648	0.0986886	0.169428				1386
3261				0.103237	0.0757467	0.135571	1387	0.306255	0.281426	0.331401
3301				0.103237	0.0757467	0.135571	1389	0.304935	0.280085	0.330111
3375				0.103237	0.0757467	0.135571	1390	0.304935	0.280085	0.330111
3380	0.131648	0.0986886	0.169428				1391	0.303603	0.278731	0.32881
3419	0.131648	0.0986886	0.169428				1392	0.303603	0.278731	0.32881
3654	0.131648	0.0986886	0.169428				1393	0.303603	0.278731	0.32881
3710	0.131648	0.0986886	0.169428				1396	0.303603	0.278731	0.32881
3720	0.131648	0.0986886	0.169428				1401	0.303603	0.278731	0.32881
3767				0.103237	0.0757467	0.135571	1406	0.302248	0.277352	0.327487
3768	0.120677	0.0855339	0.16225				1408	0.302248	0.277352	0.327487
3843	0.120677	0.0855339	0.16225				1413
3854	0.120677	0.0855339	0.16225				1414
3872				0.103237	0.0757467	0.135571	1415	0.302248	0.277352	0.327487
3969	0.120677	0.0855339	0.16225				1419	0.302248	0.277352	0.327487
4004	0.120677	0.0855339	0.16225				1422
4006				0.103237	0.0757467	0.135571	1425	0.302248	0.277352	0.327487
4017	0.120677	0.0855339	0.16225				1428	0.300862	0.275938	0.326136
4024	0.120677	0.0855339	0.16225				1430	0.300862	0.275938	0.326136
4041	0.120677	0.0855339	0.16225				1433
4050	0.120677	0.0855339	0.16225				1434	0.300862	0.275938	0.326136
4133	0.120677	0.0855339	0.16225				1435	0.300862	0.275938	0.326136
4135	0.120677	0.0855339	0.16225				1437	0.300862	0.275938	0.326136
4378				0.103237	0.0757467	0.135571	1441	0.300862	0.275938	0.326136
5095	0.120677	0.0855339	0.16225				1442
							1443
							1445
							1446	0.299443	0.274489	0.324757
							1447	0.299443	0.274489	0.324757
							1448	0.299443	0.274489	0.324757
							1450
							1455	0.29801	0.273026	0.323365
							1462
							1463
							1464	0.29801	0.273026	0.323365
							1466	0.29657	0.271555	0.321966
							1470	0.29657	0.271555	0.321966
							1472	0.29657	0.271555	0.321966
							1473	0.295116	0.27007	0.320553
							1478	0.293663	0.268586	0.31914
							1479	0.293663	0.268586	0.31914
							1482	0.293663	0.268586	0.31914
							1483	0.292187	0.267078	0.317707
							1487	0.292187	0.267078	0.317707
							1492	0.290704	0.265563	0.316267
							1494
							1499	0.287737	0.262536	0.313383
							1502
							1506
							1507	0.287737	0.262536	0.313383
							1510	0.287737	0.262536	0.313383
							1516	0.287737	0.262536	0.313383
							1518	0.286231	0.260998	0.311919
							1524	0.286231	0.260998	0.311919
							1526	0.286231	0.260998	0.311919
							1528	0.286231	0.260998	0.311919
							1534	0.286231	0.260998	0.311919
							1535	0.284684	0.259415	0.31042
							1536
							1556	0.283136	0.257833	0.308919
							1558	0.283136	0.257833	0.308919
							1562	0.283136	0.257833	0.308919
							1578	0.283136	0.257833	0.308919
							1579	0.283136	0.257833	0.308919
							1580
							1583	0.283136	0.257833	0.308919
							1584	0.283136	0.257833	0.308919
							1587	0.283136	0.257833	0.308919
							1588	0.283136	0.257833	0.308919
							1594
							1595	0.283136	0.257833	0.308919
							1596	0.279882	0.254492	0.305778
							1599	0.279882	0.254492	0.305778
							1602	0.279882	0.254492	0.305778
							1604	0.278226	0.25279	0.304181
							1606	0.278226	0.25279	0.304181
							1608	0.278226	0.25279	0.304181
							1613
							1619
							1625	0.278226	0.25279	0.304181
							1630	0.278226	0.25279	0.304181
							1633
							1643
							1644
							1647	0.276529	0.251044	0.302548
							1649	0.274833	0.2493	0.300914
							1653	0.273136	0.247557	0.299279
							1656	0.273136	0.247557	0.299279
							1659	0.273136	0.247557	0.299279
							1662	0.271419	0.245792	0.297623
							1663	0.269701	0.244029	0.295966
							1669	0.269701	0.244029	0.295966
							1670	0.269701	0.244029	0.295966
							1673
							1681	0.267961	0.242242	0.294289
							1683	0.267961	0.242242	0.294289
							1692	0.267961	0.242242	0.294289
							1697
							1706
							1709	0.266186	0.240418	0.292581
							1710	0.264412	0.238595	0.290871
							1714
							1715	0.264412	0.238595	0.290871
							1717	0.264412	0.238595	0.290871
							1722	0.262613	0.236747	0.289139
							1728	0.262613	0.236747	0.289139
							1733	0.262613	0.236747	0.289139
							1734	0.260789	0.234873	0.287384
							1735	0.260789	0.234873	0.287384
							1736	0.260789	0.234873	0.287384
							1739	0.260789	0.234873	0.287384
							1748	0.260789	0.234873	0.287384
							1752	0.260789	0.234873	0.287384
							1754	0.260789	0.234873	0.287384
							1764	0.258886	0.232908	0.285561
							1780	0.256982	0.230945	0.283736
							1787	0.255064	0.228969	0.281897
							1794	0.255064	0.228969	0.281897
							1795
							1799	0.255064	0.228969	0.281897
							1800	0.253117	0.226962	0.280031
							1801	0.253117	0.226962	0.280031
							1804	0.253117	0.226962	0.280031
							1816	0.253117	0.226962	0.280031
							1817	0.253117	0.226962	0.280031
							1820	0.253117	0.226962	0.280031
							1825	0.253117	0.226962	0.280031
							1837	0.253117	0.226962	0.280031
							1838	0.253117	0.226962	0.280031
							1845	0.251042	0.224808	0.278059
							1846	0.248968	0.222658	0.276084
							1848
							1857	0.246876	0.220491	0.274092
							1869
							1870
							1872	0.246876	0.220491	0.274092
							1878
							1889	0.246876	0.220491	0.274092
							1891	0.244747	0.218285	0.272067
							1894
							1903
							1912
							1924
							1936	0.242619	0.216084	0.270038
							1940	0.242619	0.216084	0.270038
							1946	0.242619	0.216084	0.270038
							1965	0.242619	0.216084	0.270038
							1969	0.242619	0.216084	0.270038
							1979	0.242619	0.216084	0.270038
							1980
							1981	0.242619	0.216084	0.270038
							1989	0.242619	0.216084	0.270038
							1994	0.242619	0.216084	0.270038
							1995
							1997	0.242619	0.216084	0.270038
							2006	0.242619	0.216084	0.270038
							2008	0.242619	0.216084	0.270038
							2013
							2015	0.240264	0.213616	0.267827
							2019	0.240264	0.213616	0.267827
							2025	0.240264	0.213616	0.267827
							2026
							2028	0.240264	0.213616	0.267827
							2041
							2042	0.240264	0.213616	0.267827
							2045	0.240264	0.213616	0.267827
							2047
							2060	0.237787	0.211006	0.265518
							2065	0.237787	0.211006	0.265518
							2070
							2080
							2099	0.235284	0.208373	0.263183
							2104
							2117
							2119	0.232781	0.205746	0.260841
							2144
							2147	0.232781	0.205746	0.260841
							2150	0.232781	0.205746	0.260841
							2156	0.230223	0.20306	0.25845
							2162	0.227665	0.200382	0.256053
							2171	0.227665	0.200382	0.256053
							2186
							2187	0.227665	0.200382	0.256053
							2192	0.227665	0.200382	0.256053
							2205
							2206	0.225017	0.197603	0.253581
							2208	0.225017	0.197603	0.253581
							2209
							2213	0.225017	0.197603	0.253581
							2219	0.225017	0.197603	0.253581
							2228	0.222239	0.194673	0.251005
							2238	0.222239	0.194673	0.251005
							2259	0.222239	0.194673	0.251005
							2267
							2269	0.222239	0.194673	0.251005
							2275
							2279	0.222239	0.194673	0.251005
							2284
							2285	0.222239	0.194673	0.251005
							2307	0.219276	0.191524	0.248284
							2309
							2314	0.219276	0.191524	0.248284
							2318
							2320	0.219276	0.191524	0.248284
							2327	0.219276	0.191524	0.248284
							2330
							2373	0.219276	0.191524	0.248284
							2378	0.219276	0.191524	0.248284
							2388
							2398
							2410
							2426	0.219276	0.191524	0.248284
							2440
							2444	0.219276	0.191524	0.248284
							2466
							2468	0.219276	0.191524	0.248284
							2469	0.219276	0.191524	0.248284
							2474	0.219276	0.191524	0.248284
							2494
							2521	0.215796	0.187729	0.245196
							2528	0.215796	0.187729	0.245196
							2533	0.215796	0.187729	0.245196
							2542	0.215796	0.187729	0.245196
							2551	0.215796	0.187729	0.245196
							2584	0.212075	0.183643	0.241932
							2590	0.212075	0.183643	0.241932
							2604
							2627	0.212075	0.183643	0.241932
							2632	0.212075	0.183643	0.241932
							2633	0.212075	0.183643	0.241932
							2651
							2653
							2654	0.212075	0.183643	0.241932
							2655	0.212075	0.183643	0.241932
							2672
							2686	0.212075	0.183643	0.241932
							2690
							2709	0.212075	0.183643	0.241932
							2737	0.212075	0.183643	0.241932
							2740	0.207657	0.178647	0.238225
							2744	0.207657	0.178647	0.238225
							2768	0.207657	0.178647	0.238225
							2775	0.207657	0.178647	0.238225
							2776	0.207657	0.178647	0.238225
							2787	0.207657	0.178647	0.238225
							2807	0.202712	0.172971	0.234184
							2816	0.202712	0.172971	0.234184
							2870	0.202712	0.172971	0.234184
							2884
							2901	0.202712	0.172971	0.234184
							2933	0.197378	0.166821	0.229872
							2941	0.197378	0.166821	0.229872
							2962
							2966	0.197378	0.166821	0.229872
							3001	0.197378	0.166821	0.229872
							3011
							3029
							3034
							3061
							3092	0.197378	0.166821	0.229872
							3098
							3148	0.197378	0.166821	0.229872
							3155	0.197378	0.166821	0.229872
							3179	0.197378	0.166821	0.229872
							3195
							3196
							3215
							3216
							3223	0.197378	0.166821	0.229872
							3251	0.197378	0.166821	0.229872
							3259
							3270	0.197378	0.166821	0.229872
							3281	0.197378	0.166821	0.229872
							3334	0.197378	0.166821	0.229872
							3371	0.189483	0.156866	0.224515
							3374	0.181588	0.147296	0.218801
							3376	0.181588	0.147296	0.218801
							3380
							3404	0.181588	0.147296	0.218801
							3417	0.181588	0.147296	0.218801
							3419
							3443	0.172508	0.136227	0.212427
							3470	0.163429	0.125632	0.205624
							3483	0.163429	0.125632	0.205624
							3517	0.163429	0.125632	0.205624
							3556	0.163429	0.125632	0.205624
							3648	0.163429	0.125632	0.205624
							3654
							3681	0.163429	0.125632	0.205624
							3710
							3720
							3738	0.163429	0.125632	0.205624
							3768
							3776	0.14981	0.108364	0.197558
							3801	0.14981	0.108364	0.197558
							3843
							3854
							3969
							4004
							4017
							4024
							4026	0.14981	0.108364	0.197558
							4041
							4050
							4059	0.14981	0.108364	0.197558
							4133
							4135
							4228	0.14981	0.108364	0.197558
							4247	0.14981	0.108364	0.197558
							4288	0.14981	0.108364	0.197558
							4296	0.14981	0.108364	0.197558
							4351	0.14981	0.108364	0.197558
							4372	0.14981	0.108364	0.197558
							4418	0.14981	0.108364	0.197558
							4874	0.14981	0.108364	0.197558
							5095
