# Supplementary material for: Impact of different visceral metastatic sites on survival in metastatic prostate cancer patients
Source: PLoS One. 2024 Sep 6;19(9):e0309941. doi: 10.1371/journal.pone.0309941 (PMC11379235; doi:10.1371/journal.pone.0309941)
Supplement: S4 File — (XLSX) [file pone.0309941.s004.xlsx]

## Sheet: 工作表1
Time (Days)	months	Brain+lymph nodes: Survival Probability	Brain+lymph nodes: Survival Probability 95 % CI Lower	Brain+lymph nodes: Survival Probability 95 % CI Upper	Liver+lymph nodes: Survival Probability	Liver+lymph nodes: Survival Probability 95 % CI Lower	Liver+lymph nodes Survival Probability 95 % CI Upper	Time (Days)	lung+lymph nodes: Survival Probability	lung+lymph nodes: Survival Probability 95 % CI Lower	lung+lymph nodes: Survival Probability 95 % CI Upper
1	0.0333333	0.992908	0.971942	0.998222	0.995992	0.989357	0.998494	1	0.997705	0.9929	0.999259
2	0.0666667	0.989323	0.967265	0.996544	0.989869	0.981252	0.994536	2	0.99381	0.987661	0.9969
3	0.1	0.974933	0.948139	0.987971	0.980666	0.969854	0.987624	3	0.990685	0.983656	0.9947
4	0.133333	0.971309	0.943447	0.985548	0.974524	0.962527	0.982714	4	0.985997	0.977866	0.991155
5	0.166667	0.967685	0.938813	0.983055	0.966326	0.952958	0.975943	5	0.982082	0.973158	0.988057
6	0.2	0.967685	0.938813	0.983055	0.959138	0.944707	0.969862	6	0.980514	0.971297	0.986792
7	0.233333	0.960409	0.929645	0.977879	0.949875	0.934219	0.961882	7	0.974224	0.963932	0.981607
8	0.266667	0.960409	0.929645	0.977879	0.945741	0.929576	0.958279	8	0.969498	0.958488	0.977623
9	0.3				0.942633	0.926101	0.955556	9	0.963177	0.95129	0.972206
10	0.333333				0.938463	0.921451	0.951886	10	0.962385	0.950394	0.971521
11	0.366667	0.956757	0.925103	0.975211	0.937416	0.920287	0.950963	11	0.958425	0.94593	0.968081
12	0.4				0.931118	0.913302	0.945382	12	0.956048	0.943265	0.966003
13	0.433333	0.956757	0.925103	0.975211	0.92166	0.902885	0.936932	13	0.952085	0.938839	0.962519
14	0.466667				0.917446	0.898268	0.933144	14	0.949702	0.936189	0.960415
15	0.5	0.949397	0.916041	0.969719	0.915335	0.895959	0.931241	15	0.947316	0.933542	0.9583
16	0.533333	0.942038	0.907116	0.964088	0.912164	0.892497	0.928378	16	0.945726	0.931781	0.956886
17	0.566667	0.942038	0.907116	0.964088	0.905793	0.885559	0.922606	17	0.943337	0.929142	0.954758
18	0.6	0.942038	0.907116	0.964088	0.902603	0.882095	0.919707	18	0.939354	0.924754	0.951195
19	0.633333				0.897275	0.876322	0.914852	19	0.936963	0.92213	0.94905
20	0.666667				0.889806	0.868257	0.908019	20	0.934571	0.919508	0.946897
21	0.7	0.942038	0.907116	0.964088	0.886602	0.864805	0.905079	21	0.932179	0.916891	0.94474
22	0.733333	0.930867	0.893737	0.955346	0.881261	0.859064	0.900167	22	0.928188	0.912537	0.94113
23	0.766667	0.92342	0.884943	0.949396	0.874844	0.852184	0.894248	23	0.924993	0.90906	0.93823
24	0.8	0.919697	0.880579	0.946389	0.868427	0.845323	0.88831	24	0.920192	0.903848	0.93386
25	0.833333				0.86628	0.843031	0.886321	25	0.91779	0.901246	0.931668
26	0.866667	0.915958	0.876212	0.943353	0.861976	0.838439	0.882327	26	0.915379	0.898638	0.929464
27	0.9				0.858743	0.834996	0.879323	27	0.912968	0.896033	0.927257
28	0.933333				0.855503	0.831547	0.876308	28	0.912968	0.896033	0.927257
29	0.966667	0.912204	0.871842	0.940288	0.854421	0.830397	0.875301	29	0.910552	0.893427	0.925042
30	1	0.904665	0.863111	0.934085	0.852255	0.828095	0.873283	30	0.908135	0.890822	0.922822
31	1.03333	0.900896	0.858772	0.930959	0.850087	0.825791	0.871262	31
32	1.06667	0.897111	0.854426	0.927806	0.849	0.824637	0.870248	32	0.906523	0.889088	0.92134
33	1.1				0.847913	0.823483	0.869233	33	0.904104	0.886486	0.919113
34	1.13333				0.839205	0.814253	0.861095	34	0.902491	0.884753	0.917627
35	1.16667	0.889508	0.845736	0.921435	0.833763	0.808498	0.855995	35	0.901682	0.883885	0.916881
36	1.2				0.832673	0.807347	0.854973	36	0.900063	0.882147	0.915387
37	1.23333	0.881905	0.837103	0.915009	0.829399	0.80389	0.8519	37	0.897631	0.879539	0.913141
38	1.26667	0.87427	0.828479	0.90851	0.82612	0.800431	0.84882	38	0.896008	0.877799	0.91164
39	1.3	0.862716	0.815498	0.8986	0.822829	0.796961	0.845726	39	0.895195	0.876929	0.910889
40	1.33333	0.85111	0.802554	0.888554	0.820629	0.794643	0.843656	40	0.894382	0.876059	0.910137
41	1.36667				0.817325	0.791163	0.840545	41	0.891936	0.873442	0.907872
42	1.4	0.847241	0.798261	0.885185	0.814011	0.787676	0.837423	42	0.890303	0.871695	0.906358
43	1.43333	0.835582	0.785372	0.874982	0.811802	0.785354	0.83534	43	0.890303	0.871695	0.906358
44	1.46667				0.80959	0.783029	0.833252	44	0.887032	0.868202	0.903324
45	1.5	0.823922	0.77257	0.864698	0.807378	0.780706	0.831164	45	0.886215	0.867329	0.902565
46	1.53333				0.806266	0.779538	0.830114	46	0.885397	0.866457	0.901805
47	1.56667	0.820018	0.768297	0.861239	0.806266	0.779538	0.830114	47
48	1.6	0.816113	0.764032	0.857772	0.806266	0.779538	0.830114	48	0.884579	0.865584	0.901045
49	1.63333				0.80292	0.776025	0.826953	49	0.882124	0.862968	0.898762
50	1.66667				0.801805	0.774855	0.825899	50	0.880482	0.861218	0.897233
51	1.7	0.812189	0.759752	0.854283	0.797338	0.770171	0.821674	51	0.877193	0.857717	0.894169
52	1.73333	0.808265	0.75548	0.850786	0.795102	0.767827	0.819557	52	0.87637	0.856842	0.893402
53	1.76667	0.804342	0.751216	0.847282	0.793982	0.766654	0.818496	53	0.875547	0.855967	0.892634
54	1.8				0.791742	0.764309	0.816374	54	0.8739	0.854216	0.891097
55	1.83333	0.804342	0.751216	0.847282	0.787263	0.759623	0.812127	55	0.873076	0.85334	0.890328
56	1.86667	0.804342	0.751216	0.847282	0.782771	0.754927	0.807863	56	0.870598	0.850709	0.888013
57	1.9	0.796378	0.742565	0.84016	0.781646	0.753752	0.806794	57	0.869769	0.84983	0.887239
58	1.93333				0.778267	0.750224	0.803584	58	0.867282	0.84719	0.884913
59	1.96667	0.788414	0.733947	0.833008	0.772627	0.744341	0.798219	59	0.865622	0.84543	0.88336
60	2	0.784412	0.729624	0.829405				60	0.863962	0.843671	0.881806
61	2.03333	0.776408	0.721002	0.822178	0.769234	0.740803	0.794988	61	0.861465	0.841027	0.879467
62	2.06667	0.776408	0.721002	0.822178	0.769234	0.740803	0.794988	62	0.859799	0.839263	0.877905
63	2.1				0.768099	0.739621	0.793908	64	0.857295	0.836613	0.875555
64	2.13333	0.776408	0.721002	0.822178	0.768099	0.739621	0.793908	65	0.855623	0.834847	0.873987
65	2.16667	0.776408	0.721002	0.822178	0.757873	0.728977	0.784157	67	0.853952	0.833081	0.872417
66	2.2				0.757873	0.728977	0.784157	68	0.85061	0.829552	0.869275
67	2.23333	0.776408	0.721002	0.822178	0.756732	0.72779	0.783067	69	0.848937	0.827787	0.867701
69	2.3				0.749883	0.720675	0.776525	70	0.848937	0.827787	0.867701
70	2.33333	0.772322	0.716597	0.818489	0.749883	0.720675	0.776525	71	0.847263	0.826021	0.866125
71	2.36667				0.749883	0.720675	0.776525	72	0.845583	0.82425	0.864543
72	2.4				0.748737	0.719484	0.775429	73	0.843904	0.82248	0.862961
73	2.43333	0.772322	0.716597	0.818489	0.741825	0.71231	0.768819	74	0.843904	0.82248	0.862961
74	2.46667				0.740673	0.711116	0.767716	75	0.842219	0.820706	0.861373
75	2.5	0.764061	0.7077	0.81102	0.737212	0.707528	0.764401	76	0.841376	0.819818	0.860578
76	2.53333	0.759886	0.703207	0.807239	0.73374	0.70393	0.761075	77	0.839687	0.818039	0.858985
77	2.56667				0.732579	0.702728	0.759962	79	0.837153	0.815372	0.856594
78	2.6				0.731417	0.701523	0.758847	80	0.834616	0.812704	0.854198
79	2.63333	0.755688	0.698694	0.803433	0.729087	0.699111	0.756614	81	0.834616	0.812704	0.854198
80	2.66667	0.75149	0.69419	0.79962	0.727921	0.697903	0.755495	82	0.832074	0.810032	0.851796
81	2.7	0.75149	0.69419	0.79962	0.726754	0.696696	0.754376	83	0.831227	0.809142	0.850995
82	2.73333				0.723249	0.693069	0.751012	84
83	2.76667	0.747244	0.689634	0.795762	0.720905	0.690644	0.748762	85	0.829532	0.807362	0.849392
84	2.8	0.742998	0.685087	0.791897				86	0.827837	0.805584	0.847789
85	2.83333				0.71973	0.68943	0.747635	87	0.826139	0.803802	0.846181
86	2.86667				0.715034	0.684576	0.743122	88	0.826139	0.803802	0.846181
87	2.9	0.742998	0.685087	0.791897				89	0.826139	0.803802	0.846181
88	2.93333	0.738728	0.680518	0.788005	0.712686	0.682151	0.740864	90	0.824437	0.802016	0.84457
89	2.96667				0.71151	0.680936	0.739733	91	0.823585	0.801122	0.843763
90	3	0.734458	0.675957	0.784106	0.71151	0.680936	0.739733	92	0.821873	0.799326	0.842141
91	3.03333				0.70797	0.677282	0.736328	93	0.820159	0.797529	0.840517
92	3.06667				0.70561	0.674847	0.734057	94	0.819301	0.79663	0.839704
93	3.1	0.730188	0.671404	0.7802				96	0.817583	0.79483	0.838075
94	3.13333				0.703246	0.672409	0.731781	97	0.816724	0.79393	0.837261
95	3.16667				0.702064	0.67119	0.730642	98	0.815003	0.792127	0.835628
96	3.2				0.699696	0.66875	0.728361	99	0.814142	0.791225	0.83481
97	3.23333				0.697328	0.66631	0.726079	100	0.813279	0.790322	0.833992
98	3.26667				0.697328	0.66631	0.726079	101
99	3.3	0.725918	0.66686	0.776287	0.694957	0.663867	0.723792	102	0.813279	0.790322	0.833992
100	3.33333	0.721648	0.662323	0.772367	0.693767	0.662641	0.722645	103
101	3.36667	0.717378	0.657794	0.76844	0.693767	0.662641	0.722645	104	0.810678	0.787599	0.831523
102	3.4	0.713108	0.653273	0.764507				105	0.810678	0.787599	0.831523
103	3.43333	0.704567	0.644253	0.75662	0.692573	0.661411	0.721493	106	0.808069	0.784868	0.829045
104	3.46667				0.688984	0.657717	0.718032	107	0.808069	0.784868	0.829045
105	3.5				0.688984	0.657717	0.718032	108	0.808069	0.784868	0.829045
106	3.53333	0.700271	0.639722	0.752646	0.684174	0.652766	0.713391	109	0.805453	0.782133	0.826561
107	3.56667	0.700271	0.639722	0.752646	0.682968	0.651525	0.712226	110	0.803708	0.780308	0.824902
108	3.6				0.681761	0.650283	0.711061	111	0.803708	0.780308	0.824902
109	3.63333	0.695922	0.635133	0.748622	0.681761	0.650283	0.711061	112	0.803708	0.780308	0.824902
110	3.66667				0.680552	0.64904	0.709893	113	0.801082	0.777562	0.822405
112	3.73333				0.67813	0.646549	0.707554	114	0.801082	0.777562	0.822405
113	3.76667				0.676919	0.645305	0.706384	115	0.800203	0.776644	0.821569
114	3.8	0.691572	0.630552	0.744593	0.676919	0.645305	0.706384	116	0.799324	0.775726	0.820733
115	3.83333	0.682818	0.621345	0.736469	0.675704	0.644055	0.70521	117	0.797563	0.773886	0.819058
116	3.86667				0.674487	0.642804	0.704034	118	0.797563	0.773886	0.819058
117	3.9	0.674064	0.612169	0.728319	0.674487	0.642804	0.704034	119	0.794914	0.771119	0.816536
118	3.93333				0.673265	0.641547	0.702853	120	0.792258	0.768347	0.814007
120	4				0.673265	0.641547	0.702853	121	0.791373	0.767423	0.813164
122	4.06667				0.670808	0.639021	0.700479	122	0.790488	0.7665	0.81232
123	4.1				0.66835	0.636496	0.698104	123	0.789602	0.765576	0.811477
125	4.16667				0.66835	0.636496	0.698104	124	0.788717	0.764653	0.810633
126	4.2	0.669687	0.607591	0.724234	0.66835	0.636496	0.698104	125	0.78783	0.763728	0.809787
129	4.3	0.656556	0.593902	0.711942	0.66587	0.633947	0.695708	126	0.786943	0.762803	0.808941
133	4.43333				0.664626	0.632668	0.694505	128	0.784281	0.760029	0.806402
134	4.46667	0.652179	0.589352	0.707833	0.663381	0.631389	0.693302	129	0.783394	0.759105	0.805555
136	4.53333	0.647802	0.58481	0.703717	0.662137	0.63011	0.692098	130	0.781616	0.757253	0.803858
137	4.56667				0.658396	0.626268	0.68848	131	0.778948	0.754476	0.80131
138	4.6	0.643425	0.580274	0.699595	0.657142	0.62498	0.687267	132	0.778058	0.753549	0.80046
141	4.7	0.634671	0.571222	0.691334	0.65588	0.623685	0.686047	133	0.776275	0.751695	0.798757
142	4.73333				0.654619	0.622389	0.684827	134	0.776275	0.751695	0.798757
143	4.76667	0.630263	0.566669	0.68717	0.653358	0.621094	0.683606	136	0.775383	0.750766	0.797904
144	4.8	0.625856	0.562124	0.683				137	0.775383	0.750766	0.797904
145	4.83333	0.621448	0.557584	0.678824	0.648303	0.615907	0.678713	138	0.773594	0.748906	0.796194
146	4.86667				0.648303	0.615907	0.678713	139	0.773594	0.748906	0.796194
147	4.9				0.647032	0.614602	0.677482	141
148	4.93333				0.647032	0.614602	0.677482	142	0.772698	0.747974	0.795337
149	4.96667	0.621448	0.557584	0.678824	0.645753	0.61329	0.676244	143
150	5	0.61701	0.553015	0.674616				144
151	5.03333				0.645753	0.61329	0.676244	145
152	5.06667				0.641894	0.609329	0.672509	147	0.772698	0.747974	0.795337
153	5.1				0.639316	0.606685	0.670012	148	0.7718	0.74704	0.794479
154	5.13333	0.612571	0.548451	0.670402	0.639316	0.606685	0.670012	149	0.770902	0.746106	0.79362
155	5.16667				0.638024	0.60536	0.668761	150	0.769105	0.744238	0.791901
156	5.2	0.612571	0.548451	0.670402	0.635441	0.602712	0.666258	151	0.766406	0.741434	0.789319
157	5.23333				0.635441	0.602712	0.666258	152	0.766406	0.741434	0.789319
158	5.26667				0.634147	0.601386	0.665003	153	0.766406	0.741434	0.789319
159	5.3	0.608099	0.543856	0.666156	0.632848	0.600054	0.663744	154	0.764601	0.739559	0.787591
160	5.33333	0.608099	0.543856	0.666156				155	0.763697	0.73862	0.786726
161	5.36667				0.632848	0.600054	0.663744	156
162	5.4				0.630243	0.597385	0.661219	157	0.763697	0.73862	0.786726
163	5.43333	0.603595	0.539229	0.661876	0.630243	0.597385	0.661219	158	0.763697	0.73862	0.786726
164	5.46667	0.603595	0.539229	0.661876	0.630243	0.597385	0.661219	159	0.763697	0.73862	0.786726
165	5.5				0.628933	0.596042	0.659949	160	0.762789	0.737677	0.785856
166	5.53333				0.628933	0.596042	0.659949	161	0.761881	0.736734	0.784987
167	5.56667				0.62762	0.594696	0.658677	162	0.761881	0.736734	0.784987
169	5.63333				0.626307	0.593351	0.657403	163
170	5.66667				0.626307	0.593351	0.657403	164	0.761881	0.736734	0.784987
171	5.7				0.626307	0.593351	0.657403	165	0.761881	0.736734	0.784987
173	5.76667				0.624983	0.591993	0.65612	166	0.760967	0.735785	0.784113
174	5.8	0.599057	0.534569	0.657562				167	0.760052	0.734833	0.783236
176	5.86667				0.624983	0.591993	0.65612	169	0.759136	0.733882	0.782359
177	5.9	0.594518	0.529916	0.653242	0.623656	0.590633	0.654834	170	0.758219	0.73293	0.781481
178	5.93333	0.58998	0.525269	0.648915	0.623656	0.590633	0.654834	171	0.756386	0.731026	0.779725
179	5.96667				0.622323	0.589267	0.653542	174	0.756386	0.731026	0.779725
180	6				0.619658	0.586536	0.650958	175	0.755465	0.730071	0.778844
181	6.03333				0.616993	0.583807	0.648372	177	0.754545	0.729116	0.777962
182	6.06667				0.616993	0.583807	0.648372	178	0.754545	0.729116	0.777962
183	6.1	0.585442	0.52063	0.644583	0.616993	0.583807	0.648372	180	0.753623	0.728158	0.777078
186	6.2				0.614316	0.581066	0.645775	183	0.7527	0.727201	0.776194
187	6.23333	0.580868	0.515956	0.640215	0.614316	0.581066	0.645775	185	0.7527	0.727201	0.776194
188	6.26667				0.611634	0.578321	0.643171	186	0.7527	0.727201	0.776194
189	6.3	0.580868	0.515956	0.640215				187	0.751774	0.72624	0.775307
190	6.33333	0.576258	0.511246	0.635811	0.611634	0.578321	0.643171	188	0.749923	0.724319	0.773532
192	6.4	0.576258	0.511246	0.635811	0.610286	0.576942	0.641863	189
193	6.43333	0.576258	0.511246	0.635811	0.608939	0.575563	0.640555	190	0.748069	0.722396	0.771754
196	6.53333	0.576258	0.511246	0.635811	0.608939	0.575563	0.640555	192
197	6.56667				0.607589	0.574182	0.639244	193	0.74714	0.721432	0.770863
198	6.6				0.604889	0.57142	0.636621	195	0.746208	0.720466	0.76997
199	6.63333				0.603532	0.570033	0.635304	196	0.745276	0.7195	0.769076
200	6.66667				0.60217	0.56864	0.63398	197	0.742482	0.716603	0.766395
201	6.7	0.571534	0.506411	0.631306	0.60217	0.56864	0.63398	199	0.742482	0.716603	0.766395
202	6.73333				0.600801	0.56724	0.632651	200	0.741545	0.715633	0.765496
204	6.8				0.600801	0.56724	0.632651	201
205	6.83333				0.59943	0.565837	0.631319	204	0.741545	0.715633	0.765496
206	6.86667				0.596686	0.563032	0.628653	206	0.741545	0.715633	0.765496
207	6.9	0.566811	0.501583	0.626795				207	0.741545	0.715633	0.765496
209	6.96667				0.595315	0.56163	0.627319	208	0.739658	0.713676	0.763686
211	7.03333				0.592571	0.558828	0.624651	213	0.738715	0.712698	0.762781
212	7.06667				0.5912	0.557427	0.623317	215	0.73777	0.711719	0.761874
213	7.1				0.589828	0.556027	0.621982	217	0.736826	0.710741	0.760967
214	7.13333				0.588456	0.554627	0.620647	218	0.736826	0.710741	0.760967
216	7.2				0.585713	0.551828	0.617975	219	0.734934	0.708781	0.759151
217	7.23333				0.585713	0.551828	0.617975	220	0.733984	0.707797	0.758239
218	7.26667	0.562088	0.496764	0.622277				221	0.733984	0.707797	0.758239
219	7.3	0.562088	0.496764	0.622277	0.585713	0.551828	0.617975	222	0.733032	0.706811	0.757325
220	7.33333	0.552479	0.486959	0.613087	0.584328	0.550415	0.616628	223	0.73208	0.705825	0.756411
221	7.36667				0.584328	0.550415	0.616628	224	0.731127	0.704838	0.755495
225	7.5				0.584328	0.550415	0.616628	225	0.729218	0.702861	0.753661
226	7.53333				0.582937	0.548995	0.615273	227	0.727309	0.700885	0.751827
227	7.56667				0.582937	0.548995	0.615273	229	0.726352	0.699895	0.750907
228	7.6				0.581542	0.547572	0.613916	230	0.726352	0.699895	0.750907
229	7.63333				0.581542	0.547572	0.613916	232	0.724436	0.697912	0.749065
231	7.7				0.580144	0.546145	0.612555	234
233	7.76667				0.580144	0.546145	0.612555	235	0.723478	0.69692	0.748143
234	7.8	0.552479	0.486959	0.613087	0.580144	0.546145	0.612555	236	0.723478	0.69692	0.748143
235	7.83333	0.547633	0.482019	0.608446	0.580144	0.546145	0.612555	237	0.722518	0.695928	0.74722
236	7.86667				0.578736	0.544708	0.611185	238	0.722518	0.695928	0.74722
239	7.96667				0.577328	0.543271	0.609814	240	0.720596	0.693941	0.745372
241	8.03333				0.57592	0.541835	0.608443	241	0.719634	0.692946	0.744446
242	8.06667				0.573104	0.538963	0.605699	245	0.719634	0.692946	0.744446
243	8.1				0.571692	0.537523	0.604324	247	0.718671	0.69195	0.74352
244	8.13333				0.568855	0.534631	0.60156	248	0.717708	0.690954	0.742592
245	8.16667				0.568855	0.534631	0.60156	250	0.716743	0.689957	0.741664
246	8.2				0.568855	0.534631	0.60156	251	0.715777	0.688959	0.740734
247	8.23333				0.565996	0.531716	0.598775	253	0.715777	0.688959	0.740734
249	8.3				0.564567	0.53026	0.597382	255	0.715777	0.688959	0.740734
252	8.4				0.563138	0.528804	0.595988	256	0.714803	0.687952	0.739797
255	8.5				0.561709	0.527348	0.594594	257	0.713828	0.686944	0.738859
256	8.53333	0.547633	0.482019	0.608446				258	0.712853	0.685936	0.73792
259	8.63333	0.547633	0.482019	0.608446	0.561709	0.527348	0.594594	259	0.711876	0.684927	0.73698
260	8.66667				0.561709	0.527348	0.594594	260	0.710898	0.683916	0.736039
263	8.76667				0.558821	0.524405	0.591779	263	0.710898	0.683916	0.736039
265	8.83333				0.555933	0.521464	0.588962	264	0.710898	0.683916	0.736039
266	8.86667				0.555933	0.521464	0.588962	265	0.709915	0.6829	0.735092
267	8.9				0.554485	0.51999	0.58755	266	0.709915	0.6829	0.735092
268	8.93333	0.547633	0.482019	0.608446				267	0.708929	0.681881	0.734143
269	8.96667				0.554485	0.51999	0.58755	268	0.708929	0.681881	0.734143
272	9.06667				0.554485	0.51999	0.58755	269	0.707942	0.68086	0.733193
275	9.16667				0.554485	0.51999	0.58755	272	0.706955	0.67984	0.732242
277	9.23333	0.537676	0.471856	0.598924	0.554485	0.51999	0.58755	275	0.706955	0.67984	0.732242
278	9.26667				0.554485	0.51999	0.58755	276	0.706955	0.67984	0.732242
279	9.3				0.554485	0.51999	0.58755	277
280	9.33333	0.537676	0.471856	0.598924	0.553006	0.518483	0.586109	278	0.705963	0.678815	0.731288
281	9.36667				0.553006	0.518483	0.586109	280	0.703977	0.676764	0.729376
283	9.43333				0.551524	0.516971	0.584665	281	0.702983	0.675736	0.728418
285	9.5	0.532651	0.466734	0.594113	0.550041	0.51546	0.58322	282	0.701989	0.67471	0.72746
286	9.53333				0.548554	0.513945	0.581771	283	0.701989	0.67471	0.72746
287	9.56667				0.542608	0.50789	0.575971	284	0.700993	0.673681	0.726501
288	9.6				0.541117	0.506372	0.574516	285	0.700993	0.673681	0.726501
290	9.66667	0.532651	0.466734	0.594113	0.539623	0.504851	0.573057	286	0.698993	0.671616	0.724574
291	9.7				0.538128	0.503331	0.571598	287	0.696993	0.669551	0.722647
292	9.73333				0.536633	0.50181	0.570138	289	0.695993	0.668519	0.721683
295	9.83333				0.536633	0.50181	0.570138	290
297	9.9				0.535134	0.500286	0.568674	291	0.694993	0.667487	0.720719
298	9.93333				0.533635	0.498762	0.56721	292	0.694993	0.667487	0.720719
299	9.96667	0.532651	0.466734	0.594113				294	0.694993	0.667487	0.720719
303	10.1				0.532136	0.497239	0.565745	297	0.69399	0.666452	0.719752
304	10.1333	0.532651	0.466734	0.594113	0.529138	0.494193	0.562814	298	0.692987	0.665418	0.718785
305	10.1667				0.527635	0.492667	0.561344	299	0.691983	0.664382	0.717816
306	10.2				0.526132	0.491141	0.559874	300	0.690978	0.663346	0.716847
307	10.2333				0.526132	0.491141	0.559874	301	0.689974	0.66231	0.715878
308	10.2667	0.532651	0.466734	0.594113	0.52462	0.489606	0.558395	304
309	10.3				0.523099	0.488061	0.556908	305	0.689974	0.66231	0.715878
312	10.4	0.527377	0.461328	0.589091	0.521578	0.486517	0.555421	307	0.689974	0.66231	0.715878
314	10.4667				0.521578	0.486517	0.555421	308	0.689974	0.66231	0.715878
315	10.5				0.520053	0.484969	0.553929	309	0.689974	0.66231	0.715878
316	10.5333				0.517003	0.481874	0.550944	310	0.689974	0.66231	0.715878
317	10.5667				0.517003	0.481874	0.550944	312	0.689974	0.66231	0.715878
318	10.6				0.517003	0.481874	0.550944	313	0.688958	0.661262	0.714898
325	10.8333				0.513935	0.478761	0.547941	314	0.687942	0.660214	0.713918
331	11.0333				0.512401	0.477206	0.546439	315	0.687942	0.660214	0.713918
332	11.0667				0.512401	0.477206	0.546439	317	0.687942	0.660214	0.713918
334	11.1333				0.510862	0.475646	0.544932	318	0.686923	0.659162	0.712935
337	11.2333				0.509323	0.474086	0.543424	319	0.686923	0.659162	0.712935
339	11.3	0.522103	0.455933	0.584059	0.507785	0.472527	0.541917	320	0.686923	0.659162	0.712935
342	11.4				0.507785	0.472527	0.541917	321	0.686923	0.659162	0.712935
344	11.4667				0.506241	0.470963	0.540404	322	0.686923	0.659162	0.712935
346	11.5333				0.506241	0.470963	0.540404	324	0.686923	0.659162	0.712935
349	11.6333	0.51683	0.45055	0.579017				325	0.685894	0.658101	0.711944
353	11.7667	0.51683	0.45055	0.579017				326	0.685894	0.658101	0.711944
355	11.8333				0.503145	0.467827	0.537369	328	0.68486	0.657033	0.710947
357	11.9				0.501597	0.466259	0.535851	329	0.683824	0.655963	0.709948
358	11.9333				0.501597	0.466259	0.535851	330	0.682788	0.654894	0.708949
359	11.9667				0.501597	0.466259	0.535851	331	0.68175	0.653823	0.707949
360	12				0.500029	0.464671	0.534315	335	0.68175	0.653823	0.707949
362	12.0667	0.511501	0.445114	0.573922	0.498462	0.463083	0.532779	336	0.68175	0.653823	0.707949
364	12.1333	0.506173	0.43969	0.568816	0.496889	0.461491	0.531237	337	0.68175	0.653823	0.707949
365	12.1667	0.506173	0.43969	0.568816				339
366	12.2				0.495317	0.459899	0.529696	341	0.68175	0.653823	0.707949
367	12.2333				0.495317	0.459899	0.529696	342	0.680703	0.652742	0.70694
368	12.2667				0.493734	0.458297	0.528144	344	0.680703	0.652742	0.70694
373	12.4333				0.493734	0.458297	0.528144	345	0.680703	0.652742	0.70694
374	12.4667	0.506173	0.43969	0.568816	0.492142	0.456683	0.526583	346	0.679647	0.651652	0.705923
376	12.5333				0.490549	0.455071	0.525021	348	0.678592	0.650562	0.704906
377	12.5667				0.488956	0.453459	0.523459	349
378	12.6				0.488956	0.453459	0.523459	350	0.677537	0.649472	0.703889
379	12.6333				0.487358	0.451842	0.521892	353	0.676481	0.648383	0.702871
380	12.6667	0.506173	0.43969	0.568816				358	0.676481	0.648383	0.702871
381	12.7				0.485761	0.450225	0.520324	361	0.675423	0.64729	0.701851
382	12.7333				0.485761	0.450225	0.520324	362	0.675423	0.64729	0.701851
386	12.8667				0.485761	0.450225	0.520324	364
387	12.9	0.500611	0.434001	0.563512	0.484147	0.448592	0.518742	365	0.675423	0.64729	0.701851
388	12.9333				0.480919	0.445326	0.515575	366	0.674359	0.646192	0.700826
390	13				0.479305	0.443695	0.51399	367	0.674359	0.646192	0.700826
391	13.0333				0.477691	0.442064	0.512405	368	0.673289	0.645087	0.699794
392	13.0667				0.477691	0.442064	0.512405	371	0.673289	0.645087	0.699794
394	13.1333				0.476072	0.440427	0.510815	372	0.673289	0.645087	0.699794
396	13.2				0.474447	0.438785	0.509219	373	0.673289	0.645087	0.699794
401	13.3667				0.472823	0.437144	0.507623	374	0.673289	0.645087	0.699794
402	13.4				0.471198	0.435503	0.506026	377	0.672206	0.643969	0.698752
406	13.5333	0.495049	0.428326	0.558195				378	0.671124	0.64285	0.697709
407	13.5667				0.469573	0.433863	0.504429	379	0.670041	0.641732	0.696666
408	13.6				0.467948	0.432223	0.502831	380
409	13.6333				0.466318	0.430578	0.501227	381	0.670041	0.641732	0.696666
410	13.6667				0.464687	0.428934	0.499623	385	0.670041	0.641732	0.696666
412	13.7333				0.464687	0.428934	0.499623	386	0.670041	0.641732	0.696666
414	13.8				0.461415	0.425634	0.496402	387
417	13.9				0.459778	0.423985	0.494791	389	0.66895	0.640605	0.695615
420	14				0.459778	0.423985	0.494791	392	0.66895	0.640605	0.695615
421	14.0333	0.495049	0.428326	0.558195				393	0.66895	0.640605	0.695615
423	14.1				0.458136	0.42233	0.493174	395	0.66895	0.640605	0.695615
424	14.1333				0.456494	0.420676	0.491557	397	0.66895	0.640605	0.695615
425	14.1667	0.489423	0.422589	0.552816	0.454852	0.419023	0.489939	401	0.667851	0.63947	0.694557
426	14.2	0.483798	0.416867	0.547426	0.45321	0.41737	0.48832	402	0.666753	0.638335	0.693499
429	14.3				0.45321	0.41737	0.48832	404	0.666753	0.638335	0.693499
438	14.6				0.451556	0.415705	0.48669	405	0.666753	0.638335	0.693499
439	14.6333				0.449896	0.414033	0.485055	406
441	14.7				0.449896	0.414033	0.485055	408	0.666753	0.638335	0.693499
442	14.7333				0.449896	0.414033	0.485055	409	0.665649	0.637194	0.692436
443	14.7667	0.483798	0.416867	0.547426				410	0.663441	0.634913	0.690309
449	14.9667				0.449896	0.414033	0.485055	417	0.66123	0.632629	0.688178
451	15.0333				0.448211	0.412335	0.483396	418	0.660124	0.631488	0.687113
455	15.1667				0.446526	0.410638	0.481736	419	0.659018	0.630347	0.686046
456	15.2				0.444841	0.408941	0.480076	421
457	15.2333	0.478106	0.411081	0.54197	0.444841	0.408941	0.480076	422	0.657913	0.629206	0.68498
459	15.3				0.44315	0.407238	0.47841	424	0.657913	0.629206	0.68498
464	15.4667				0.441458	0.405536	0.476742	425
465	15.5				0.441458	0.405536	0.476742	426
467	15.5667				0.43976	0.403827	0.475069	427	0.657913	0.629206	0.68498
469	15.6333	0.472414	0.40531	0.536502	0.43976	0.403827	0.475069	428	0.656803	0.628061	0.68391
471	15.7				0.438056	0.402112	0.473389	430	0.656803	0.628061	0.68391
474	15.8	0.472414	0.40531	0.536502				432	0.65458	0.625768	0.681766
475	15.8333				0.436351	0.400397	0.471708	433	0.652358	0.623476	0.679621
479	15.9667				0.43464	0.398676	0.47002	434	0.652358	0.623476	0.679621
484	16.1333				0.432929	0.396955	0.468332	435	0.652358	0.623476	0.679621
492	16.4				0.431218	0.395236	0.466644	436	0.652358	0.623476	0.679621
493	16.4333				0.429507	0.393517	0.464954	438	0.651239	0.622322	0.678542
494	16.4667	0.466653	0.399471	0.530966	0.427795	0.391798	0.463264	439	0.649001	0.620015	0.676382
497	16.5667				0.424373	0.388364	0.459882	440	0.649001	0.620015	0.676382
498	16.6				0.424373	0.388364	0.459882	442	0.649001	0.620015	0.676382
499	16.6333	0.460892	0.393648	0.525417				443
500	16.6667				0.424373	0.388364	0.459882	444	0.647876	0.618855	0.675296
502	16.7333				0.424373	0.388364	0.459882	447	0.647876	0.618855	0.675296
504	16.8				0.422641	0.386625	0.458171	449	0.646749	0.617694	0.674208
505	16.8333				0.419177	0.383149	0.454747	450	0.646749	0.617694	0.674208
507	16.9	0.460892	0.393648	0.525417				457	0.646749	0.617694	0.674208
508	16.9333				0.419177	0.383149	0.454747	458	0.646749	0.617694	0.674208
513	17.1	0.455058	0.387754	0.519796	0.417437	0.381404	0.453028	459	0.646749	0.617694	0.674208
520	17.3333	0.449224	0.381876	0.514163				462	0.646749	0.617694	0.674208
521	17.3667				0.415698	0.37966	0.451308	463	0.646749	0.617694	0.674208
527	17.5667	0.44339	0.376014	0.508516				464	0.645609	0.616517	0.673108
528	17.6				0.413959	0.377917	0.449587	465	0.644466	0.615338	0.672006
531	17.7				0.412219	0.376175	0.447866	467	0.644466	0.615338	0.672006
536	17.8667				0.412219	0.376175	0.447866	468	0.644466	0.615338	0.672006
542	18.0667				0.410465	0.374417	0.446131	469
547	18.2333				0.408704	0.372651	0.444388	470	0.642168	0.612968	0.66979
549	18.3				0.408704	0.372651	0.444388	472	0.642168	0.612968	0.66979
551	18.3667	0.44339	0.376014	0.508516	0.406934	0.370879	0.442637	473	0.642168	0.612968	0.66979
559	18.6333				0.405165	0.369107	0.440886	474
560	18.6667	0.44339	0.376014	0.508516	0.403396	0.367335	0.439134	476	0.642168	0.612968	0.66979
567	18.9				0.401619	0.365556	0.437374	477	0.639854	0.610581	0.667558
568	18.9333	0.44339	0.376014	0.508516				480	0.637536	0.60819	0.665321
573	19.1				0.401619	0.365556	0.437374	481	0.635214	0.605795	0.663079
576	19.2				0.401619	0.365556	0.437374	482	0.635214	0.605795	0.663079
577	19.2333				0.399826	0.363761	0.4356	483	0.635214	0.605795	0.663079
580	19.3333				0.398033	0.361966	0.433824	485	0.635214	0.605795	0.663079
583	19.4333				0.39624	0.360172	0.432048	490	0.632874	0.603383	0.660821
584	19.4667				0.394447	0.358379	0.430271	491	0.631702	0.602175	0.659689
585	19.5				0.394447	0.358379	0.430271	492	0.631702	0.602175	0.659689
588	19.6				0.394447	0.358379	0.430271	494	0.630523	0.60096	0.658552
595	19.8333	0.44339	0.376014	0.508516				497	0.630523	0.60096	0.658552
596	19.8667	0.437231	0.369786	0.502595				498	0.630523	0.60096	0.658552
597	19.9	0.431073	0.363577	0.496659				499
599	19.9667				0.392637	0.356569	0.428479	501	0.630523	0.60096	0.658552
601	20.0333				0.390828	0.35476	0.426685	507
603	20.1				0.389019	0.352952	0.424891	508	0.629338	0.599738	0.657408
604	20.1333	0.431073	0.363577	0.496659				509	0.628151	0.598514	0.656262
609	20.3				0.389019	0.352952	0.424891	511	0.628151	0.598514	0.656262
611	20.3667	0.431073	0.363577	0.496659				513
614	20.4667				0.387192	0.351126	0.423081	514	0.625767	0.596056	0.653961
617	20.5667				0.387192	0.351126	0.423081	515	0.625767	0.596056	0.653961
619	20.6333				0.387192	0.351126	0.423081	516	0.625767	0.596056	0.653961
622	20.7333				0.383505	0.347438	0.419427	520
636	21.2				0.381661	0.345596	0.417599	522	0.624566	0.594818	0.652802
638	21.2667				0.381661	0.345596	0.417599	524	0.623365	0.593579	0.651643
639	21.3	0.424734	0.357173	0.490563				527	0.623365	0.593579	0.651643
640	21.3333				0.381661	0.345596	0.417599	529	0.623365	0.593579	0.651643
646	21.5333				0.381661	0.345596	0.417599	530	0.622157	0.592334	0.650477
647	21.5667	0.424734	0.357173	0.490563				531	0.622157	0.592334	0.650477
651	21.7				0.381661	0.345596	0.417599	532	0.620946	0.591086	0.649309
655	21.8333	0.418298	0.350677	0.484373				534	0.620946	0.591086	0.649309
658	21.9333	0.418298	0.350677	0.484373	0.381661	0.345596	0.417599	536	0.620946	0.591086	0.649309
660	22				0.381661	0.345596	0.417599	539	0.620946	0.591086	0.649309
664	22.1333				0.381661	0.345596	0.417599	541	0.618511	0.588575	0.646959
666	22.2	0.418298	0.350677	0.484373				542	0.618511	0.588575	0.646959
667	22.2333				0.379753	0.343684	0.415712	546	0.617291	0.587318	0.645781
675	22.5				0.377844	0.341772	0.413825	547	0.617291	0.587318	0.645781
678	22.6	0.411659	0.34396	0.478003	0.375936	0.339862	0.411936	550	0.617291	0.587318	0.645781
679	22.6333				0.375936	0.339862	0.411936	551	0.617291	0.587318	0.645781
680	22.6667				0.374018	0.337942	0.410038	552	0.616061	0.58605	0.644594
682	22.7333				0.374018	0.337942	0.410038	553	0.614832	0.584782	0.643408
690	23				0.37209	0.336013	0.40813	554	0.614832	0.584782	0.643408
694	23.1333				0.370162	0.334085	0.406221	556	0.612368	0.582242	0.641028
695	23.1667				0.368234	0.332157	0.404311	560
707	23.5667				0.368234	0.332157	0.404311	563	0.611135	0.580973	0.639838
709	23.6333				0.366286	0.330209	0.402381	566	0.611135	0.580973	0.639838
710	23.6667				0.364338	0.328261	0.400451	568	0.609898	0.579698	0.638644
711	23.7				0.364338	0.328261	0.400451	571	0.608659	0.578421	0.637446
714	23.8				0.362379	0.326303	0.39851	572	0.608659	0.578421	0.637446
718	23.9333				0.362379	0.326303	0.39851	574	0.608659	0.578421	0.637446
736	24.5333				0.360409	0.324335	0.396559	575	0.608659	0.578421	0.637446
741	24.7				0.360409	0.324335	0.396559	580	0.607409	0.577133	0.63624
747	24.9	0.411659	0.34396	0.478003				581	0.606159	0.575846	0.635032
755	25.1667	0.411659	0.34396	0.478003				582	0.606159	0.575846	0.635032
756	25.2				0.360409	0.324335	0.396559	585	0.606159	0.575846	0.635032
757	25.2333				0.360409	0.324335	0.396559	586	0.606159	0.575846	0.635032
761	25.3667				0.360409	0.324335	0.396559	588	0.606159	0.575846	0.635032
762	25.4				0.360409	0.324335	0.396559	591	0.604899	0.574547	0.633816
764	25.4667				0.360409	0.324335	0.396559	593	0.603633	0.573243	0.632594
769	25.6333				0.360409	0.324335	0.396559	594	0.602368	0.571939	0.631372
777	25.9				0.360409	0.324335	0.396559	595
779	25.9667				0.360409	0.324335	0.396559	596
780	26	0.411659	0.34396	0.478003				597	0.602368	0.571939	0.631372
781	26.0333				0.360409	0.324335	0.396559	598	0.6011	0.570632	0.630148
782	26.0667	0.411659	0.34396	0.478003				599	0.599832	0.569326	0.628923
784	26.1333				0.360409	0.324335	0.396559	600	0.598563	0.56802	0.627697
785	26.1667				0.360409	0.324335	0.396559	604	0.598563	0.56802	0.627697
788	26.2667				0.360409	0.324335	0.396559	608	0.597293	0.566712	0.626469
789	26.3				0.358264	0.322173	0.394452	610	0.597293	0.566712	0.626469
791	26.3667				0.356119	0.320012	0.392344	611	0.597293	0.566712	0.626469
794	26.4667	0.404561	0.336717	0.47126				613	0.597293	0.566712	0.626469
797	26.5667				0.35396	0.317839	0.390223	614	0.597293	0.566712	0.626469
805	26.8333				0.351789	0.315652	0.388088	618	0.596003	0.565382	0.625224
806	26.8667				0.351789	0.315652	0.388088	621	0.594713	0.564053	0.623978
813	27.1				0.351789	0.315652	0.388088	624	0.593422	0.562725	0.622732
818	27.2667				0.351789	0.315652	0.388088	626	0.593422	0.562725	0.622732
823	27.4333				0.349576	0.313422	0.385917	627	0.59213	0.561393	0.621483
824	27.4667	0.404561	0.336717	0.47126				628	0.59213	0.561393	0.621483
826	27.5333	0.404561	0.336717	0.47126				630	0.590831	0.560056	0.620228
829	27.6333				0.347364	0.311193	0.383744	633	0.58953	0.558716	0.618971
833	27.7667	0.397206	0.329194	0.464294	0.347364	0.311193	0.383744	637	0.58953	0.558716	0.618971
836	27.8667	0.397206	0.329194	0.464294				638	0.588223	0.55737	0.617708
844	28.1333				0.345137	0.30895	0.381556	639
854	28.4667				0.342911	0.30671	0.379367	640	0.588223	0.55737	0.617708
859	28.6333	0.389711	0.321539	0.457193				641	0.588223	0.55737	0.617708
862	28.7333				0.340684	0.304471	0.377177	643	0.58691	0.556018	0.61644
863	28.7667				0.33623	0.3	0.37279	644	0.58691	0.556018	0.61644
865	28.8333	0.382217	0.313925	0.45006				646	0.58691	0.556018	0.61644
867	28.9	0.374722	0.306351	0.442895				647	0.58691	0.556018	0.61644
869	28.9667				0.33623	0.3	0.37279	648	0.58691	0.556018	0.61644
874	29.1333	0.367228	0.298817	0.435699				649	0.58691	0.556018	0.61644
877	29.2333				0.33623	0.3	0.37279	653	0.585579	0.554646	0.615155
879	29.3	0.367228	0.298817	0.435699				654	0.585579	0.554646	0.615155
881	29.3667	0.367228	0.298817	0.435699				655	0.585579	0.554646	0.615155
885	29.5				0.33623	0.3	0.37279	657	0.584239	0.553264	0.613862
887	29.5667				0.33623	0.3	0.37279	658
889	29.6333				0.333943	0.297699	0.370541	660	0.584239	0.553264	0.613862
890	29.6667				0.333943	0.297699	0.370541	665	0.584239	0.553264	0.613862
892	29.7333				0.331608	0.295347	0.368249	666
903	30.1				0.331608	0.295347	0.368249	667	0.584239	0.553264	0.613862
905	30.1667	0.367228	0.298817	0.435699				670	0.582886	0.551869	0.612558
910	30.3333	0.359245	0.29073	0.428103				675	0.582886	0.551869	0.612558
914	30.4667				0.331608	0.295347	0.368249	678	0.581531	0.550471	0.61125
923	30.7667	0.351261	0.282694	0.420468				685	0.581531	0.550471	0.61125
927	30.9	0.351261	0.282694	0.420468				688	0.581531	0.550471	0.61125
928	30.9333	0.343093	0.274482	0.412654				689	0.580169	0.549067	0.609936
931	31.0333				0.331608	0.295347	0.368249	694	0.578807	0.547663	0.608622
937	31.2333				0.329222	0.29294	0.365912	698	0.577439	0.546252	0.607302
944	31.4667	0.334924	0.266325	0.404798				702	0.577439	0.546252	0.607302
948	31.6				0.329222	0.29294	0.365912	705	0.577439	0.546252	0.607302
966	32.2				0.326819	0.290516	0.363558	709	0.577439	0.546252	0.607302
978	32.6				0.326819	0.290516	0.363558	712	0.57606	0.54483	0.605973
989	32.9667				0.326819	0.290516	0.363558	716	0.57606	0.54483	0.605973
991	33.0333				0.32438	0.288055	0.36117	723	0.57606	0.54483	0.605973
992	33.0667	0.334924	0.266325	0.404798				726	0.574666	0.543391	0.604629
993	33.1				0.32438	0.288055	0.36117	743	0.574666	0.543391	0.604629
1008	33.6				0.32438	0.288055	0.36117	745	0.573267	0.541948	0.603281
1012	33.7333				0.321904	0.285553	0.358749	747
1014	33.8				0.319428	0.283055	0.356325	749	0.573267	0.541948	0.603281
1022	34.0667				0.319428	0.283055	0.356325	750	0.573267	0.541948	0.603281
1041	34.7				0.319428	0.283055	0.356325	751	0.571862	0.540497	0.601926
1045	34.8333	0.334924	0.266325	0.404798				752	0.571862	0.540497	0.601926
1048	34.9333	0.334924	0.266325	0.404798				755	0.571862	0.540497	0.601926
1050	35				0.319428	0.283055	0.356325	757	0.571862	0.540497	0.601926
1053	35.1				0.319428	0.283055	0.356325	760	0.570447	0.539036	0.600562
1056	35.2	0.334924	0.266325	0.404798				763	0.570447	0.539036	0.600562
1059	35.3				0.319428	0.283055	0.356325	764	0.570447	0.539036	0.600562
1067	35.5667	0.334924	0.266325	0.404798				767	0.570447	0.539036	0.600562
1068	35.6				0.319428	0.283055	0.356325	776	0.569017	0.537559	0.599185
1072	35.7333				0.319428	0.283055	0.356325	777	0.569017	0.537559	0.599185
1079	35.9667				0.316766	0.280348	0.353742	778	0.569017	0.537559	0.599185
1095	36.5				0.316766	0.280348	0.353742	779	0.56758	0.536075	0.597802
1098	36.6	0.334924	0.266325	0.404798				780
1108	36.9333	0.334924	0.266325	0.404798	0.316766	0.280348	0.353742	781	0.56758	0.536075	0.597802
1110	37	0.334924	0.266325	0.404798				782
1114	37.1333				0.314059	0.277592	0.351117	783	0.566136	0.534583	0.596411
1119	37.3				0.311351	0.27484	0.348489	787	0.564692	0.533092	0.59502
1133	37.7667				0.311351	0.27484	0.348489	788	0.564692	0.533092	0.59502
1143	38.1				0.311351	0.27484	0.348489	789	0.561796	0.530103	0.59223
1144	38.1333	0.334924	0.266325	0.404798				794	0.560348	0.528609	0.590834
1156	38.5333				0.311351	0.27484	0.348489	799	0.560348	0.528609	0.590834
1163	38.7667				0.311351	0.27484	0.348489	800	0.560348	0.528609	0.590834
1175	39.1667	0.324457	0.255341	0.39531				804	0.560348	0.528609	0.590834
1181	39.3667	0.324457	0.255341	0.39531				808	0.560348	0.528609	0.590834
1185	39.5				0.311351	0.27484	0.348489	809	0.558885	0.527098	0.589424
1188	39.6				0.308521	0.27195	0.345756	812	0.558885	0.527098	0.589424
1201	40.0333				0.308521	0.27195	0.345756	816	0.557414	0.52558	0.588007
1223	40.7667	0.324457	0.255341	0.39531				817	0.557414	0.52558	0.588007
1234	41.1333				0.308521	0.27195	0.345756	818	0.557414	0.52558	0.588007
1236	41.2				0.308521	0.27195	0.345756	819	0.557414	0.52558	0.588007
1240	41.3333				0.308521	0.27195	0.345756	820	0.554449	0.522519	0.585151
1244	41.4667				0.308521	0.27195	0.345756	823	0.554449	0.522519	0.585151
1246	41.5333	0.324457	0.255341	0.39531				824
1253	41.7667				0.308521	0.27195	0.345756	825	0.552963	0.520985	0.583718
1256	41.8667				0.308521	0.27195	0.345756	826	0.551476	0.519451	0.582285
1263	42.1	0.324457	0.255341	0.39531				828	0.551476	0.519451	0.582285
1264	42.1333				0.308521	0.27195	0.345756	829	0.551476	0.519451	0.582285
1266	42.2				0.308521	0.27195	0.345756	833	0.551476	0.519451	0.582285
1277	42.5667				0.308521	0.27195	0.345756	834	0.549978	0.517905	0.580841
1282	42.7333				0.308521	0.27195	0.345756	835	0.549978	0.517905	0.580841
1285	42.8333				0.305307	0.268614	0.342711	836
1287	42.9				0.305307	0.268614	0.342711	838	0.548467	0.516345	0.579386
1289	42.9667	0.324457	0.255341	0.39531	0.305307	0.268614	0.342711	848	0.548467	0.516345	0.579386
1305	43.5				0.305307	0.268614	0.342711	852	0.548467	0.516345	0.579386
1309	43.6333				0.305307	0.268614	0.342711	853	0.548467	0.516345	0.579386
1312	43.7333	0.324457	0.255341	0.39531				854	0.548467	0.516345	0.579386
1331	44.3667				0.305307	0.268614	0.342711	855	0.548467	0.516345	0.579386
1340	44.6667				0.301915	0.265071	0.339521	859
1352	45.0667				0.298522	0.261537	0.336321	862	0.548467	0.516345	0.579386
1355	45.1667				0.29513	0.258014	0.333114	863	0.548467	0.516345	0.579386
1360	45.3333				0.29513	0.258014	0.333114	865
1369	45.6333				0.29513	0.258014	0.333114	867	0.548467	0.516345	0.579386
1377	45.9				0.29513	0.258014	0.333114	871	0.548467	0.516345	0.579386
1379	45.9667				0.29513	0.258014	0.333114	872	0.546909	0.514732	0.577888
1384	46.1333	0.324457	0.255341	0.39531				873	0.545346	0.513116	0.576386
1394	46.4667				0.29513	0.258014	0.333114	874
1406	46.8667				0.29513	0.258014	0.333114	876	0.545346	0.513116	0.576386
1407	46.9				0.291486	0.254196	0.329705	877	0.545346	0.513116	0.576386
1419	47.3				0.291486	0.254196	0.329705	878	0.54377	0.511484	0.574872
1429	47.6333				0.291486	0.254196	0.329705	879
1436	47.8667	0.324457	0.255341	0.39531				881	0.54377	0.511484	0.574872
1450	48.3333				0.291486	0.254196	0.329705	885	0.540609	0.508213	0.571834
1471	49.0333				0.291486	0.254196	0.329705	888	0.539023	0.506574	0.570309
1475	49.1667				0.291486	0.254196	0.329705	898	0.539023	0.506574	0.570309
1489	49.6333				0.291486	0.254196	0.329705	899	0.537433	0.504929	0.56878
1492	49.7333				0.287547	0.250027	0.326067	900	0.535843	0.503286	0.567251
1534	51.1333				0.287547	0.250027	0.326067	904	0.534253	0.501644	0.56572
1547	51.5667				0.287547	0.250027	0.326067	905
1558	51.9333				0.287547	0.250027	0.326067	909	0.532663	0.500002	0.564189
1565	52.1667				0.287547	0.250027	0.326067	910
1599	53.3	0.324457	0.255341	0.39531				915	0.532663	0.500002	0.564189
1604	53.4667				0.287547	0.250027	0.326067	917	0.532663	0.500002	0.564189
1636	54.5333	0.324457	0.255341	0.39531				923	0.532663	0.500002	0.564189
1640	54.6667				0.287547	0.250027	0.326067	925	0.531054	0.498339	0.562641
1653	55.1	0.324457	0.255341	0.39531	0.287547	0.250027	0.326067	926	0.531054	0.498339	0.562641
1662	55.4				0.287547	0.250027	0.326067	927
1694	56.4667				0.287547	0.250027	0.326067	928
1716	57.2				0.287547	0.250027	0.326067	930	0.52943	0.49666	0.561079
1724	57.4667				0.287547	0.250027	0.326067	939	0.52943	0.49666	0.561079
1738	57.9333				0.287547	0.250027	0.326067	940	0.527801	0.494977	0.559512
1740	58				0.287547	0.250027	0.326067	944
1745	58.1667				0.287547	0.250027	0.326067	949	0.527801	0.494977	0.559512
1750	58.3333	0.324457	0.255341	0.39531				951	0.526167	0.493288	0.55794
1757	58.5667	0.324457	0.255341	0.39531				955	0.526167	0.493288	0.55794
1758	58.6				0.287547	0.250027	0.326067	959	0.526167	0.493288	0.55794
1764	58.8				0.287547	0.250027	0.326067	961	0.526167	0.493288	0.55794
1788	59.6				0.282413	0.244328	0.321609	967	0.524517	0.491583	0.556353
1802	60.0667				0.282413	0.244328	0.321609	969	0.524517	0.491583	0.556353
1803	60.1				0.277183	0.238549	0.31705	974	0.524517	0.491583	0.556353
1821	60.7				0.277183	0.238549	0.31705	975	0.522857	0.489867	0.554757
1835	61.1667	0.306432	0.233582	0.382139				983	0.522857	0.489867	0.554757
1839	61.3				0.277183	0.238549	0.31705	987	0.522857	0.489867	0.554757
1850	61.6667	0.288406	0.212862	0.368143				991	0.522857	0.489867	0.554757
1875	62.5	0.288406	0.212862	0.368143				992
1883	62.7667				0.277183	0.238549	0.31705	996	0.521176	0.488128	0.553142
1896	63.2				0.271639	0.232397	0.312255	997	0.521176	0.488128	0.553142
1901	63.3667				0.271639	0.232397	0.312255	1001	0.521176	0.488128	0.553142
1905	63.5				0.271639	0.232397	0.312255	1004	0.521176	0.488128	0.553142
1917	63.9				0.271639	0.232397	0.312255	1008	0.521176	0.488128	0.553142
1950	65				0.271639	0.232397	0.312255	1011	0.521176	0.488128	0.553142
1965	65.5	0.269179	0.191303	0.352967				1016	0.521176	0.488128	0.553142
1968	65.6				0.265603	0.225633	0.307116	1022	0.519456	0.486345	0.551492
1994	66.4667				0.265603	0.225633	0.307116	1025	0.519456	0.486345	0.551492
1997	66.5667	0.269179	0.191303	0.352967				1030	0.519456	0.486345	0.551492
2013	67.1				0.265603	0.225633	0.307116	1033	0.519456	0.486345	0.551492
2038	67.9333				0.259279	0.218551	0.301746	1037	0.519456	0.486345	0.551492
2043	68.1				0.252955	0.211556	0.296299	1040	0.517713	0.484537	0.549822
2078	69.2667	0.269179	0.191303	0.352967				1043	0.517713	0.484537	0.549822
2083	69.4333				0.252955	0.211556	0.296299	1045
2112	70.4				0.246469	0.204423	0.290686	1048
2120	70.6667	0.269179	0.191303	0.352967				1056
2123	70.7667	0.269179	0.191303	0.352967				1067	0.517713	0.484537	0.549822
2136	71.2				0.246469	0.204423	0.290686	1069	0.517713	0.484537	0.549822
2144	71.4667				0.246469	0.204423	0.290686	1073	0.515946	0.482703	0.54813
2186	72.8667				0.246469	0.204423	0.290686	1076	0.515946	0.482703	0.54813
2205	73.5	0.242261	0.159318	0.33479				1082	0.515946	0.482703	0.54813
2219	73.9667				0.246469	0.204423	0.290686	1083	0.515946	0.482703	0.54813
2234	74.4667	0.242261	0.159318	0.33479				1084	0.515946	0.482703	0.54813
2253	75.1				0.246469	0.204423	0.290686	1087	0.515946	0.482703	0.54813
2264	75.4667				0.246469	0.204423	0.290686	1095	0.514136	0.48082	0.5464
2282	76.0667				0.246469	0.204423	0.290686	1097	0.514136	0.48082	0.5464
2306	76.8667				0.238518	0.195341	0.284214	1098	0.512319	0.478931	0.544664
2309	76.9667				0.230568	0.186435	0.277586	1100	0.512319	0.478931	0.544664
2312	77.0667				0.230568	0.186435	0.277586	1108
2320	77.3333				0.230568	0.186435	0.277586	1109	0.512319	0.478931	0.544664
2329	77.6333	0.242261	0.159318	0.33479				1110
2346	78.2				0.230568	0.186435	0.277586	1113	0.512319	0.478931	0.544664
2395	79.8333				0.230568	0.186435	0.277586	1114	0.512319	0.478931	0.544664
2401	80.0333				0.230568	0.186435	0.277586	1120	0.512319	0.478931	0.544664
2452	81.7333				0.230568	0.186435	0.277586	1122	0.510469	0.477006	0.542898
2457	81.9				0.230568	0.186435	0.277586	1129	0.510469	0.477006	0.542898
2482	82.7333				0.230568	0.186435	0.277586	1135	0.510469	0.477006	0.542898
2483	82.7667				0.219588	0.173241	0.269553	1144
2532	84.4				0.219588	0.173241	0.269553	1164	0.510469	0.477006	0.542898
2556	85.2				0.219588	0.173241	0.269553	1167	0.510469	0.477006	0.542898
2561	85.3667				0.219588	0.173241	0.269553	1175	0.510469	0.477006	0.542898
2565	85.5				0.206671	0.157574	0.260487	1177	0.510469	0.477006	0.542898
2613	87.1				0.206671	0.157574	0.260487	1181
2831	94.3667				0.192893	0.141398	0.250483	1182	0.510469	0.477006	0.542898
2836	94.5333	0.242261	0.159318	0.33479				1191	0.508565	0.475018	0.541085
2902	96.7333				0.179115	0.126091	0.239739	1200	0.508565	0.475018	0.541085
2945	98.1667	0.242261	0.159318	0.33479				1206	0.508565	0.475018	0.541085
2984	99.4667	0.242261	0.159318	0.33479				1211	0.506646	0.473015	0.539258
2996	99.8667	0.181696	0.079439	0.317165				1213	0.506646	0.473015	0.539258
2999	99.9667				0.179115	0.126091	0.239739	1222	0.506646	0.473015	0.539258
3029	100.967	0.181696	0.079439	0.317165				1223	0.506646	0.473015	0.539258
3033	101.1	0.090848	0.0104549	0.28324				1227	0.504697	0.47098	0.537405
3068	102.267				0.179115	0.126091	0.239739	1240	0.504697	0.47098	0.537405
3076	102.533	0.090848	0.0104549	0.28324				1242	0.504697	0.47098	0.537405
3106	103.533				0.179115	0.126091	0.239739	1245	0.504697	0.47098	0.537405
3156	105.2				0.179115	0.126091	0.239739	1246
3320	110.667				0.179115	0.126091	0.239739	1251	0.502725	0.468919	0.535531
3330	111				0.179115	0.126091	0.239739	1253	0.502725	0.468919	0.535531
3401	113.367				0.179115	0.126091	0.239739	1255	0.500746	0.466851	0.53365
3489	116.3				0.179115	0.126091	0.239739	1259	0.500746	0.466851	0.53365
3803	126.767				0.179115	0.126091	0.239739	1263
3900	130				0.134336	0.062373	0.234023	1266	0.498759	0.464776	0.53176
4043	134.767				0.134336	0.062373	0.234023	1267	0.498759	0.464776	0.53176
4324	144.133				0.134336	0.062373	0.234023	1268	0.498759	0.464776	0.53176
4577	152.567				0.134336	0.062373	0.234023	1271	0.498759	0.464776	0.53176
								1272	0.498759	0.464776	0.53176
								1274	0.49674	0.462664	0.529842
								1278	0.49674	0.462664	0.529842
								1279	0.492685	0.458428	0.525988
								1283	0.492685	0.458428	0.525988
								1287	0.492685	0.458428	0.525988
								1289
								1293	0.492685	0.458428	0.525988
								1296	0.490632	0.456283	0.524037
								1312
								1322	0.490632	0.456283	0.524037
								1327	0.488571	0.45413	0.522077
								1332	0.488571	0.45413	0.522077
								1337	0.488571	0.45413	0.522077
								1339	0.488571	0.45413	0.522077
								1343	0.486483	0.451947	0.520094
								1344	0.484395	0.449767	0.518109
								1352	0.484395	0.449767	0.518109
								1353	0.484395	0.449767	0.518109
								1356	0.484395	0.449767	0.518109
								1360	0.484395	0.449767	0.518109
								1373	0.484395	0.449767	0.518109
								1375	0.484395	0.449767	0.518109
								1376	0.484395	0.449767	0.518109
								1384
								1387	0.484395	0.449767	0.518109
								1388	0.484395	0.449767	0.518109
								1392	0.484395	0.449767	0.518109
								1393	0.484395	0.449767	0.518109
								1401	0.484395	0.449767	0.518109
								1408	0.482173	0.447432	0.516011
								1419	0.479951	0.445099	0.513911
								1421	0.479951	0.445099	0.513911
								1430	0.479951	0.445099	0.513911
								1436
								1443	0.477697	0.442732	0.511783
								1444	0.477697	0.442732	0.511783
								1454	0.477697	0.442732	0.511783
								1460	0.475423	0.440341	0.509635
								1462	0.473137	0.437941	0.507476
								1464	0.470851	0.435543	0.505314
								1473	0.470851	0.435543	0.505314
								1476	0.470851	0.435543	0.505314
								1491	0.470851	0.435543	0.505314
								1497	0.470851	0.435543	0.505314
								1506	0.470851	0.435543	0.505314
								1507	0.470851	0.435543	0.505314
								1515	0.470851	0.435543	0.505314
								1518	0.470851	0.435543	0.505314
								1519	0.470851	0.435543	0.505314
								1521	0.470851	0.435543	0.505314
								1526	0.470851	0.435543	0.505314
								1527	0.470851	0.435543	0.505314
								1528	0.470851	0.435543	0.505314
								1532	0.470851	0.435543	0.505314
								1534	0.470851	0.435543	0.505314
								1543	0.468386	0.432935	0.503004
								1549	0.468386	0.432935	0.503004
								1551	0.468386	0.432935	0.503004
								1554	0.468386	0.432935	0.503004
								1555	0.468386	0.432935	0.503004
								1556	0.468386	0.432935	0.503004
								1558	0.468386	0.432935	0.503004
								1561	0.468386	0.432935	0.503004
								1567	0.468386	0.432935	0.503004
								1571	0.468386	0.432935	0.503004
								1572	0.468386	0.432935	0.503004
								1595	0.468386	0.432935	0.503004
								1598	0.468386	0.432935	0.503004
								1599
								1603	0.46574	0.430113	0.500547
								1604	0.46574	0.430113	0.500547
								1614	0.46574	0.430113	0.500547
								1615	0.46574	0.430113	0.500547
								1622	0.463048	0.42724	0.498049
								1625	0.463048	0.42724	0.498049
								1635	0.463048	0.42724	0.498049
								1636	0.460324	0.424332	0.495522
								1640	0.460324	0.424332	0.495522
								1648	0.460324	0.424332	0.495522
								1653
								1668	0.457567	0.42139	0.492965
								1670	0.454811	0.418453	0.490405
								1677	0.454811	0.418453	0.490405
								1699	0.454811	0.418453	0.490405
								1702	0.454811	0.418453	0.490405
								1709	0.454811	0.418453	0.490405
								1714	0.454811	0.418453	0.490405
								1722	0.451951	0.415395	0.487758
								1724	0.451951	0.415395	0.487758
								1726	0.449072	0.41232	0.485092
								1727	0.449072	0.41232	0.485092
								1729	0.449072	0.41232	0.485092
								1737	0.449072	0.41232	0.485092
								1744	0.449072	0.41232	0.485092
								1750	0.449072	0.41232	0.485092
								1751	0.449072	0.41232	0.485092
								1756	0.446078	0.409109	0.482332
								1757
								1767	0.446078	0.409109	0.482332
								1769	0.446078	0.409109	0.482332
								1785	0.446078	0.409109	0.482332
								1789	0.446078	0.409109	0.482332
								1804	0.446078	0.409109	0.482332
								1807	0.446078	0.409109	0.482332
								1809	0.446078	0.409109	0.482332
								1810	0.442937	0.405723	0.479453
								1812	0.442937	0.405723	0.479453
								1832	0.439773	0.402316	0.476551
								1835
								1837	0.439773	0.402316	0.476551
								1848	0.436563	0.398861	0.473607
								1850	0.433353	0.395413	0.470656
								1852	0.433353	0.395413	0.470656
								1855	0.433353	0.395413	0.470656
								1857	0.433353	0.395413	0.470656
								1863	0.433353	0.395413	0.470656
								1868	0.430019	0.39182	0.467604
								1869	0.430019	0.39182	0.467604
								1872	0.430019	0.39182	0.467604
								1875
								1879	0.430019	0.39182	0.467604
								1882	0.430019	0.39182	0.467604
								1890	0.430019	0.39182	0.467604
								1900	0.426551	0.388068	0.464444
								1906	0.426551	0.388068	0.464444
								1911	0.426551	0.388068	0.464444
								1913	0.426551	0.388068	0.464444
								1934	0.422997	0.384218	0.461211
								1940	0.422997	0.384218	0.461211
								1951	0.419412	0.38034	0.457945
								1960	0.419412	0.38034	0.457945
								1961	0.419412	0.38034	0.457945
								1965	0.419412	0.38034	0.457945
								1972	0.419412	0.38034	0.457945
								1973	0.419412	0.38034	0.457945
								1975	0.419412	0.38034	0.457945
								1985	0.415634	0.37623	0.454528
								1996	0.415634	0.37623	0.454528
								1997
								2008	0.415634	0.37623	0.454528
								2013	0.415634	0.37623	0.454528
								2015	0.415634	0.37623	0.454528
								2018	0.415634	0.37623	0.454528
								2027	0.415634	0.37623	0.454528
								2031	0.415634	0.37623	0.454528
								2036	0.415634	0.37623	0.454528
								2052	0.415634	0.37623	0.454528
								2058	0.415634	0.37623	0.454528
								2060	0.415634	0.37623	0.454528
								2067	0.415634	0.37623	0.454528
								2070	0.411393	0.371537	0.450771
								2078
								2081	0.411393	0.371537	0.450771
								2094	0.411393	0.371537	0.450771
								2100	0.411393	0.371537	0.450771
								2109	0.411393	0.371537	0.450771
								2120
								2123
								2135	0.411393	0.371537	0.450771
								2141	0.411393	0.371537	0.450771
								2152	0.411393	0.371537	0.450771
								2160	0.411393	0.371537	0.450771
								2171	0.411393	0.371537	0.450771
								2180	0.411393	0.371537	0.450771
								2189	0.411393	0.371537	0.450771
								2202	0.411393	0.371537	0.450771
								2204	0.411393	0.371537	0.450771
								2205
								2209	0.411393	0.371537	0.450771
								2213	0.411393	0.371537	0.450771
								2234
								2237	0.411393	0.371537	0.450771
								2243	0.411393	0.371537	0.450771
								2246	0.411393	0.371537	0.450771
								2252	0.411393	0.371537	0.450771
								2255	0.411393	0.371537	0.450771
								2264	0.411393	0.371537	0.450771
								2283	0.411393	0.371537	0.450771
								2298	0.411393	0.371537	0.450771
								2301	0.411393	0.371537	0.450771
								2325	0.411393	0.371537	0.450771
								2329
								2331	0.411393	0.371537	0.450771
								2341	0.411393	0.371537	0.450771
								2347	0.411393	0.371537	0.450771
								2348	0.411393	0.371537	0.450771
								2349	0.411393	0.371537	0.450771
								2352	0.411393	0.371537	0.450771
								2373	0.411393	0.371537	0.450771
								2393	0.411393	0.371537	0.450771
								2404	0.404648	0.363331	0.44553
								2430	0.404648	0.363331	0.44553
								2431	0.404648	0.363331	0.44553
								2439	0.404648	0.363331	0.44553
								2445	0.404648	0.363331	0.44553
								2472	0.404648	0.363331	0.44553
								2479	0.404648	0.363331	0.44553
								2519	0.404648	0.363331	0.44553
								2524	0.404648	0.363331	0.44553
								2532	0.404648	0.363331	0.44553
								2533	0.404648	0.363331	0.44553
								2537	0.396555	0.353158	0.439576
								2542	0.396555	0.353158	0.439576
								2598	0.396555	0.353158	0.439576
								2618	0.396555	0.353158	0.439576
								2628	0.396555	0.353158	0.439576
								2655	0.396555	0.353158	0.439576
								2663	0.396555	0.353158	0.439576
								2692	0.396555	0.353158	0.439576
								2698	0.396555	0.353158	0.439576
								2715	0.396555	0.353158	0.439576
								2724	0.396555	0.353158	0.439576
								2737	0.396555	0.353158	0.439576
								2745	0.396555	0.353158	0.439576
								2746	0.396555	0.353158	0.439576
								2748	0.396555	0.353158	0.439576
								2836	0.396555	0.353158	0.439576
								2843	0.384892	0.337203	0.432311
								2906	0.384892	0.337203	0.432311
								2929	0.384892	0.337203	0.432311
								2936	0.384892	0.337203	0.432311
								2945
								2947	0.384892	0.337203	0.432311
								2949	0.384892	0.337203	0.432311
								2968	0.384892	0.337203	0.432311
								2975	0.384892	0.337203	0.432311
								2984
								2989	0.384892	0.337203	0.432311
								2990	0.384892	0.337203	0.432311
								2996
								3029
								3033
								3053	0.384892	0.337203	0.432311
								3063	0.384892	0.337203	0.432311
								3076
								3116	0.384892	0.337203	0.432311
								3133	0.384892	0.337203	0.432311
								3206	0.384892	0.337203	0.432311
								3238	0.384892	0.337203	0.432311
								3251	0.363509	0.303139	0.424021
								3302	0.363509	0.303139	0.424021
								3326	0.363509	0.303139	0.424021
								3357	0.363509	0.303139	0.424021
								3362	0.363509	0.303139	0.424021
								3392	0.363509	0.303139	0.424021
								3479	0.363509	0.303139	0.424021
								3488	0.363509	0.303139	0.424021
								3586	0.363509	0.303139	0.424021
								3624	0.363509	0.303139	0.424021
								3823	0.363509	0.303139	0.424021
								3892	0.363509	0.303139	0.424021
								4112	0.363509	0.303139	0.424021
								4147	0.363509	0.303139	0.424021
								4185	0.363509	0.303139	0.424021
								4331	0.363509	0.303139	0.424021
								4444	0.363509	0.303139	0.424021
								4572	0.363509	0.303139	0.424021
