# Supplementary material for: Impact of different visceral metastatic sites on survival in metastatic prostate cancer patients
Source: PLoS One. 2024 Sep 6;19(9):e0309941. doi: 10.1371/journal.pone.0309941 (PMC11379235; doi:10.1371/journal.pone.0309941)
Supplement: S5 File — (XLSX) [file pone.0309941.s005.xlsx]

## Sheet: 工作表1
Time (Days)	Brain + bone + lymph nodes: Survival Probability	Brain + bone + lymph nodes: Survival Probability 95 % CI Lower	Brain + bone + lymph nodes: Survival Probability 95 % CI Upper	Liver + bone + lymph nodes: Survival Probability	Liver + bone + lymph nodes: Survival Probability 95 % CI Lower	Liver: Survival Probability 95 % CI Upper	Time (Days)	Lung + bone + lymph nodes: Survival Probability	Lung + bone + lymph nodes: Survival Probability 95 % CI Lower	Lung + bone + lymph nodes: Survival Probability 95 % CI Upper
1	0.995334	0.985605	0.998493	0.992429	0.986372	0.9958	1	0.995111	0.990626	0.997453
2	0.995334	0.985605	0.998493	0.985416	0.977718	0.990467	2	0.990136	0.984389	0.993774
3	0.99219	0.981337	0.996742	0.977646	0.968534	0.98414	3	0.984055	0.977134	0.988892
4	0.984265	0.970952	0.991503	0.968422	0.957933	0.976329	4	0.980734	0.973268	0.986129
5	0.977904	0.962975	0.986855	0.960572	0.949069	0.969519	5	0.975741	0.967538	0.981891
6	0.973126	0.957123	0.983209	0.95413	0.941876	0.963851	6	0.974629	0.966272	0.980936
7	0.96357	0.945683	0.975643	0.943345	0.929955	0.954239	7	0.972951	0.964367	0.979489
8	0.96038	0.941922	0.973055	0.93324	0.918897	0.945123	8	0.96735	0.958059	0.97461
9	0.957184	0.938179	0.970438	0.926006	0.911033	0.938544	9	0.965666	0.956175	0.97313
10	0.95558	0.936308	0.969117	0.915862	0.90007	0.929257	10	0.958913	0.94867	0.967147
11	0.952363	0.932567	0.966452	0.907153	0.890708	0.921234	11	0.957785	0.947423	0.966141
12	0.942711	0.921459	0.958342	0.90059	0.883678	0.915163	12	0.95439	0.943681	0.963103
13	0.941099	0.919619	0.956973	0.896208	0.878995	0.911097	13	0.952691	0.941813	0.961577
14	0.936248	0.914098	0.952834	0.89036	0.87276	0.905658	14	0.948724	0.937465	0.958001
15	0.934631	0.912265	0.951447	0.883032	0.864967	0.898823	15	0.944738	0.933111	0.954393
16	0.931386	0.908594	0.948655	0.877876	0.859495	0.894003	16	0.940168	0.928138	0.950238
17	0.929763	0.906763	0.947255	0.872695	0.854004	0.88915	17	0.938452	0.926276	0.948674
18	0.928138	0.904932	0.945849	0.865249	0.846127	0.882162	18	0.933869	0.921312	0.944483
19	0.926512	0.903103	0.94444	0.862263	0.842972	0.879355	19	0.928133	0.915122	0.939216
20	0.918385	0.894003	0.937355	0.860021	0.840606	0.877246	20	0.924687	0.911414	0.936041
21	0.9135	0.888564	0.933067	0.851795	0.831938	0.869493	21	0.922962	0.909561	0.934449
22	0.911872	0.886755	0.931633	0.842781	0.82246	0.860976	22	0.917773	0.903997	0.92965
23	0.908615	0.883145	0.928758	0.834489	0.813761	0.853122	23	0.911997	0.89782	0.924291
24				0.827698	0.80665	0.846677	24	0.909684	0.895351	0.92214
25	0.90373	0.877746	0.924429	0.820895	0.799538	0.840209	25	0.904469	0.889794	0.917282
26	0.89396	0.867003	0.91572	0.816352	0.794794	0.835884	26	0.90331	0.888561	0.9162
27	0.892329	0.865215	0.914259	0.811036	0.789248	0.830818	27	0.899824	0.884855	0.912944
28	0.885779	0.858052	0.908381	0.805715	0.783705	0.825741	28	0.897496	0.882383	0.910767
29	0.885779	0.858052	0.908381	0.8019	0.779733	0.822097	29	0.895749	0.880529	0.909131
30	0.884133	0.856254	0.9069	0.798842	0.776551	0.819175	30	0.891664	0.876199	0.905303
31	0.877535	0.849064	0.900951	0.793486	0.770982	0.814052	31	0.889328	0.873726	0.903111
32	0.869287	0.840111	0.893479	0.790417	0.767793	0.811114	32	0.88582	0.870015	0.899816
33	0.865988	0.836541	0.890481	0.782743	0.75983	0.803759	33	0.88348	0.867542	0.897614
34	0.859378	0.829401	0.884457	0.778134	0.755052	0.799337	34	0.880554	0.864454	0.89486
35	0.852767	0.822282	0.878413	0.775827	0.752663	0.797122	35	0.879968	0.863835	0.894308
36	0.852767	0.822282	0.878413	0.770439	0.747085	0.791946	36	0.875853	0.859496	0.890429
37	0.849449	0.818715	0.875373	0.767361	0.743901	0.788985	37	0.875853	0.859496	0.890429
38	0.844462	0.813362	0.870796	0.761191	0.737524	0.783048	38	0.872904	0.856389	0.887647
39	0.844462	0.813362	0.870796	0.758103	0.734334	0.780073	39	0.869955	0.853285	0.884861
40	0.841131	0.809791	0.867733	0.753462	0.729543	0.7756	40	0.868184	0.851421	0.883186
41	0.834455	0.802648	0.861583	0.74959	0.725549	0.771866	41	0.867001	0.850178	0.882068
42	0.831111	0.799076	0.858496	0.746483	0.722345	0.768868	42	0.864044	0.84707	0.87927
43	0.831111	0.799076	0.858496	0.741017	0.716712	0.763592	43	0.862267	0.845204	0.877587
44	0.829435	0.797287	0.856948	0.73789	0.713491	0.760572	44	0.861083	0.843961	0.876465
45	0.822733	0.790143	0.850745	0.732407	0.707847	0.755272	45	0.857522	0.840225	0.87309
46	0.81603	0.783016	0.844527	0.730052	0.705424	0.752994	46	0.854555	0.837115	0.870275
47	0.810993	0.77767	0.839843	0.724551	0.699767	0.747671	47	0.853961	0.836493	0.869711
48	0.807628	0.774102	0.836711	0.720622	0.69573	0.743866	48	0.851581	0.833999	0.86745
49	0.80258	0.768758	0.832005	0.716692	0.691695	0.740058	49	0.850389	0.832751	0.866318
50				0.712763	0.687663	0.736248	50	0.848598	0.830877	0.864617
51	0.800894	0.766974	0.830431	0.70725	0.682009	0.730898	51	0.845008	0.82712	0.861202
52	0.797515	0.763402	0.827275	0.704887	0.679588	0.728604	52	0.842609	0.824612	0.85892
53	0.794121	0.759816	0.824104	0.700945	0.675549	0.724775	53	0.841407	0.823356	0.857776
54	0.792424	0.758024	0.822516	0.699366	0.673932	0.723241	54	0.839601	0.821469	0.856056
55	0.790724	0.756229	0.820925	0.696205	0.670695	0.720169	55	0.838999	0.820839	0.855482
56	0.783922	0.749059	0.814552	0.691442	0.66582	0.715538	56	0.838395	0.820209	0.854907
57				0.689855	0.664196	0.713993	57	0.837187	0.818947	0.853757
58	0.778798	0.743665	0.809744	0.685858	0.660107	0.710105	58	0.834764	0.816416	0.851448
59	0.777086	0.741864	0.808137	0.685056	0.659287	0.709325	59	0.833552	0.815152	0.850292
60	0.768509	0.732852	0.80007	0.683454	0.657648	0.707766	60	0.833552	0.815152	0.850292
61	0.765078	0.729253	0.796838	0.68185	0.656008	0.706204	61	0.831127	0.812622	0.84798
62	0.76164	0.725649	0.793596	0.677834	0.651903	0.702294	62	0.829306	0.810722	0.846242
63	0.759921	0.723848	0.791973	0.676226	0.65026	0.700728	63	0.826874	0.808187	0.84392
64	0.758201	0.722048	0.79035	0.675421	0.649438	0.699944	64	0.826874	0.808187	0.84392
65	0.756478	0.720245	0.788723	0.672997	0.646961	0.697582	65	0.825655	0.806917	0.842756
66	0.754751	0.718437	0.787092	0.671375	0.645305	0.696002	66	0.825046	0.806282	0.842174
67				0.667306	0.641149	0.692037	67	0.823826	0.80501	0.841009
68				0.665675	0.639483	0.690447	68	0.821993	0.803102	0.839258
69	0.74957	0.71302	0.782193	0.663222	0.636978	0.688055	69	0.819547	0.800555	0.836919
70	0.747839	0.711211	0.780555	0.659942	0.633631	0.684858	70	0.818935	0.799917	0.836334
71	0.742645	0.705789	0.775637	0.659123	0.632794	0.684058	71	0.816484	0.797367	0.83399
72	0.74091	0.703979	0.773992	0.657481	0.631119	0.682456	72	0.814641	0.79545	0.832226
73	0.737423	0.700342	0.770687	0.655015	0.628604	0.680051	73	0.810952	0.791615	0.828694
74	0.73045	0.693078	0.764067	0.651715	0.625239	0.67683	74	0.809723	0.790337	0.827517
75				0.650891	0.624397	0.676025	75	0.807258	0.787776	0.825155
76				0.648416	0.621875	0.673608	76	0.804793	0.785216	0.822791
77	0.73045	0.693078	0.764067	0.645938	0.619349	0.671187	77	0.80356	0.783936	0.821609
78	0.728703	0.691259	0.762407	0.645111	0.618507	0.670379	78	0.799854	0.780091	0.818053
79	0.726955	0.689441	0.760746				79	0.796133	0.776233	0.814481
80	0.72346	0.685808	0.757421	0.640959	0.614278	0.666323	80	0.793649	0.773658	0.812095
81	0.719965	0.682177	0.754094	0.640959	0.614278	0.666323	81	0.791783	0.771724	0.810302
82	0.718218	0.680363	0.752429	0.638459	0.611731	0.66388	82	0.79054	0.770436	0.809107
83	0.714723	0.676737	0.749098	0.637625	0.610882	0.663065	83	0.78805	0.767857	0.806713
84	0.711211	0.673094	0.745748	0.635125	0.608336	0.66062	84	0.784932	0.76463	0.803714
85	0.704169	0.665797	0.739026	0.632614	0.605781	0.658165	85	0.783685	0.76334	0.802514
86				0.630936	0.604073	0.656524	86	0.781186	0.760754	0.800108
87	0.700648	0.662154	0.73566	0.629258	0.602366	0.654882	87	0.779933	0.759458	0.798902
88				0.628417	0.60151	0.654059	88	0.779305	0.758809	0.798298
89	0.697127	0.658513	0.732292	0.62589	0.598939	0.651587	89	0.777423	0.756863	0.796485
90	0.693606	0.654875	0.728921	0.624203	0.597223	0.649936	90	0.776795	0.756214	0.79588
91	0.691846	0.653057	0.727235	0.619142	0.592078	0.64498	91	0.775538	0.754915	0.794669
92				0.61745	0.590358	0.643323	92	0.774278	0.753612	0.793455
93	0.688316	0.649413	0.723852	0.614902	0.587769	0.640828	93	0.773018	0.75231	0.792241
94	0.684786	0.645772	0.720466	0.612347	0.585173	0.638324	94	0.769868	0.749057	0.789204
95				0.610644	0.583443	0.636655	95	0.768607	0.747754	0.787987
96				0.60638	0.579113	0.632475	96	0.766085	0.745151	0.785554
97	0.681257	0.642134	0.717078	0.603814	0.576508	0.629959	97	0.763559	0.742544	0.783116
98	0.679492	0.640316	0.715383	0.602101	0.57477	0.628279	98	0.762927	0.741893	0.782506
99	0.675962	0.636681	0.711991	0.602101	0.57477	0.628279	99	0.762927	0.741893	0.782506
100	0.672413	0.633029	0.70858	0.593512	0.566057	0.61985	100	0.761028	0.739934	0.780672
101				0.591794	0.564316	0.618163	101	0.761028	0.739934	0.780672
102	0.668856	0.629369	0.705158	0.58921	0.561697	0.615624	102	0.759127	0.737973	0.778836
103	0.668856	0.629369	0.705158	0.587484	0.559949	0.613929	103	0.754053	0.732744	0.773934
104	0.667072	0.627535	0.703442	0.586622	0.559075	0.613082	104	0.752149	0.730783	0.772093
105	0.661678	0.621987	0.698252	0.585759	0.558201	0.612234	105	0.752149	0.730783	0.772093
106	0.65988	0.62014	0.69652	0.584895	0.557326	0.611385	106	0.750878	0.729474	0.770864
107	0.656274	0.616435	0.693046	0.584895	0.557326	0.611385	107	0.750242	0.728819	0.770249
108				0.582295	0.554693	0.60883	108	0.748967	0.727506	0.769016
109	0.654471	0.614584	0.691309	0.579688	0.552053	0.606267	109	0.747691	0.726192	0.767781
110				0.577081	0.549413	0.603704	110	0.747053	0.725535	0.767164
111	0.650855	0.610873	0.687822	0.57534	0.547651	0.601992	111	0.743858	0.722247	0.764072
112	0.647239	0.607164	0.684333	0.572729	0.545009	0.599423	112	0.740663	0.71896	0.760978
113	0.643623	0.603459	0.680841	0.571856	0.544126	0.598564	113	0.738742	0.716985	0.759118
114				0.569229	0.541468	0.595979	114	0.738102	0.716327	0.758498
115				0.56835	0.54058	0.595114	115	0.73618	0.714351	0.756636
116	0.643623	0.603459	0.680841	0.565715	0.537914	0.592521	116	0.732974	0.711056	0.753528
117	0.643623	0.603459	0.680841	0.564836	0.537026	0.591656	117	0.731048	0.709078	0.751661
118	0.638154	0.597854	0.675558	0.560444	0.532587	0.58733	118	0.729763	0.707758	0.750415
119	0.634497	0.594109	0.672023	0.559564	0.531698	0.586464	119	0.727836	0.705779	0.748545
120	0.632668	0.592238	0.670255	0.557799	0.529914	0.584725	120	0.727194	0.70512	0.747922
121	0.63084	0.590367	0.668486	0.553386	0.525457	0.580376	121	0.727194	0.70512	0.747922
122	0.63084	0.590367	0.668486	0.548973	0.521002	0.576025	122	0.725263	0.703138	0.746049
123	0.627161	0.586605	0.664927	0.548086	0.520107	0.57515	123
124	0.625322	0.584724	0.663146	0.546313	0.518317	0.5734	124	0.722684	0.700491	0.743546
125				0.544533	0.516522	0.571645	125
126	0.623477	0.582839	0.66136				126	0.721395	0.699168	0.742294
127	0.623477	0.582839	0.66136	0.541859	0.513824	0.569007	127	0.718812	0.696519	0.739785
128	0.623477	0.582839	0.66136	0.539186	0.511128	0.566369	128	0.71752	0.695194	0.738531
129	0.621611	0.580929	0.659554	0.538295	0.510229	0.565489	129	0.716874	0.694532	0.737903
130	0.619733	0.579007	0.657737	0.537403	0.509331	0.564609	130	0.716228	0.693869	0.737275
131	0.617855	0.577087	0.65592	0.536512	0.508433	0.563729	131	0.714934	0.692542	0.736018
132				0.534727	0.506633	0.561966	132	0.712993	0.690553	0.734131
133				0.532941	0.504834	0.560203	133	0.711696	0.689224	0.732871
134	0.617855	0.577087	0.65592	0.532941	0.504834	0.560203	134
135				0.532047	0.503933	0.559319	135	0.711048	0.68856	0.732241
136				0.531153	0.503032	0.558436	136	0.7104	0.687896	0.731611
137	0.612169	0.571271	0.650417	0.529365	0.501231	0.556669	137	0.709103	0.686567	0.730349
138				0.52847	0.50033	0.555785	138	0.708454	0.685902	0.729718
139	0.608378	0.567398	0.646745	0.527576	0.49943	0.554901	139	0.706506	0.683907	0.727824
140	0.608378	0.567398	0.646745	0.52668	0.498528	0.554016	140
141	0.606471	0.565449	0.644897	0.524883	0.496718	0.552239	141	0.706506	0.683907	0.727824
142	0.604564	0.563501	0.643049	0.523983	0.495811	0.551349	142	0.705855	0.68324	0.72719
143	0.602657	0.561554	0.641199	0.521277	0.493088	0.548674	143	0.70325	0.680573	0.724656
144	0.60075	0.559608	0.639349	0.520374	0.492178	0.547781	144	0.701293	0.67857	0.722752
145				0.51947	0.491269	0.546888	145
146	0.596936	0.555718	0.635647	0.518567	0.49036	0.545994	146	0.699986	0.677232	0.72148
147	0.595028	0.553774	0.633795	0.517662	0.489449	0.545099	147	0.699332	0.676563	0.720843
148	0.593121	0.551831	0.631942	0.515849	0.487625	0.543306	148	0.698677	0.675892	0.720205
149				0.514035	0.485801	0.541512	149	0.69802	0.67522	0.719566
150	0.589295	0.547933	0.628224	0.512219	0.483974	0.539715	150	0.696707	0.673876	0.718288
151	0.587375	0.545979	0.626358	0.512219	0.483974	0.539715	151	0.695392	0.672531	0.717008
152				0.512219	0.483974	0.539715	152	0.694734	0.671857	0.716367
153	0.583536	0.542072	0.622623	0.511308	0.483057	0.538813	153	0.693415	0.670509	0.715083
154				0.51039	0.482134	0.537905	154	0.692755	0.669833	0.71444
155	0.579697	0.538169	0.618886	0.507626	0.479353	0.535171	155	0.692092	0.669155	0.713794
156	0.577778	0.536218	0.617016	0.50578	0.477496	0.533344	156
157	0.573938	0.532319	0.613275	0.504855	0.476566	0.53243	157	0.692092	0.669155	0.713794
158				0.503931	0.475636	0.531514	158	0.690101	0.667118	0.711856
159	0.572019	0.530371	0.611403	0.503931	0.475636	0.531514	159	0.688773	0.66576	0.710562
161	0.570099	0.528424	0.60953	0.503004	0.474705	0.530598	160	0.688108	0.665079	0.709914
162				0.503004	0.474705	0.530598	161	0.685443	0.662354	0.707318
163				0.502074	0.473769	0.529678	162	0.684111	0.660992	0.70602
164	0.570099	0.528424	0.60953	0.502074	0.473769	0.529678	163	0.684111	0.660992	0.70602
165				0.501141	0.472831	0.528754	164	0.682776	0.659627	0.704719
166	0.570099	0.528424	0.60953				165	0.682109	0.658945	0.704068
167	0.56816	0.526455	0.60764	0.500205	0.471888	0.527828	166	0.68144	0.658262	0.703417
168				0.497394	0.469062	0.525047	167	0.680102	0.656894	0.702112
171				0.496458	0.468121	0.52412	168	0.67809	0.654838	0.70015
172	0.564282	0.522521	0.603856	0.495521	0.467179	0.523192	169	0.67809	0.654838	0.70015
173				0.493648	0.465296	0.521337	170	0.67809	0.654838	0.70015
174	0.564282	0.522521	0.603856	0.492707	0.464351	0.520406	171	0.677415	0.654148	0.699493
175				0.489886	0.461517	0.517612	172	0.675391	0.65208	0.697519
176	0.562336	0.520547	0.601957	0.487999	0.45962	0.515742	173	0.673362	0.650008	0.695542
177	0.56039	0.518575	0.600058	0.487999	0.45962	0.515742	174	0.672684	0.649315	0.69488
178	0.558438	0.516595	0.598151	0.487999	0.45962	0.515742	175
179	0.558438	0.516595	0.598151	0.486092	0.457704	0.513855	176	0.67065	0.647237	0.692896
180	0.558438	0.516595	0.598151	0.484182	0.455785	0.511963	177	0.66997	0.646542	0.692233
181				0.483227	0.454825	0.511017	178	0.668607	0.64515	0.690903
183	0.556465	0.514594	0.596225				179	0.667924	0.644452	0.690237
184	0.556465	0.514594	0.596225	0.482272	0.453866	0.510071	180	0.665875	0.64236	0.688238
185	0.554484	0.512585	0.594293	0.482272	0.453866	0.510071	181	0.665875	0.64236	0.688238
186				0.482272	0.453866	0.510071	182	0.664506	0.640962	0.686902
187				0.482272	0.453866	0.510071	183	0.662451	0.638864	0.684897
188				0.48131	0.452899	0.509118	184	0.662451	0.638864	0.684897
189				0.480345	0.45193	0.508163	185
190	0.554484	0.512585	0.594293				186	0.661765	0.638163	0.684227
191	0.55249	0.510562	0.592347	0.480345	0.45193	0.508163	187	0.66039	0.636761	0.682885
192	0.550488	0.508531	0.590394	0.479377	0.450956	0.507204	188
193				0.479377	0.450956	0.507204	189	0.659702	0.636058	0.682214
194				0.476466	0.448031	0.504321	190	0.659014	0.635356	0.681541
195	0.550488	0.508531	0.590394				191	0.658324	0.634651	0.680868
196	0.548472	0.506485	0.588426	0.476466	0.448031	0.504321	192	0.656942	0.633241	0.679519
197				0.472576	0.444125	0.500467	193	0.65556	0.631832	0.67817
199				0.472576	0.444125	0.500467	194	0.65556	0.631832	0.67817
200	0.546448	0.504432	0.586452	0.471602	0.443146	0.499501	195	0.654177	0.630421	0.676819
201	0.544424	0.502379	0.584476				196	0.652793	0.629008	0.675467
203				0.470625	0.442166	0.498534	197	0.651404	0.627592	0.67411
205	0.5424	0.500328	0.5825	0.470625	0.442166	0.498534	198	0.65071	0.626883	0.673432
206	0.540376	0.498277	0.580523	0.468664	0.440197	0.496591	199	0.649318	0.625464	0.672072
207				0.466703	0.438228	0.494647	200	0.64862	0.624752	0.67139
208				0.466703	0.438228	0.494647	203
209	0.538345	0.496219	0.578538	0.465719	0.43724	0.493671	204	0.645824	0.621902	0.668659
210				0.464732	0.436249	0.492693	205	0.645824	0.621902	0.668659
211	0.538345	0.496219	0.578538				206
212	0.534266	0.492089	0.574553	0.463745	0.435259	0.491715	207	0.645123	0.621187	0.667974
214	0.530188	0.487962	0.570564	0.462755	0.434264	0.490733	208	0.644422	0.620472	0.667288
215				0.461761	0.433267	0.489748	209	0.643015	0.619037	0.665913
216	0.528149	0.4859	0.568568	0.459771	0.43127	0.487775	210	0.64231	0.618318	0.665224
217	0.526109	0.483839	0.566571	0.459771	0.43127	0.487775	211	0.641602	0.617597	0.664533
218	0.524062	0.481771	0.564567	0.456766	0.428253	0.484796	212	0.641602	0.617597	0.664533
219				0.455764	0.427248	0.483803	213	0.640185	0.616151	0.663148
221	0.519968	0.477636	0.560555	0.453761	0.425239	0.481816	214
222	0.519968	0.477636	0.560555	0.449754	0.421221	0.47784	215	0.638765	0.614704	0.66176
223	0.513778	0.471387	0.554487	0.445748	0.417207	0.473862	216	0.638055	0.61398	0.661067
224				0.445748	0.417207	0.473862	217	0.635921	0.611805	0.658981
225	0.509651	0.467225	0.550438				218	0.634496	0.610352	0.657587
228				0.442729	0.414183	0.470863	219	0.633782	0.609625	0.656889
229	0.507588	0.465146	0.548412	0.441723	0.413175	0.469864	220	0.633067	0.608897	0.65619
230				0.440717	0.412168	0.468864	221	0.63235	0.608166	0.655489
231	0.507588	0.465146	0.548412	0.43971	0.411161	0.467864	222	0.631632	0.607433	0.654787
232	0.505516	0.463059	0.546377	0.437698	0.409147	0.465863	223	0.630913	0.606701	0.654084
233	0.505516	0.463059	0.546377	0.435681	0.407129	0.463858	224
234				0.433664	0.405111	0.461852	225	0.630913	0.606701	0.654084
235				0.432651	0.404098	0.460844	226	0.629473	0.605233	0.652676
236	0.503419	0.460944	0.544319				228	0.628032	0.603766	0.651267
237	0.503419	0.460944	0.544319				229	0.627311	0.603031	0.650562
238				0.431637	0.403084	0.459837	230
239				0.430622	0.402069	0.458826	231	0.62659	0.602297	0.649856
240	0.501303	0.45881	0.542244	0.429604	0.40105	0.457814	232	0.625145	0.600824	0.648442
241	0.499188	0.456678	0.540168	0.428583	0.40003	0.456799	233	0.624421	0.600087	0.647735
242				0.426542	0.397989	0.454768	234	0.622971	0.59861	0.646316
243				0.424502	0.39595	0.452737	235	0.622245	0.597871	0.645605
244				0.423481	0.39493	0.451721	236	0.621519	0.597131	0.644895
245	0.499188	0.456678	0.540168	0.42144	0.392891	0.449689	238	0.620792	0.596391	0.644184
246	0.497055	0.454526	0.538076				239	0.620064	0.59565	0.643471
247	0.494922	0.452376	0.535982	0.419399	0.390853	0.447656	240
248	0.492788	0.450226	0.533887	0.418379	0.389834	0.44664	241	0.619336	0.594909	0.642759
249				0.41531	0.386771	0.443582	242	0.618608	0.594168	0.642047
250	0.492788	0.450226	0.533887				243	0.617151	0.592685	0.64062
251				0.41531	0.386771	0.443582	244	0.615694	0.591202	0.639194
253	0.490646	0.448068	0.531783	0.41531	0.386771	0.443582	245
255	0.488503	0.445911	0.529678	0.414282	0.385745	0.442557	246	0.614965	0.59046	0.63848
256				0.413254	0.384719	0.441533	247	0.613508	0.588978	0.637053
259				0.412226	0.383694	0.440508	248	0.613508	0.588978	0.637053
260				0.412226	0.383694	0.440508	249	0.613508	0.588978	0.637053
261	0.488503	0.445911	0.529678				251	0.612042	0.587486	0.635618
262				0.412226	0.383694	0.440508	252	0.610576	0.585994	0.634182
263	0.486332	0.443723	0.527546	0.41016	0.381632	0.438449	253	0.609842	0.585248	0.633463
264				0.41016	0.381632	0.438449	255	0.609842	0.585248	0.633463
266	0.486332	0.443723	0.527546				256	0.609107	0.5845	0.632743
268	0.484151	0.441525	0.525405	0.407053	0.378532	0.435351	257	0.607633	0.583001	0.6313
270				0.407053	0.378532	0.435351	259	0.607633	0.583001	0.6313
271	0.48196	0.439318	0.523254	0.404971	0.376455	0.433275	260	0.607633	0.583001	0.6313
272				0.403927	0.375414	0.432234	261	0.606157	0.581499	0.629853
273	0.47976	0.437101	0.521093				262
274				0.40288	0.374371	0.431191	263	0.604678	0.579996	0.628405
275	0.477539	0.434862	0.518913	0.401828	0.373321	0.430142	264	0.603939	0.579244	0.62768
276	0.477539	0.434862	0.518913	0.398673	0.370175	0.426995	265	0.602457	0.577737	0.626228
277	0.477539	0.434862	0.518913	0.395517	0.36703	0.423846	266	0.600975	0.57623	0.624776
278				0.395517	0.36703	0.423846	267	0.600975	0.57623	0.624776
279				0.395517	0.36703	0.423846	268	0.600231	0.575474	0.624047
280				0.394459	0.365976	0.422791	269	0.599487	0.574717	0.623317
281				0.394459	0.365976	0.422791	270
282	0.477539	0.434862	0.518913	0.392339	0.363862	0.420674	271	0.598741	0.573959	0.622586
284	0.477539	0.434862	0.518913	0.392339	0.363862	0.420674	272	0.597994	0.5732	0.621854
285				0.391273	0.3628	0.419611	274	0.597248	0.572441	0.621122
286	0.475243	0.432541	0.516666	0.391273	0.3628	0.419611	275	0.597248	0.572441	0.621122
288				0.390204	0.361735	0.418544	276	0.595743	0.570912	0.619648
289	0.475243	0.432541	0.516666				277	0.59499	0.570146	0.61891
290	0.472936	0.43021	0.514408	0.389134	0.360669	0.417477	278	0.59499	0.570146	0.61891
292	0.470629	0.42788	0.512149				279
293				0.389134	0.360669	0.417477	280	0.594236	0.569379	0.618171
294				0.388062	0.359601	0.416407	281	0.594236	0.569379	0.618171
295	0.468322	0.425551	0.509888	0.388062	0.359601	0.416407	282	0.591968	0.567074	0.615948
296				0.386988	0.35853	0.415335	283	0.591968	0.567074	0.615948
297	0.468322	0.425551	0.509888	0.385913	0.357459	0.414262	284	0.590452	0.565533	0.614462
299	0.468322	0.425551	0.509888	0.385913	0.357459	0.414262	285	0.589693	0.564762	0.613718
300	0.468322	0.425551	0.509888	0.384835	0.356386	0.413186	286	0.588934	0.56399	0.612974
301	0.465956	0.423158	0.507575				287	0.588934	0.56399	0.612974
302	0.465956	0.423158	0.507575	0.380523	0.352093	0.40888	288	0.588934	0.56399	0.612974
304	0.465956	0.423158	0.507575	0.380523	0.352093	0.40888	289	0.588934	0.56399	0.612974
305	0.463567	0.420741	0.505239	0.379439	0.351013	0.407797	290	0.58817	0.563214	0.612225
306	0.463567	0.420741	0.505239	0.378355	0.349934	0.406714	291	0.587406	0.562436	0.611475
307				0.37727	0.348856	0.405631	292	0.586641	0.561659	0.610725
309				0.376186	0.347777	0.404548	293	0.586641	0.561659	0.610725
310				0.375102	0.346699	0.403464	294	0.586641	0.561659	0.610725
311				0.372934	0.344543	0.401296	295	0.585873	0.560879	0.609973
312				0.37185	0.343465	0.400212	296	0.585101	0.560094	0.609216
314	0.461165	0.41831	0.502891	0.37185	0.343465	0.400212	297	0.584329	0.559309	0.60846
316				0.370759	0.342381	0.399122	298	0.583556	0.558523	0.607702
318	0.458763	0.415882	0.500541	0.369669	0.341297	0.398031	299	0.581234	0.556163	0.605426
319				0.368575	0.34021	0.396937	300	0.58046	0.555377	0.604667
320				0.368575	0.34021	0.396937	301	0.579685	0.55459	0.603907
322	0.456361	0.413455	0.49819				302	0.578909	0.553801	0.603146
324				0.368575	0.34021	0.396937	303	0.576572	0.551426	0.600854
325				0.367472	0.339112	0.395834	304	0.575792	0.550633	0.600089
328				0.367472	0.339112	0.395834	305	0.575009	0.549839	0.599322
329	0.453947	0.411016	0.495827	0.367472	0.339112	0.395834	306	0.572662	0.547455	0.597019
330				0.367472	0.339112	0.395834	307	0.572662	0.547455	0.597019
331	0.453947	0.411016	0.495827				308	0.572662	0.547455	0.597019
334				0.364131	0.33579	0.392496	309	0.572662	0.547455	0.597019
335	0.451519	0.408564	0.49345	0.363017	0.334682	0.391383	310	0.572662	0.547455	0.597019
336				0.361901	0.333572	0.390266	311	0.571875	0.546654	0.596247
337	0.446664	0.403666	0.488692	0.360784	0.332462	0.389149	312	0.571086	0.545853	0.595473
338				0.360784	0.332462	0.389149	314	0.570296	0.545051	0.594699
339	0.446664	0.403666	0.488692	0.35966	0.331344	0.388026	315	0.569506	0.544248	0.593924
340				0.358536	0.330227	0.386902	316
341	0.444223	0.401204	0.486299				317	0.567926	0.542644	0.592374
342				0.356288	0.327993	0.384653	318	0.566342	0.541035	0.59082
343	0.441782	0.398744	0.483905				319	0.565549	0.54023	0.590041
344				0.355164	0.326877	0.383529	320	0.564755	0.539423	0.589262
345				0.355164	0.326877	0.383529	321	0.564755	0.539423	0.589262
346	0.439342	0.396286	0.481509				322	0.564755	0.539423	0.589262
348	0.436901	0.39383	0.479112	0.354033	0.325753	0.382397	323	0.564755	0.539423	0.589262
349	0.436901	0.39383	0.479112				324
350	0.434446	0.391361	0.4767				325	0.563957	0.538613	0.588479
352	0.434446	0.391361	0.4767				326	0.563957	0.538613	0.588479
353	0.434446	0.391361	0.4767				327	0.561561	0.53618	0.586128
355	0.434446	0.391361	0.4767				328
357	0.434446	0.391361	0.4767				329	0.560761	0.535368	0.585343
359				0.352902	0.32463	0.381265	330	0.55996	0.534555	0.584556
360				0.351771	0.323507	0.380133	331	0.559157	0.53374	0.583769
361	0.429424	0.3863	0.471774				333	0.555948	0.530484	0.580618
362	0.426913	0.383772	0.469308				334	0.555146	0.52967	0.579831
363				0.350639	0.322384	0.379001	335	0.555146	0.52967	0.579831
364	0.424401	0.381247	0.466841	0.34837	0.320131	0.376729	336	0.55434	0.528853	0.579039
365	0.42189	0.378723	0.464371	0.347235	0.319005	0.375593	337	0.553534	0.528034	0.578247
366				0.347235	0.319005	0.375593	338
367				0.347235	0.319005	0.375593	339
368	0.42189	0.378723	0.464371				340
369				0.347235	0.319005	0.375593	342	0.553534	0.528034	0.578247
370	0.42189	0.378723	0.464371	0.347235	0.319005	0.375593	343	0.553534	0.528034	0.578247
371	0.42189	0.378723	0.464371				344
372				0.346085	0.317863	0.374442	345
373				0.344936	0.316721	0.373291	346	0.553534	0.528034	0.578247
376				0.342636	0.314439	0.370989	347	0.552721	0.527209	0.577449
377	0.419333	0.376151	0.46186				348	0.551908	0.526384	0.576651
378				0.342636	0.314439	0.370989	349	0.551095	0.525559	0.575853
379	0.419333	0.376151	0.46186	0.342636	0.314439	0.370989	350	0.550281	0.524733	0.575054
380				0.341471	0.313282	0.369823	351	0.548653	0.523082	0.573455
382	0.414156	0.370941	0.456778	0.340305	0.312125	0.368657	352	0.548653	0.523082	0.573455
383				0.33914	0.310968	0.36749	353	0.547837	0.522254	0.572653
384				0.337974	0.309812	0.366323	354	0.547837	0.522254	0.572653
385	0.411568	0.36834	0.454234	0.337974	0.309812	0.366323	355	0.547837	0.522254	0.572653
386	0.408979	0.365741	0.451688	0.335635	0.307491	0.363981	356	0.547018	0.521423	0.571849
390	0.408979	0.365741	0.451688				357	0.546199	0.520592	0.571045
391	0.408979	0.365741	0.451688	0.335635	0.307491	0.363981	359
392				0.334454	0.306318	0.362798	360	0.546199	0.520592	0.571045
393				0.333272	0.305145	0.361615	362	0.546199	0.520592	0.571045
395				0.333272	0.305145	0.361615	363	0.545377	0.519759	0.570238
396				0.333272	0.305145	0.361615	364	0.544554	0.518923	0.569429
398	0.408979	0.365741	0.451688				365	0.544554	0.518923	0.569429
399	0.408979	0.365741	0.451688	0.332082	0.303964	0.360424	366	0.542898	0.517244	0.567804
400				0.330891	0.302783	0.359232	367	0.542898	0.517244	0.567804
403				0.329701	0.301602	0.35804	368	0.542898	0.517244	0.567804
405				0.328511	0.300421	0.356848	369	0.542068	0.516402	0.566988
406				0.32613	0.298062	0.354462	370
408				0.324936	0.296878	0.353265	371	0.541236	0.515557	0.566171
409	0.406306	0.363049	0.449066				372	0.541236	0.515557	0.566171
410	0.406306	0.363049	0.449066				373	0.5404	0.514709	0.565351
413	0.403616	0.36034	0.446427	0.323737	0.295689	0.352064	375	0.53873	0.513015	0.56371
414				0.321339	0.293313	0.349659	376	0.537895	0.512167	0.56289
415	0.403616	0.36034	0.446427				377	0.537895	0.512167	0.56289
417				0.318941	0.290939	0.347254	378	0.537057	0.511317	0.562067
420				0.317741	0.289752	0.346051	379	0.535379	0.509615	0.560419
421				0.317741	0.289752	0.346051	380
422	0.400907	0.357612	0.44377				381	0.535379	0.509615	0.560419
423	0.398198	0.354888	0.441111				382	0.535379	0.509615	0.560419
424	0.398198	0.354888	0.441111				383
426	0.39547	0.352145	0.438434	0.316538	0.288561	0.344843	384
428	0.392743	0.349405	0.435754				385	0.532841	0.507041	0.557927
430				0.315334	0.28737	0.343635	386
431	0.390016	0.346668	0.433072				387	0.532841	0.507041	0.557927
432	0.387288	0.343933	0.430387				389	0.532841	0.507041	0.557927
433				0.314131	0.28618	0.342427	391
434				0.314131	0.28618	0.342427	392	0.53199	0.506178	0.557091
435	0.387288	0.343933	0.430387	0.312923	0.284985	0.341214	393
437				0.309298	0.281402	0.337573	394	0.531139	0.505314	0.556255
438				0.309298	0.281402	0.337573	395	0.530285	0.504448	0.555416
440	0.384542	0.341179	0.427684	0.309298	0.281402	0.337573	396	0.52943	0.50358	0.554576
441				0.30808	0.280198	0.33635	398	0.52943	0.50358	0.554576
442	0.384542	0.341179	0.427684				399
443	0.381775	0.338406	0.424961	0.30808	0.280198	0.33635	400	0.52943	0.50358	0.554576
444	0.379009	0.335636	0.422235				401	0.52943	0.50358	0.554576
446	0.376242	0.332868	0.419507				402	0.528567	0.502705	0.55373
451				0.306858	0.278989	0.335122	403
452				0.304413	0.276573	0.332665	404	0.527705	0.50183	0.552883
453				0.304413	0.276573	0.332665	405
454	0.373476	0.330103	0.416777				406	0.527705	0.50183	0.552883
457	0.373476	0.330103	0.416777	0.304413	0.276573	0.332665	407	0.527705	0.50183	0.552883
458				0.30318	0.275355	0.331427	408	0.52684	0.500952	0.552034
461				0.301948	0.274138	0.330188	409	0.525973	0.500073	0.551183
466				0.301948	0.274138	0.330188	412	0.525106	0.499192	0.550331
467	0.370668	0.327295	0.414008				413	0.524236	0.49831	0.549478
468				0.30071	0.272915	0.328945	414
469				0.299473	0.271693	0.327701	415	0.523367	0.497428	0.548624
473	0.367859	0.324489	0.411236				417
474				0.298235	0.270471	0.326457	420	0.523367	0.497428	0.548624
477				0.29576	0.268029	0.323967	421	0.523367	0.497428	0.548624
478				0.294523	0.266808	0.322722	422	0.521616	0.495652	0.546906
484				0.294523	0.266808	0.322722	423	0.520741	0.494764	0.546046
486	0.367859	0.324489	0.411236				424	0.520741	0.494764	0.546046
488				0.29328	0.265583	0.321471	425	0.519862	0.493872	0.545183
489	0.367859	0.324489	0.411236				426
490				0.292037	0.264357	0.32022	428	0.518099	0.492084	0.543452
491	0.365008	0.321638	0.408424	0.292037	0.264357	0.32022	430
492				0.289531	0.261885	0.317698	431	0.517217	0.491189	0.542585
493	0.365008	0.321638	0.408424				432	0.517217	0.491189	0.542585
495				0.289531	0.261885	0.317698	433
497				0.289531	0.261885	0.317698	434
498	0.365008	0.321638	0.408424	0.288266	0.260638	0.316426	435
499	0.362111	0.318739	0.405571	0.288266	0.260638	0.316426	436	0.517217	0.491189	0.542585
500	0.359214	0.315843	0.402714				437	0.51633	0.490288	0.541714
502	0.356317	0.31295	0.399855	0.286985	0.259373	0.315138	438	0.515442	0.489388	0.540843
503				0.286985	0.259373	0.315138	440	0.515442	0.489388	0.540843
504				0.286985	0.259373	0.315138	441	0.514552	0.488485	0.539969
506				0.286985	0.259373	0.315138	443	0.51366	0.487581	0.539094
509				0.285675	0.258077	0.313823	448	0.51366	0.487581	0.539094
513				0.285675	0.258077	0.313823	449	0.51366	0.487581	0.539094
515				0.284358	0.256776	0.312502	451	0.511871	0.485765	0.537336
520				0.283042	0.255474	0.31118	452	0.510976	0.484857	0.536457
521				0.283042	0.255474	0.31118	453
522				0.281719	0.254167	0.309853	454	0.510081	0.48395	0.535578
524				0.28039	0.252854	0.308519	455	0.508288	0.482132	0.533817
525				0.277733	0.250228	0.30585	456	0.508288	0.482132	0.533817
527				0.276391	0.248903	0.304503	457	0.508288	0.482132	0.533817
529				0.273707	0.246253	0.301807	458	0.508288	0.482132	0.533817
530				0.272366	0.244929	0.300458	460	0.508288	0.482132	0.533817
533	0.356317	0.31295	0.399855				461	0.507384	0.481214	0.532929
534				0.272366	0.244929	0.300458	462	0.506477	0.480295	0.532039
542				0.269669	0.242269	0.297747	463	0.505571	0.479377	0.531149
544				0.268321	0.24094	0.296391	464	0.504665	0.478458	0.530259
546				0.268321	0.24094	0.296391	465	0.503759	0.477539	0.529369
549	0.356317	0.31295	0.399855	0.268321	0.24094	0.296391	466	0.503759	0.477539	0.529369
551	0.353372	0.310007	0.396951	0.266959	0.239596	0.295022	467	0.50285	0.476617	0.528475
552				0.26559	0.238246	0.293645	468
554	0.353372	0.310007	0.396951				469	0.50285	0.476617	0.528475
556	0.353372	0.310007	0.396951				470	0.50285	0.476617	0.528475
564				0.264221	0.236896	0.292268	472	0.501018	0.47476	0.526676
565				0.262852	0.235547	0.290891	474	0.501018	0.47476	0.526676
566				0.261483	0.234199	0.289513	477	0.500101	0.473829	0.525775
567				0.261483	0.234199	0.289513	478	0.500101	0.473829	0.525775
569				0.260106	0.232843	0.288128	480	0.498262	0.471965	0.523969
570				0.25873	0.231488	0.286742	482	0.497343	0.471033	0.523065
571	0.353372	0.310007	0.396951	0.257354	0.230134	0.285356	483	0.495504	0.46917	0.521258
572				0.255978	0.22878	0.283969	484
574	0.353372	0.310007	0.396951				485	0.495504	0.46917	0.521258
575				0.255978	0.22878	0.283969	486	0.493659	0.4673	0.519444
576				0.255978	0.22878	0.283969	488	0.493659	0.4673	0.519444
581	0.353372	0.310007	0.396951				490	0.492734	0.466363	0.518535
583	0.353372	0.310007	0.396951				491	0.49181	0.465427	0.517626
584	0.350273	0.306892	0.393912				492	0.490885	0.46449	0.516717
585	0.347145	0.30375	0.390846				493	0.490885	0.46449	0.516717
587				0.254587	0.227411	0.282568	494	0.490885	0.46449	0.516717
588	0.343989	0.300581	0.387752				495
589				0.254587	0.227411	0.282568	496	0.490885	0.46449	0.516717
591	0.340833	0.297416	0.384654				497	0.489956	0.463549	0.515803
594				0.251789	0.224659	0.27975	498	0.489024	0.462605	0.514887
599	0.337648	0.294222	0.381527				499
602	0.334463	0.291033	0.378396				501	0.489024	0.462605	0.514887
604				0.25039	0.223283	0.27834	502	0.489024	0.462605	0.514887
610				0.25039	0.223283	0.27834	503
612	0.331247	0.287814	0.375235				504
620	0.331247	0.287814	0.375235				505	0.488089	0.461658	0.513968
625				0.25039	0.223283	0.27834	506
626				0.248975	0.221892	0.276915	507	0.488089	0.461658	0.513968
629				0.248975	0.221892	0.276915	508	0.486212	0.459756	0.512123
631	0.327999	0.284564	0.372043				509
632	0.324752	0.281319	0.368846				510	0.485269	0.458801	0.511196
634				0.248975	0.221892	0.276915	512	0.485269	0.458801	0.511196
639				0.248975	0.221892	0.276915	513	0.485269	0.458801	0.511196
641	0.324752	0.281319	0.368846				514	0.485269	0.458801	0.511196
642				0.247528	0.220465	0.275459	515	0.484322	0.457841	0.510265
643	0.321471	0.278042	0.365617				517	0.484322	0.457841	0.510265
644	0.318191	0.274771	0.362384	0.247528	0.220465	0.275459	519	0.483372	0.456879	0.509332
648				0.247528	0.220465	0.275459	520
649	0.314911	0.271505	0.359146				521
651				0.247528	0.220465	0.275459	522
653	0.314911	0.271505	0.359146				524	0.483372	0.456879	0.509332
656	0.311596	0.268205	0.355874	0.246046	0.219002	0.273972	525
658				0.244554	0.21753	0.272476	526	0.482421	0.455914	0.508396
659				0.243063	0.216059	0.270978	527
662				0.243063	0.216059	0.270978	529
663				0.241544	0.214559	0.269455	530	0.482421	0.455914	0.508396
665				0.241544	0.214559	0.269455	532	0.482421	0.455914	0.508396
666				0.241544	0.214559	0.269455	533	0.481465	0.454946	0.507458
679				0.241544	0.214559	0.269455	534	0.48051	0.453978	0.506519
681				0.239996	0.213027	0.267905	535	0.479555	0.453011	0.505579
688				0.238447	0.211497	0.266354	538	0.478599	0.452043	0.50464
690	0.308281	0.264911	0.352597				539	0.477644	0.451076	0.503701
691				0.238447	0.211497	0.266354	542	0.476689	0.450109	0.502761
692				0.236889	0.209957	0.264793	543	0.474778	0.448175	0.500881
698	0.308281	0.264911	0.352597				544	0.473823	0.447208	0.499941
702	0.308281	0.264911	0.352597				546
703	0.304893	0.261539	0.349254	0.236889	0.209957	0.264793	549	0.471912	0.445276	0.49806
706				0.236889	0.209957	0.264793	550	0.470957	0.444309	0.49712
713				0.236889	0.209957	0.264793	551
714				0.235299	0.208383	0.263204	552	0.470957	0.444309	0.49712
721	0.304893	0.261539	0.349254	0.235299	0.208383	0.263204	554	0.470957	0.444309	0.49712
728	0.301468	0.258131	0.345873				556	0.469998	0.443339	0.496175
731				0.235299	0.208383	0.263204	560	0.469998	0.443339	0.496175
734	0.298042	0.254729	0.342488				561	0.469037	0.442367	0.495229
738	0.294616	0.251333	0.339096				564
742	0.29119	0.247944	0.335699				565
748				0.233687	0.206787	0.261593	566	0.469037	0.442367	0.495229
749	0.29119	0.247944	0.335699	0.233687	0.206787	0.261593	567	0.46807	0.441389	0.494277
751				0.233687	0.206787	0.261593	569	0.46807	0.441389	0.494277
758	0.29119	0.247944	0.335699				570
761				0.233687	0.206787	0.261593	571
762	0.287682	0.244467	0.332228				572	0.466131	0.439428	0.492369
764				0.233687	0.206787	0.261593	574	0.46516	0.438446	0.491413
768	0.287682	0.244467	0.332228				575
772	0.28413	0.240949	0.328714	0.233687	0.206787	0.261593	576
777	0.28413	0.240949	0.328714				577	0.464189	0.437464	0.490457
779				0.233687	0.206787	0.261593	579	0.463216	0.43648	0.489498
781	0.280534	0.237386	0.325156	0.233687	0.206787	0.261593	583	0.463216	0.43648	0.489498
790	0.276937	0.233832	0.321591				585	0.462237	0.43549	0.488534
794				0.231969	0.205074	0.259889	587
796	0.273341	0.230284	0.31802				589
802	0.269744	0.226745	0.314442				590	0.462237	0.43549	0.488534
804	0.269744	0.226745	0.314442	0.230251	0.203363	0.258182	593	0.461255	0.434497	0.487568
805				0.228533	0.201654	0.256474	594	0.461255	0.434497	0.487568
806				0.228533	0.201654	0.256474	595	0.461255	0.434497	0.487568
808	0.269744	0.226745	0.314442				601	0.461255	0.434497	0.487568
811	0.269744	0.226745	0.314442				604
813				0.226801	0.199931	0.254754	605	0.461255	0.434497	0.487568
814	0.269744	0.226745	0.314442				606	0.460261	0.433491	0.48659
815	0.269744	0.226745	0.314442				609	0.458273	0.431479	0.484634
824				0.226801	0.199931	0.254754	610	0.458273	0.431479	0.484634
830				0.226801	0.199931	0.254754	612	0.457273	0.430467	0.483649
833				0.226801	0.199931	0.254754	614	0.457273	0.430467	0.483649
834				0.226801	0.199931	0.254754	615	0.457273	0.430467	0.483649
835	0.269744	0.226745	0.314442	0.226801	0.199931	0.254754	616	0.457273	0.430467	0.483649
838	0.269744	0.226745	0.314442				617	0.457273	0.430467	0.483649
855	0.269744	0.226745	0.314442	0.226801	0.199931	0.254754	620	0.457273	0.430467	0.483649
858				0.223143	0.196274	0.251139	621	0.457273	0.430467	0.483649
863				0.221314	0.194449	0.249328	622	0.456252	0.429432	0.482646
867				0.221314	0.194449	0.249328	624	0.456252	0.429432	0.482646
869	0.269744	0.226745	0.314442	0.21947	0.192608	0.247503	625	0.456252	0.429432	0.482646
872				0.217626	0.19077	0.245676	626	0.455224	0.428391	0.481637
876				0.217626	0.19077	0.245676	629	0.455224	0.428391	0.481637
886				0.215766	0.188917	0.243833	630	0.454194	0.427347	0.480625
891	0.265529	0.222501	0.310356	0.215766	0.188917	0.243833	632	0.452134	0.42526	0.478601
892				0.213889	0.187047	0.241974	634
894				0.213889	0.187047	0.241974	637	0.451105	0.424217	0.477588
897				0.211996	0.185161	0.240099	639
899				0.210104	0.183278	0.238222	640	0.451105	0.424217	0.477588
901				0.210104	0.183278	0.238222	642
905				0.210104	0.183278	0.238222	644	0.450072	0.423172	0.476573
915				0.210104	0.183278	0.238222	645	0.450072	0.423172	0.476573
917				0.208158	0.181338	0.236298	648	0.449035	0.422121	0.475554
920	0.261315	0.218271	0.306258	0.208158	0.181338	0.236298	649	0.449035	0.422121	0.475554
922				0.208158	0.181338	0.236298	650	0.447993	0.421066	0.47453
924				0.208158	0.181338	0.236298	651	0.447993	0.421066	0.47453
927				0.206137	0.179315	0.234307	655	0.447993	0.421066	0.47453
932	0.2571	0.214056	0.302147				656	0.444853	0.417885	0.471444
933				0.206137	0.179315	0.234307	657	0.443807	0.416825	0.470415
938				0.204096	0.177273	0.232297	658	0.441708	0.414701	0.468351
941	0.252885	0.209855	0.298023				659
943	0.24867	0.205668	0.293888				660	0.441708	0.414701	0.468351
958	0.24867	0.205668	0.293888				661	0.441708	0.414701	0.468351
959				0.202035	0.175211	0.230267	662
963	0.24867	0.205668	0.293888				663
986				0.202035	0.175211	0.230267	665	0.4396	0.412567	0.466277
989				0.199952	0.173128	0.228216	666	0.4396	0.412567	0.466277
994				0.199952	0.173128	0.228216	668	0.4396	0.412567	0.466277
997	0.24867	0.205668	0.293888				670	0.438541	0.411495	0.465236
1003	0.24423	0.201233	0.289561				672	0.438541	0.411495	0.465236
1006				0.199952	0.173128	0.228216	673	0.437479	0.41042	0.464191
1007	0.24423	0.201233	0.289561				675	0.437479	0.41042	0.464191
1015				0.197802	0.170972	0.226106	679
1022				0.197802	0.170972	0.226106	680	0.435345	0.40826	0.462093
1023				0.197802	0.170972	0.226106	681	0.433211	0.406101	0.459993
1025				0.195604	0.168765	0.223953	684	0.432144	0.405022	0.458943
1033				0.195604	0.168765	0.223953	685	0.432144	0.405022	0.458943
1043	0.24423	0.201233	0.289561				686	0.431074	0.403941	0.45789
1049	0.24423	0.201233	0.289561				688	0.430004	0.402859	0.456837
1050				0.195604	0.168765	0.223953	689	0.428935	0.401778	0.455784
1051				0.195604	0.168765	0.223953	691
1054				0.195604	0.168765	0.223953	692	0.427865	0.400697	0.45473
1060				0.195604	0.168765	0.223953	693	0.427865	0.400697	0.45473
1062	0.239533	0.196513	0.285022				694	0.427865	0.400697	0.45473
1063	0.234836	0.191815	0.280465				695	0.427865	0.400697	0.45473
1078	0.23014	0.187139	0.275888				698	0.426787	0.399607	0.453669
1087	0.225443	0.182484	0.271293				699	0.426787	0.399607	0.453669
1100				0.195604	0.168765	0.223953	701	0.426787	0.399607	0.453669
1101				0.193247	0.166379	0.221667	702	0.426787	0.399607	0.453669
1107				0.193247	0.166379	0.221667	703
1116				0.193247	0.166379	0.221667	705	0.426787	0.399607	0.453669
1121				0.193247	0.166379	0.221667	706	0.426787	0.399607	0.453669
1128	0.220746	0.177851	0.266679				713	0.425687	0.398494	0.452587
1154				0.193247	0.166379	0.221667	714
1177	0.216049	0.173239	0.262047				715	0.424584	0.397378	0.451503
1183	0.211353	0.168649	0.257396				716	0.423479	0.396259	0.450416
1190				0.193247	0.166379	0.221667	721
1196				0.193247	0.166379	0.221667	723	0.422373	0.39514	0.449328
1197	0.206656	0.164081	0.252726	0.190671	0.163741	0.219203	729	0.422373	0.39514	0.449328
1202				0.188094	0.161111	0.216731	730	0.422373	0.39514	0.449328
1219				0.185518	0.158489	0.214252	731
1224				0.185518	0.158489	0.214252	732	0.422373	0.39514	0.449328
1230	0.206656	0.164081	0.252726				733	0.421259	0.394012	0.448233
1233	0.20185	0.159408	0.247952	0.185518	0.158489	0.214252	736	0.420144	0.392884	0.447137
1252				0.185518	0.158489	0.214252	739	0.419027	0.391753	0.446038
1254				0.185518	0.158489	0.214252	742	0.417906	0.39062	0.444936
1259				0.185518	0.158489	0.214252	745	0.417906	0.39062	0.444936
1260				0.185518	0.158489	0.214252	746	0.417906	0.39062	0.444936
1261				0.185518	0.158489	0.214252	747	0.41678	0.38948	0.443828
1296	0.197044	0.154759	0.243158				748
1297				0.182663	0.155543	0.211555	749
1320	0.197044	0.154759	0.243158				750	0.415653	0.38834	0.44272
1321				0.182663	0.155543	0.211555	751
1323				0.182663	0.155543	0.211555	753	0.414527	0.387201	0.441612
1324				0.182663	0.155543	0.211555	755	0.414527	0.387201	0.441612
1327				0.182663	0.155543	0.211555	756	0.413394	0.386055	0.440498
1340	0.197044	0.154759	0.243158				757	0.412262	0.38491	0.439384
1342				0.182663	0.155543	0.211555	761	0.411126	0.383761	0.438266
1350				0.182663	0.155543	0.211555	763	0.40999	0.382613	0.437148
1354				0.182663	0.155543	0.211555	764
1356	0.191992	0.149851	0.238152				765	0.408855	0.381465	0.43603
1367				0.179402	0.152108	0.208554	766	0.407719	0.380317	0.434912
1369				0.179402	0.152108	0.208554	772
1377	0.186939	0.144971	0.233121				777	0.40658	0.379167	0.433791
1388	0.186939	0.144971	0.233121				779
1396	0.181746	0.13996	0.227958				780	0.405441	0.378016	0.432669
1397	0.176554	0.134981	0.222765				781	0.405441	0.378016	0.432669
1398				0.176079	0.148618	0.205493	782	0.405441	0.378016	0.432669
1400				0.172757	0.145147	0.202414	784	0.405441	0.378016	0.432669
1413	0.171361	0.130035	0.217545				794	0.404289	0.376852	0.431535
1421				0.172757	0.145147	0.202414	797	0.404289	0.376852	0.431535
1423	0.171361	0.130035	0.217545				799	0.403131	0.375681	0.430395
1437				0.16937	0.141616	0.199271	803	0.401973	0.37451	0.429255
1478	0.171361	0.130035	0.217545				804
1486				0.165982	0.138105	0.196109	805	0.401973	0.37451	0.429255
1490				0.165982	0.138105	0.196109	806
1509				0.165982	0.138105	0.196109	812	0.400807	0.373332	0.428108
1516				0.165982	0.138105	0.196109	813
1522	0.165833	0.124739	0.212043				815	0.399642	0.372155	0.426961
1548	0.165833	0.124739	0.212043				822	0.399642	0.372155	0.426961
1566	0.160115	0.119265	0.206363				823	0.399642	0.372155	0.426961
1582				0.165982	0.138105	0.196109	824
1599				0.165982	0.138105	0.196109	826	0.398463	0.370963	0.425801
1618				0.16221	0.134135	0.192665	829	0.398463	0.370963	0.425801
1629	0.160115	0.119265	0.206363				830
1630				0.158438	0.130196	0.189194	831	0.397278	0.369764	0.424635
1642	0.160115	0.119265	0.206363				833
1655	0.153957	0.113328	0.200326				834
1668				0.158438	0.130196	0.189194	835	0.397278	0.369764	0.424635
1684				0.154573	0.126172	0.185634	837	0.397278	0.369764	0.424635
1715				0.150709	0.122181	0.182045	839	0.396085	0.368557	0.423461
1723				0.150709	0.122181	0.182045	840	0.394891	0.36735	0.422288
1728				0.150709	0.122181	0.182045	841	0.394891	0.36735	0.422288
1738				0.150709	0.122181	0.182045	843	0.393695	0.36614	0.421111
1741				0.150709	0.122181	0.182045	847	0.393695	0.36614	0.421111
1744				0.150709	0.122181	0.182045	848	0.393695	0.36614	0.421111
1753				0.150709	0.122181	0.182045	850	0.392491	0.364923	0.419927
1761				0.150709	0.122181	0.182045	855
1773	0.153957	0.113328	0.200326				858	0.390083	0.362489	0.417557
1785	0.153957	0.113328	0.200326				859	0.390083	0.362489	0.417557
1807				0.150709	0.122181	0.182045	863	0.390083	0.362489	0.417557
1816				0.145847	0.116939	0.177813	864	0.387653	0.360031	0.415166
1824				0.140986	0.111773	0.173512	867
1850	0.147263	0.106822	0.193869				869	0.387653	0.360031	0.415166
1859				0.140986	0.111773	0.173512	871	0.38643	0.358795	0.413963
1865				0.140986	0.111773	0.173512	872
1878	0.140569	0.100411	0.187333				876	0.383984	0.356323	0.411556
1901				0.135764	0.106207	0.168943	878	0.382761	0.355088	0.410352
1906	0.140569	0.100411	0.187333				881	0.381538	0.353853	0.409148
1919	0.140569	0.100411	0.187333				882	0.380315	0.352619	0.407943
1936	0.140569	0.100411	0.187333				885	0.380315	0.352619	0.407943
2060	0.13276	0.0927509	0.180021				886	0.379088	0.351381	0.406734
2072	0.13276	0.0927509	0.180021				888	0.377862	0.350143	0.405525
2090	0.124462	0.0846667	0.172287				889	0.376627	0.348897	0.404309
2124	0.124462	0.0846667	0.172287				891
2126				0.135764	0.106207	0.168943	892
2135				0.130334	0.10046	0.164176	894	0.376627	0.348897	0.404309
2158				0.130334	0.10046	0.164176	895	0.376627	0.348897	0.404309
2176				0.130334	0.10046	0.164176	896	0.375384	0.347642	0.403084
2226				0.130334	0.10046	0.164176	897	0.374141	0.346388	0.401859
2232	0.124462	0.0846667	0.172287				899
2235				0.124127	0.0937852	0.158921	901	0.37289	0.345125	0.400627
2247				0.124127	0.0937852	0.158921	905	0.371638	0.343862	0.399394
2260	0.124462	0.0846667	0.172287				907	0.371638	0.343862	0.399394
2269				0.124127	0.0937852	0.158921	914	0.370383	0.342596	0.398156
2288				0.117231	0.0863435	0.153206	915
2326				0.117231	0.0863435	0.153206	917	0.369127	0.341329	0.396919
2380	0.124462	0.0846667	0.172287				918	0.367872	0.340064	0.395681
2381				0.117231	0.0863435	0.153206	920	0.367872	0.340064	0.395681
2385				0.117231	0.0863435	0.153206	921	0.366612	0.338793	0.394438
2405				0.117231	0.0863435	0.153206	922
2417				0.108213	0.0761622	0.14656	924	0.365352	0.337524	0.393196
2455				0.108213	0.0761622	0.14656	925	0.364088	0.33625	0.391948
2494				0.0983759	0.0654155	0.139181	927
2514				0.0885383	0.0553821	0.131176	929	0.364088	0.33625	0.391948
2529	0.124462	0.0846667	0.172287				933
2686				0.0885383	0.0553821	0.131176	937	0.362819	0.334972	0.390697
2693	0.124462	0.0846667	0.172287				938	0.361546	0.333689	0.389441
2741	0.124462	0.0846667	0.172287				941	0.361546	0.333689	0.389441
2773				0.0885383	0.0553821	0.131176	943	0.361546	0.333689	0.389441
2782	0.124462	0.0846667	0.172287				944	0.361546	0.333689	0.389441
2951	0.124462	0.0846667	0.172287				947	0.361546	0.333689	0.389441
2957				0.0885383	0.0553821	0.131176	948	0.361546	0.333689	0.389441
2977				0.0885383	0.0553821	0.131176	949	0.36025	0.332382	0.388164
2987	0.103718	0.0590547	0.162842				953	0.36025	0.332382	0.388164
3135	0.103718	0.0590547	0.162842				956	0.357649	0.329758	0.385601
3281	0.0777888	0.0322254	0.149779				959
3380				0.0885383	0.0553821	0.131176	964	0.357649	0.329758	0.385601
3399	0.0777888	0.0322254	0.149779				969	0.357649	0.329758	0.385601
3583	0.0777888	0.0322254	0.149779				971	0.357649	0.329758	0.385601
3956	0.0777888	0.0322254	0.149779				972	0.357649	0.329758	0.385601
4005				0.0885383	0.0553821	0.131176	973	0.356329	0.328427	0.384301
4120				0.0885383	0.0553821	0.131176	981	0.356329	0.328427	0.384301
4206				0.0885383	0.0553821	0.131176	986
4520				0.0885383	0.0553821	0.131176	989
							990	0.356329	0.328427	0.384301
							994
							996	0.356329	0.328427	0.384301
							1000	0.354985	0.327068	0.382979
							1003	0.35364	0.325709	0.381656
							1004	0.352295	0.324352	0.380332
							1006	0.350951	0.322995	0.379009
							1015
							1017	0.350951	0.322995	0.379009
							1018	0.350951	0.322995	0.379009
							1019	0.349596	0.321627	0.377675
							1021	0.348236	0.320254	0.376336
							1022
							1023	0.348236	0.320254	0.376336
							1025
							1033
							1042	0.348236	0.320254	0.376336
							1044	0.348236	0.320254	0.376336
							1045	0.348236	0.320254	0.376336
							1047	0.348236	0.320254	0.376336
							1050
							1051
							1054	0.346848	0.318851	0.374972
							1056	0.345461	0.31745	0.373608
							1057	0.345461	0.31745	0.373608
							1058	0.344068	0.316042	0.372238
							1059	0.344068	0.316042	0.372238
							1060	0.344068	0.316042	0.372238
							1062	0.342663	0.314623	0.370858
							1066	0.341259	0.313205	0.369477
							1067	0.341259	0.313205	0.369477
							1069	0.339849	0.31178	0.36809
							1070	0.339849	0.31178	0.36809
							1076	0.339849	0.31178	0.36809
							1079	0.339849	0.31178	0.36809
							1080	0.338421	0.310337	0.366687
							1082	0.336993	0.308895	0.365283
							1093	0.336993	0.308895	0.365283
							1094	0.336993	0.308895	0.365283
							1095	0.336993	0.308895	0.365283
							1096	0.33554	0.307425	0.363857
							1100
							1101	0.334082	0.30595	0.362424
							1104	0.334082	0.30595	0.362424
							1106	0.334082	0.30595	0.362424
							1107	0.33259	0.304439	0.360962
							1109	0.33259	0.304439	0.360962
							1110	0.33259	0.304439	0.360962
							1114	0.33259	0.304439	0.360962
							1116
							1120	0.33259	0.304439	0.360962
							1121
							1122	0.331057	0.302884	0.359463
							1123	0.331057	0.302884	0.359463
							1124	0.329518	0.301321	0.357957
							1126	0.329518	0.301321	0.357957
							1128	0.329518	0.301321	0.357957
							1133	0.327963	0.299743	0.356438
							1145	0.327963	0.299743	0.356438
							1147	0.326402	0.298157	0.354911
							1151	0.32484	0.296573	0.353383
							1154
							1157	0.32484	0.296573	0.353383
							1158	0.32484	0.296573	0.353383
							1163	0.32484	0.296573	0.353383
							1168	0.323255	0.294964	0.351834
							1171	0.323255	0.294964	0.351834
							1177	0.323255	0.294964	0.351834
							1188	0.323255	0.294964	0.351834
							1190	0.323255	0.294964	0.351834
							1196
							1197
							1202
							1206	0.321639	0.293321	0.350257
							1207	0.321639	0.293321	0.350257
							1213	0.320015	0.291669	0.348672
							1214	0.320015	0.291669	0.348672
							1218	0.320015	0.291669	0.348672
							1219
							1224
							1225	0.320015	0.291669	0.348672
							1230	0.318365	0.289991	0.347064
							1233	0.318365	0.289991	0.347064
							1237	0.318365	0.289991	0.347064
							1240	0.318365	0.289991	0.347064
							1243	0.318365	0.289991	0.347064
							1249	0.318365	0.289991	0.347064
							1252
							1254
							1259
							1260
							1261	0.318365	0.289991	0.347064
							1264	0.318365	0.289991	0.347064
							1265	0.318365	0.289991	0.347064
							1271	0.318365	0.289991	0.347064
							1272	0.318365	0.289991	0.347064
							1275	0.318365	0.289991	0.347064
							1280	0.316606	0.28819	0.345361
							1288	0.314847	0.28639	0.343656
							1292	0.313078	0.284581	0.341942
							1297
							1298	0.313078	0.284581	0.341942
							1301	0.313078	0.284581	0.341942
							1302	0.313078	0.284581	0.341942
							1303	0.311279	0.282739	0.340201
							1309	0.311279	0.282739	0.340201
							1314	0.309459	0.280874	0.33844
							1315	0.309459	0.280874	0.33844
							1321
							1322	0.309459	0.280874	0.33844
							1323
							1324
							1327
							1333	0.309459	0.280874	0.33844
							1335	0.309459	0.280874	0.33844
							1338	0.309459	0.280874	0.33844
							1340	0.309459	0.280874	0.33844
							1342
							1345	0.307572	0.278935	0.336621
							1350
							1352	0.307572	0.278935	0.336621
							1354
							1367
							1369
							1375	0.307572	0.278935	0.336621
							1377	0.307572	0.278935	0.336621
							1378	0.307572	0.278935	0.336621
							1381	0.307572	0.278935	0.336621
							1382	0.307572	0.278935	0.336621
							1383	0.307572	0.278935	0.336621
							1385	0.307572	0.278935	0.336621
							1394	0.307572	0.278935	0.336621
							1398	0.307572	0.278935	0.336621
							1399	0.307572	0.278935	0.336621
							1400
							1404	0.307572	0.278935	0.336621
							1409	0.305535	0.276824	0.334676
							1419	0.305535	0.276824	0.334676
							1421
							1424	0.303484	0.2747	0.332717
							1433	0.301434	0.272579	0.330756
							1435	0.299383	0.270461	0.328793
							1437
							1440	0.299383	0.270461	0.328793
							1450	0.299383	0.270461	0.328793
							1460	0.299383	0.270461	0.328793
							1466	0.299383	0.270461	0.328793
							1468	0.299383	0.270461	0.328793
							1470	0.29726	0.268261	0.326767
							1471	0.29726	0.268261	0.326767
							1476	0.295121	0.266045	0.324726
							1484	0.292983	0.263833	0.322682
							1486	0.292983	0.263833	0.322682
							1487	0.292983	0.263833	0.322682
							1490	0.292983	0.263833	0.322682
							1497	0.29078	0.261549	0.320583
							1509
							1516
							1519	0.29078	0.261549	0.320583
							1521	0.29078	0.261549	0.320583
							1528	0.29078	0.261549	0.320583
							1529	0.288526	0.259209	0.318439
							1531	0.286272	0.256872	0.316292
							1539	0.284018	0.254538	0.314142
							1541	0.284018	0.254538	0.314142
							1548	0.284018	0.254538	0.314142
							1578	0.284018	0.254538	0.314142
							1582
							1594	0.284018	0.254538	0.314142
							1599	0.28169	0.252122	0.311928
							1613	0.28169	0.252122	0.311928
							1617	0.28169	0.252122	0.311928
							1618
							1623	0.279322	0.249664	0.30968
							1630
							1632	0.279322	0.249664	0.30968
							1637	0.279322	0.249664	0.30968
							1640	0.279322	0.249664	0.30968
							1650	0.276894	0.247137	0.307378
							1651	0.274465	0.244614	0.305072
							1656	0.274465	0.244614	0.305072
							1658	0.272014	0.242071	0.302744
							1660	0.269563	0.239533	0.300411
							1663	0.269563	0.239533	0.300411
							1665	0.26709	0.236974	0.298057
							1666	0.26709	0.236974	0.298057
							1668
							1678	0.26709	0.236974	0.298057
							1681	0.26709	0.236974	0.298057
							1684
							1687	0.26709	0.236974	0.298057
							1697	0.26709	0.236974	0.298057
							1715
							1718	0.26709	0.236974	0.298057
							1723	0.264472	0.234246	0.295583
							1728
							1738
							1741
							1744
							1752	0.264472	0.234246	0.295583
							1753
							1759	0.264472	0.234246	0.295583
							1761
							1763	0.264472	0.234246	0.295583
							1769	0.264472	0.234246	0.295583
							1783	0.264472	0.234246	0.295583
							1798	0.264472	0.234246	0.295583
							1807
							1816
							1824
							1829	0.264472	0.234246	0.295583
							1843	0.264472	0.234246	0.295583
							1848	0.264472	0.234246	0.295583
							1849	0.264472	0.234246	0.295583
							1858	0.261566	0.231177	0.292883
							1859
							1865
							1872	0.261566	0.231177	0.292883
							1882	0.258593	0.228036	0.290125
							1884	0.258593	0.228036	0.290125
							1887	0.255586	0.224862	0.287333
							1894	0.252579	0.221699	0.284531
							1895	0.252579	0.221699	0.284531
							1901
							1903	0.249536	0.218502	0.281693
							1938	0.249536	0.218502	0.281693
							1969	0.246456	0.215269	0.278817
							1991	0.246456	0.215269	0.278817
							1995	0.246456	0.215269	0.278817
							1996	0.246456	0.215269	0.278817
							1998	0.246456	0.215269	0.278817
							2003	0.246456	0.215269	0.278817
							2004	0.24317	0.211795	0.275781
							2009	0.24317	0.211795	0.275781
							2010	0.24317	0.211795	0.275781
							2017	0.24317	0.211795	0.275781
							2018	0.24317	0.211795	0.275781
							2023	0.24317	0.211795	0.275781
							2038	0.24317	0.211795	0.275781
							2045	0.24317	0.211795	0.275781
							2046	0.23954	0.207904	0.272488
							2067	0.23954	0.207904	0.272488
							2069	0.23954	0.207904	0.272488
							2071	0.23954	0.207904	0.272488
							2076	0.235738	0.203812	0.269058
							2126	0.231936	0.199744	0.265608
							2134	0.22807	0.195618	0.262094
							2135
							2146	0.224205	0.191516	0.258559
							2155	0.224205	0.191516	0.258559
							2158
							2176
							2190	0.220271	0.18735	0.254956
							2218	0.220271	0.18735	0.254956
							2222	0.220271	0.18735	0.254956
							2223	0.216192	0.183026	0.251231
							2224	0.216192	0.183026	0.251231
							2226
							2229	0.216192	0.183026	0.251231
							2232	0.211953	0.178525	0.247374
							2235
							2247
							2269
							2283	0.211953	0.178525	0.247374
							2285	0.211953	0.178525	0.247374
							2288
							2290	0.211953	0.178525	0.247374
							2291	0.211953	0.178525	0.247374
							2304	0.211953	0.178525	0.247374
							2305	0.207243	0.173449	0.243183
							2326
							2380	0.202533	0.168417	0.238951
							2381
							2385
							2405
							2417
							2434	0.197823	0.163429	0.23468
							2441	0.193113	0.158483	0.230372
							2444	0.188403	0.153578	0.226028
							2455
							2465	0.188403	0.153578	0.226028
							2494
							2514
							2526	0.188403	0.153578	0.226028
							2530	0.188403	0.153578	0.226028
							2550	0.188403	0.153578	0.226028
							2565	0.188403	0.153578	0.226028
							2567	0.188403	0.153578	0.226028
							2572	0.188403	0.153578	0.226028
							2576	0.188403	0.153578	0.226028
							2578	0.188403	0.153578	0.226028
							2584	0.182325	0.146927	0.220821
							2601	0.182325	0.146927	0.220821
							2608	0.182325	0.146927	0.220821
							2666	0.182325	0.146927	0.220821
							2682	0.182325	0.146927	0.220821
							2684	0.182325	0.146927	0.220821
							2686
							2704	0.182325	0.146927	0.220821
							2717	0.182325	0.146927	0.220821
							2750	0.182325	0.146927	0.220821
							2773
							2792	0.182325	0.146927	0.220821
							2832	0.182325	0.146927	0.220821
							2840	0.182325	0.146927	0.220821
							2857	0.172729	0.135218	0.214133
							2870	0.172729	0.135218	0.214133
							2885	0.172729	0.135218	0.214133
							2927	0.172729	0.135218	0.214133
							2938	0.161214	0.121052	0.206514
							2957
							2960	0.149699	0.107756	0.198118
							2977
							2991	0.149699	0.107756	0.198118
							3084	0.137224	0.0938203	0.188811
							3089	0.137224	0.0938203	0.188811
							3100	0.137224	0.0938203	0.188811
							3178	0.137224	0.0938203	0.188811
							3380
							3390	0.120071	0.0740436	0.17799
							3587	0.120071	0.0740436	0.17799
							3621	0.120071	0.0740436	0.17799
							3943	0.120071	0.0740436	0.17799
							3950	0.120071	0.0740436	0.17799
							4005
							4028	0.120071	0.0740436	0.17799
							4120
							4206
							4262	0.120071	0.0740436	0.17799
							4356	0.120071	0.0740436	0.17799
							4520
