# Supplementary material for: Impact of different visceral metastatic sites on survival in metastatic prostate cancer patients
Source: PLoS One. 2024 Sep 6;19(9):e0309941. doi: 10.1371/journal.pone.0309941 (PMC11379235; doi:10.1371/journal.pone.0309941)
Supplement: S6 File — (XLSX) [file pone.0309941.s006.xlsx]

## Sheet: 工作表1
Time (Days)	Caucasians: Survival Probability	Caucasians: Survival Probability 95 % CI Lower	Caucasians: Survival Probability 95 % CI Upper	African Americans: Survival Probability	African Americans: Survival Probability 95 % CI Lower	African Americans: Survival Probability 95 % CI Upper	Time (Days)	Asian: Survival Probability	Asian: Survival Probability 95 % CI Lower	Asian: Survival Probability 95 % CI Upper
1	0.995895	0.994892	0.996702	0.995183	0.992366	0.996963	1	0.992395	0.983152	0.996576
2	0.991565	0.990172	0.992761	0.989487	0.985639	0.992308	2	0.985935	0.974745	0.992186
3	0.98737	0.98569	0.988854	0.984856	0.980366	0.988325	3	0.984634	0.973099	0.991245
4	0.982689	0.980742	0.984441	0.980747	0.975765	0.984712	4	0.972896	0.958729	0.982245
5	0.977357	0.975148	0.979372	0.976892	0.971496	0.981276	5	0.967652	0.952497	0.978028
6	0.972694	0.970282	0.974913	0.972178	0.966319	0.97703	6	0.966326	0.950931	0.97695
7	0.967586	0.964972	0.970009	0.967145	0.960834	0.972454	7	0.961009	0.944699	0.972579
8	0.962992	0.960209	0.965584	0.962092	0.955362	0.967824	8	0.955663	0.938495	0.96812
9	0.958756	0.955828	0.961494	0.959275	0.952325	0.96523	9	0.952975	0.935396	0.965858
10	0.954668	0.951607	0.95754	0.954747	0.947459	0.961045	10	0.952975	0.935396	0.965858
11	0.950784	0.947603	0.953777	0.95304	0.945629	0.959462	11	0.946216	0.927654	0.960118
12	0.945919	0.942594	0.949056	0.947893	0.940125	0.954678	12	0.943505	0.924568	0.957796
13	0.942124	0.938693	0.945369	0.94274	0.934635	0.949867	13	0.943505	0.924568	0.957796
14	0.937836	0.934289	0.941197	0.939582	0.931279	0.946911	14	0.938027	0.918357	0.95308
15	0.933536	0.929878	0.93701	0.936415	0.927919	0.94394	15	0.935289	0.915267	0.950707
16	0.930644	0.926914	0.934191	0.932663	0.923946	0.940414	16	0.932546	0.912181	0.948322
17	0.927145	0.923329	0.930779	0.928319	0.919354	0.936321	17	0.93117	0.910636	0.947123
18	0.923531	0.91963	0.927251	0.926867	0.917822	0.934952	18	0.928411	0.907543	0.944713
19	0.920459	0.916486	0.924251	0.922795	0.913529	0.931106	19	0.92426	0.902904	0.941074
20	0.917546	0.913507	0.921404	0.920168	0.910762	0.928622	20	0.921493	0.899821	0.938638
21	0.914573	0.910468	0.918497	0.916357	0.906753	0.925013	21	0.917336	0.895202	0.934965
22	0.911042	0.906862	0.915044	0.913714	0.903976	0.922507	22	0.917336	0.895202	0.934965
23	0.907671	0.90342	0.911745	0.909587	0.899645	0.918589	23	0.914548	0.892111	0.932496
24	0.904184	0.899861	0.90833	0.906039	0.895925	0.915216	24	0.911755	0.889022	0.930016
25	0.900858	0.896468	0.905072	0.903375	0.893136	0.912681	25	0.90756	0.884392	0.92628
26	0.898359	0.89392	0.902622	0.899818	0.889415	0.909293	26	0.906157	0.882846	0.925028
27	0.895189	0.890689	0.899515	0.896549	0.885998	0.906176	27	0.903348	0.879754	0.922517
28	0.891794	0.887229	0.896185	0.89417	0.883513	0.903905	28
29	0.888338	0.883709	0.892793	0.890297	0.879472	0.900206	29	0.901943	0.87821	0.921259
30	0.885211	0.880526	0.889725	0.886411	0.875421	0.89649	30	0.900536	0.876666	0.919998
31	0.881915	0.877171	0.886488	0.883416	0.872301	0.893624	31	0.89912	0.875111	0.918728
32	0.878504	0.8737	0.883137	0.880417	0.869179	0.890751	32	0.89912	0.875111	0.918728
33	0.875815	0.870965	0.880495	0.877112	0.865742	0.887583	33	0.89769	0.873541	0.917447
34	0.872505	0.867599	0.877242	0.873197	0.861673	0.883827	34	0.896254	0.871964	0.916158
35	0.869248	0.864289	0.87404	0.871385	0.85979	0.882087	35	0.893377	0.868809	0.913574
36	0.866887	0.861889	0.871718	0.868056	0.856335	0.878891	36	0.890495	0.865654	0.91098
37	0.864239	0.859198	0.869113	0.864417	0.852558	0.875392	37	0.889049	0.864073	0.909677
38	0.861081	0.85599	0.866006	0.861676	0.849716	0.872757	38	0.889049	0.864073	0.909677
39	0.858484	0.853353	0.86345	0.859846	0.847819	0.870996	39	0.887599	0.862488	0.90837
40	0.856676	0.851517	0.861671	0.857094	0.844967	0.868347	40	0.887599	0.862488	0.90837
41	0.853848	0.848646	0.858886	0.85342	0.841163	0.864809	41	0.884679	0.859297	0.905735
42	0.851413	0.846175	0.856488	0.851582	0.839261	0.863038	42
43	0.848918	0.843643	0.854031	0.85005	0.837675	0.861561	43
44	0.846988	0.841684	0.85213	0.847285	0.834815	0.858895	44	0.88175	0.856101	0.903088
45	0.844429	0.839088	0.849609	0.843285	0.83068	0.855036	45	0.88175	0.856101	0.903088
46	0.842152	0.836779	0.847365	0.842361	0.829725	0.854143	46	0.88175	0.856101	0.903088
47	0.839588	0.834179	0.844838	0.840818	0.828131	0.852654	47	0.880273	0.854489	0.901752
48	0.837137	0.831693	0.842422	0.839585	0.826857	0.851463	48	0.878778	0.852858	0.900401
49	0.834627	0.829148	0.839947	0.838041	0.825263	0.849971	49	0.877281	0.851224	0.899047
50	0.832456	0.826948	0.837807	0.835878	0.82303	0.847881	50
51	0.830397	0.824862	0.835776	0.833711	0.820794	0.845787	51	0.877281	0.851224	0.899047
52	0.828393	0.82283	0.833799	0.83185	0.818874	0.843988	52
53	0.826845	0.821262	0.832272	0.830608	0.817592	0.842787	53	0.877281	0.851224	0.899047
54	0.824549	0.818936	0.830007	0.829676	0.816631	0.841885	54	0.875779	0.849586	0.897688
55	0.822654	0.817016	0.828137	0.828431	0.815347	0.840681	55	0.874274	0.847946	0.896325
56	0.820929	0.815269	0.826435	0.825939	0.812778	0.83827	56	0.872767	0.846304	0.894958
57	0.818914	0.813228	0.824446	0.82469	0.81149	0.837061	57	0.868237	0.841378	0.890846
58	0.816723	0.81101	0.822284	0.822498	0.809231	0.834939	58	0.865201	0.838081	0.888085
59	0.815166	0.809432	0.820746	0.820302	0.806968	0.832813	59	0.863675	0.836425	0.886696
60	0.813144	0.807386	0.818751	0.819674	0.806322	0.832205	60	0.862147	0.834767	0.885304
61	0.811353	0.805573	0.816982	0.816849	0.803412	0.829468	61	0.862147	0.834767	0.885304
62	0.809734	0.803933	0.815383	0.815905	0.802441	0.828553	62	0.862147	0.834767	0.885304
63	0.807939	0.802117	0.813611	0.814961	0.801469	0.827638	63	0.860607	0.833097	0.883902
64	0.805623	0.799773	0.811323	0.814646	0.801144	0.827333	64	0.859068	0.831428	0.882499
65	0.803361	0.797484	0.809089	0.81307	0.799521	0.825805	65
66	0.801851	0.795957	0.807597	0.811807	0.798221	0.82458	66	0.859068	0.831428	0.882499
67	0.799876	0.793958	0.805645	0.809595	0.795946	0.822436	67
68	0.798539	0.792605	0.804324	0.806748	0.793018	0.819674	68
69	0.796502	0.790545	0.802311	0.804849	0.791065	0.817831	69	0.859068	0.831428	0.882499
70	0.794755	0.788778	0.800585	0.803898	0.790087	0.816908	70	0.857522	0.829753	0.88109
71	0.793065	0.787069	0.798914	0.800726	0.786827	0.813828	71	0.855969	0.82807	0.879673
72	0.791138	0.785121	0.79701	0.799456	0.785522	0.812595	72	0.85441	0.826382	0.87825
73	0.788801	0.782757	0.7947	0.797548	0.783563	0.810743	73	0.851292	0.823008	0.875401
74	0.787106	0.781043	0.793023	0.796275	0.782255	0.809506	74	0.851292	0.823008	0.875401
75	0.785175	0.779092	0.791115	0.794047	0.779967	0.80734	75	0.849724	0.821313	0.873968
76	0.783771	0.777672	0.789726	0.791498	0.77735	0.804863	76	0.849724	0.821313	0.873968
77	0.782774	0.776665	0.78874	0.79054	0.776368	0.803932	77	0.848153	0.819615	0.872531
78	0.781542	0.77542	0.787522	0.789262	0.775055	0.802689	78	0.848153	0.819615	0.872531
79	0.779839	0.773698	0.785837	0.787021	0.772756	0.80051	79
80	0.77831	0.772153	0.784325	0.786701	0.772428	0.800198	80	0.848153	0.819615	0.872531
81	0.776957	0.770785	0.782986	0.786701	0.772428	0.800198	81	0.846571	0.817905	0.871084
82	0.775543	0.769357	0.781588	0.786059	0.771769	0.799574	82	0.843406	0.814488	0.868185
83	0.77407	0.767868	0.780131	0.785416	0.771109	0.798948	83	0.843406	0.814488	0.868185
84	0.772478	0.76626	0.778556	0.783807	0.769459	0.797383	84	0.841818	0.812775	0.866729
85	0.771062	0.764829	0.777155	0.781875	0.767478	0.795504	85	0.840226	0.811059	0.86527
86	0.769289	0.763038	0.7754	0.778652	0.764173	0.792367	86
87	0.767633	0.761365	0.773762	0.77704	0.762521	0.790798	87
88	0.766271	0.75999	0.772414	0.775101	0.760534	0.788909	88
89	0.764554	0.758255	0.770714	0.773484	0.758877	0.787335	89	0.840226	0.811059	0.86527
90	0.763013	0.756699	0.76919	0.772837	0.758214	0.786704	90
91	0.761413	0.755083	0.767605	0.770568	0.75589	0.784494	91
92	0.759811	0.753465	0.76602	0.767969	0.753228	0.781962	92	0.840226	0.811059	0.86527
93	0.758386	0.752026	0.764609	0.767643	0.752895	0.781644	93	0.840226	0.811059	0.86527
94	0.757316	0.750946	0.763549	0.766013	0.751225	0.780055	94	0.840226	0.811059	0.86527
95	0.755947	0.749564	0.762194	0.764706	0.749887	0.778782	95
96	0.754339	0.747941	0.760602	0.764379	0.749552	0.778463	96	0.838617	0.809322	0.863794
97	0.752969	0.746558	0.759246	0.762085	0.747203	0.776226	97	0.838617	0.809322	0.863794
98	0.752016	0.745595	0.758301	0.761757	0.746868	0.775906	98	0.836995	0.807571	0.862308
99	0.750942	0.744511	0.757238	0.760771	0.745858	0.774945	99	0.836995	0.807571	0.862308
100	0.74921	0.742763	0.755522	0.759455	0.744511	0.773662	100	0.836995	0.807571	0.862308
101	0.747894	0.741435	0.75422	0.759125	0.744174	0.77334	101	0.83209	0.802281	0.857809
102	0.746937	0.740469	0.753272	0.756813	0.741808	0.771086	102	0.827167	0.79698	0.853284
103	0.745979	0.739502	0.752323	0.756153	0.741133	0.770442	103	0.827167	0.79698	0.853284
104	0.744601	0.738111	0.750957	0.754502	0.739444	0.768831	104	0.825519	0.795208	0.851768
105	0.743461	0.736961	0.749828	0.753178	0.738089	0.767539	105
106	0.74202	0.735508	0.748401	0.751189	0.736054	0.765599	106	0.823871	0.793437	0.850251
107	0.740698	0.734174	0.747092	0.750525	0.735376	0.764951	107
108	0.739796	0.733263	0.746198	0.748864	0.733677	0.763329	108
109	0.738412	0.731867	0.744826	0.747533	0.732317	0.762031	109	0.822224	0.791667	0.848732
110	0.737147	0.73059	0.743573	0.745203	0.729934	0.759756	110	0.820576	0.789899	0.847213
111	0.736243	0.729678	0.742677	0.744536	0.729253	0.759105	111
112	0.734373	0.727792	0.740824	0.744536	0.729253	0.759105	112	0.815613	0.784577	0.842632
113	0.733226	0.726635	0.739688	0.743535	0.72823	0.758127	113	0.815613	0.784577	0.842632
114	0.731957	0.725355	0.73843	0.741197	0.72584	0.755844	114	0.813952	0.782798	0.841098
115	0.730203	0.723585	0.736692	0.739525	0.724132	0.754211	115	0.813952	0.782798	0.841098
116	0.72881	0.722181	0.735311	0.738187	0.722766	0.752904	116	0.812284	0.781011	0.839556
117	0.727598	0.720958	0.73411	0.737183	0.72174	0.751922	117
118	0.726688	0.72004	0.733208	0.735843	0.720371	0.750613	118	0.810609	0.779218	0.838008
119	0.725777	0.719122	0.732305	0.734837	0.719343	0.749629	119	0.808934	0.777425	0.836459
120	0.724561	0.717896	0.7311	0.733493	0.717972	0.748316	120	0.808934	0.777425	0.836459
121	0.723527	0.716853	0.730074	0.732485	0.716942	0.747331	121	0.808934	0.777425	0.836459
122	0.722065	0.715379	0.728626	0.731813	0.716256	0.746674	122
123	0.720968	0.714273	0.727538	0.730468	0.714883	0.745359	123	0.80557	0.773828	0.833346
124	0.719748	0.713043	0.726329	0.729459	0.713854	0.744373	124	0.803889	0.772031	0.831788
125	0.718833	0.71212	0.725421	0.728112	0.712479	0.743055	125	0.802203	0.770231	0.830226
126	0.717307	0.710581	0.723908	0.726426	0.710758	0.741406	126
127	0.716328	0.709595	0.722938	0.726088	0.710413	0.741076	127	0.802203	0.770231	0.830226
128	0.715104	0.708361	0.721724	0.725412	0.709723	0.740414	128	0.798826	0.766626	0.827092
129	0.714369	0.70762	0.720995	0.72338	0.70765	0.738427	129	0.798826	0.766626	0.827092
130	0.713265	0.706507	0.7199	0.722024	0.706267	0.7371	130	0.79713	0.764817	0.825518
131	0.711916	0.705147	0.718562	0.721007	0.705229	0.736105	131	0.79713	0.764817	0.825518
132	0.710627	0.703848	0.717284	0.720328	0.704537	0.735441	132	0.79373	0.761194	0.822361
133	0.709521	0.702733	0.716187	0.719649	0.703844	0.734776	133	0.79373	0.761194	0.822361
134	0.708292	0.701494	0.714968	0.719309	0.703497	0.734443	134	0.79373	0.761194	0.822361
135	0.707492	0.700688	0.714174	0.718968	0.70315	0.73411	135
136	0.705952	0.699136	0.712647	0.718627	0.702802	0.733777	136	0.79373	0.761194	0.822361
137	0.704535	0.697708	0.711241	0.717263	0.701411	0.732441	137
138	0.703671	0.696837	0.710385	0.716921	0.701062	0.732107	138	0.79373	0.761194	0.822361
139	0.702621	0.695779	0.709343	0.716237	0.700365	0.731438	139	0.792012	0.759362	0.820765
140	0.701385	0.694534	0.708117				140	0.790294	0.757531	0.819169
141	0.70021	0.693349	0.706951	0.715553	0.699666	0.730767	141
142	0.699591	0.692726	0.706337	0.714865	0.698966	0.730095	142	0.790294	0.757531	0.819169
143	0.698476	0.691603	0.705231	0.713489	0.697562	0.728748	143	0.786843	0.753856	0.81596
144	0.696989	0.690105	0.703756				144
145	0.696059	0.689167	0.702833	0.712112	0.696158	0.7274	145
146	0.694755	0.687854	0.701539	0.711423	0.695455	0.726726	146	0.785118	0.75202	0.814354
147	0.693886	0.686978	0.700676	0.710734	0.694752	0.726051	147	0.781659	0.748342	0.811133
148	0.692767	0.685851	0.699566	0.709699	0.693698	0.725038	148	0.781659	0.748342	0.811133
149	0.691958	0.685036	0.698763	0.708319	0.692291	0.723687	149	0.779926	0.746501	0.809517
150	0.690649	0.683717	0.697464	0.706938	0.690884	0.722334	150	0.774715	0.740969	0.804656
151	0.689339	0.682398	0.696164	0.705902	0.689827	0.721319	151	0.774715	0.740969	0.804656
152	0.68859	0.681643	0.695421	0.704173	0.688066	0.719626	152
153	0.687528	0.680574	0.694367	0.703482	0.687362	0.718949	153	0.77297	0.739119	0.803027
154	0.686403	0.679441	0.693251	0.703482	0.687362	0.718949	154	0.77297	0.739119	0.803027
155	0.685402	0.678432	0.692257	0.702443	0.686303	0.717931	155	0.77297	0.739119	0.803027
156	0.684462	0.677486	0.691324	0.701751	0.685598	0.717253	156
157	0.683647	0.676665	0.690515	0.69967	0.683479	0.715214	157	0.771213	0.737255	0.801387
158	0.682769	0.675781	0.689643	0.698975	0.682771	0.714533	158	0.771213	0.737255	0.801387
159	0.681827	0.674832	0.688709	0.698279	0.682062	0.713851	159	0.769448	0.735383	0.799739
160	0.681325	0.674326	0.68821	0.697582	0.681352	0.713168	160	0.769448	0.735383	0.799739
161	0.680759	0.673756	0.687648	0.696187	0.679931	0.711801	161	0.767675	0.733503	0.798083
162	0.679816	0.672806	0.686712	0.69514	0.678865	0.710775	162
163	0.678557	0.671539	0.685462	0.69409	0.677796	0.709746	163	0.767675	0.733503	0.798083
164	0.67799	0.670968	0.684899	0.69374	0.677439	0.709402	164	0.764121	0.729735	0.794762
165	0.676856	0.669826	0.683773	0.692337	0.676011	0.708027	165	0.764121	0.729735	0.794762
166	0.675784	0.668746	0.682709	0.691986	0.675654	0.707683	166
167	0.675278	0.668238	0.682207	0.691635	0.675296	0.707339	167
168	0.67433	0.667283	0.681266	0.690933	0.674582	0.706651	168	0.762336	0.727844	0.793093
169	0.673635	0.666583	0.680576	0.689878	0.673508	0.705617	169
170	0.672939	0.665882	0.679884	0.689526	0.673149	0.705272	170	0.762336	0.727844	0.793093
171	0.671799	0.664735	0.678753	0.688468	0.672072	0.704234	171	0.760542	0.725944	0.791415
172	0.670848	0.663778	0.677809	0.688115	0.671712	0.703887	172
173	0.669516	0.662437	0.676486	0.687054	0.670633	0.702848	173
174	0.668501	0.661415	0.675478	0.685283	0.668829	0.701111	174	0.760542	0.725944	0.791415
175	0.667421	0.660328	0.674406	0.68422	0.667747	0.700068	175	0.758744	0.724039	0.789734
176	0.666214	0.659112	0.673207	0.6828	0.666303	0.698676	176
177	0.66545	0.658343	0.672448	0.682445	0.665941	0.698327	177
178	0.66475	0.657638	0.671752	0.681733	0.665217	0.697629	178
179	0.66373	0.656612	0.670739	0.680665	0.66413	0.696582	179
180	0.662773	0.655648	0.669789	0.679953	0.663406	0.695883	180	0.758744	0.724039	0.789734
181	0.661879	0.654749	0.668901	0.678528	0.661956	0.694485	181
182	0.661368	0.654234	0.668394	0.677816	0.661231	0.693786	182
183	0.660664	0.653526	0.667695	0.677816	0.661231	0.693786	183
184	0.660216	0.653075	0.66725	0.677459	0.660868	0.693436	184
185	0.658999	0.65185	0.666041	0.676743	0.66014	0.692734	185
186	0.657973	0.650818	0.665022	0.676385	0.659776	0.692382	186
187	0.657203	0.650043	0.664257	0.676385	0.659776	0.692382	187	0.756942	0.722131	0.788047
188	0.65624	0.649074	0.663301	0.676027	0.659411	0.692031	188	0.756942	0.722131	0.788047
189	0.655598	0.648428	0.662663	0.674233	0.657587	0.690271	189	0.755136	0.72022	0.786356
190	0.654891	0.647716	0.661961	0.673874	0.657222	0.689919	190	0.755136	0.72022	0.786356
191	0.653798	0.646616	0.660874	0.672795	0.656125	0.68886	191
192	0.652961	0.645774	0.660043	0.672075	0.655392	0.688153	192	0.753325	0.718304	0.78466
193	0.652123	0.644931	0.65921	0.671355	0.654659	0.687446	193	0.753325	0.718304	0.78466
194	0.650704	0.643503	0.657801	0.670994	0.654292	0.687092	194
195	0.6498	0.642593	0.656903	0.670994	0.654292	0.687092	195
196	0.649025	0.641814	0.656133	0.669549	0.652823	0.685674	196
197	0.64812	0.640903	0.655234	0.669187	0.652455	0.685319	197
198	0.647279	0.640057	0.654398	0.669187	0.652455	0.685319	198	0.751509	0.716384	0.78296
199	0.646307	0.639079	0.653432	0.668462	0.651717	0.684607	199	0.751509	0.716384	0.78296
200	0.645724	0.638492	0.652853	0.668099	0.651348	0.684251	200
201	0.645075	0.637839	0.652208				201
202	0.64449	0.637251	0.651627	0.666282	0.649501	0.682468	202	0.751509	0.716384	0.78296
203	0.643775	0.636532	0.650916	0.666282	0.649501	0.682468	203
204	0.642995	0.635747	0.650141	0.663734	0.64691	0.679966	204	0.751509	0.716384	0.78296
205	0.642474	0.635223	0.649624	0.663369	0.646539	0.679608	205	0.749677	0.714445	0.781244
206	0.641433	0.634175	0.648589	0.663005	0.646168	0.67925	206
207	0.640781	0.633519	0.647941	0.662639	0.645797	0.678891	207
208	0.639933	0.632667	0.647098	0.662274	0.645425	0.678532	208	0.749677	0.714445	0.781244
209	0.639019	0.631747	0.64619	0.661176	0.64431	0.677455	209	0.747839	0.712501	0.779522
210	0.638366	0.631091	0.645541	0.660445	0.643566	0.676736	210	0.746002	0.710559	0.7778
211	0.637713	0.630433	0.644892	0.659713	0.642822	0.676017	211
212	0.636863	0.629578	0.644047				212
213	0.636143	0.628855	0.643332	0.65898	0.642078	0.675298	213
214	0.635227	0.627933	0.642421	0.658247	0.641332	0.674578	214	0.742327	0.706678	0.774353
215	0.634245	0.626945	0.641445	0.657147	0.640214	0.673497	215
216	0.633262	0.625957	0.640468	0.656044	0.639094	0.672414	216
217	0.632278	0.624967	0.639491	0.655676	0.63872	0.672053	217	0.736814	0.700865	0.769174
218	0.631031	0.623713	0.638251	0.655308	0.638346	0.671691	218	0.736814	0.700865	0.769174
219	0.630439	0.623118	0.637663	0.654201	0.637221	0.670604	219
220	0.629782	0.622457	0.637009	0.653462	0.63647	0.669878	220
221	0.628598	0.621266	0.635832	0.651613	0.634591	0.668061	221	0.736814	0.700865	0.769174
222	0.628203	0.620869	0.63544	0.650503	0.633463	0.66697	222	0.736814	0.700865	0.769174
223	0.627281	0.619942	0.634523	0.649392	0.632335	0.665879	223
224	0.626557	0.619213	0.633803	0.648651	0.631582	0.665151	224
225	0.625831	0.618484	0.633082	0.648651	0.631582	0.665151	225
226	0.625105	0.617754	0.63236	0.647538	0.630452	0.664057	226
227	0.624445	0.61709	0.631704	0.646424	0.629321	0.662963	227	0.734958	0.698908	0.76743
228	0.623784	0.616426	0.631047	0.645682	0.628567	0.662233	228
229	0.623454	0.616094	0.630718	0.645311	0.62819	0.661868	229	0.733098	0.696947	0.765681
230	0.622727	0.615362	0.629995	0.645311	0.62819	0.661868	230
231	0.622264	0.614897	0.629535	0.643822	0.626679	0.660405	231	0.731232	0.694982	0.763927
232	0.621404	0.614033	0.62868	0.642705	0.625544	0.659307	232
233	0.620411	0.613034	0.627693	0.642333	0.625166	0.65894	233	0.731232	0.694982	0.763927
234	0.619814	0.612434	0.6271	0.641586	0.624408	0.658207	234
235	0.619084	0.611701	0.626374	0.641213	0.62403	0.65784	235	0.731232	0.694982	0.763927
236	0.61862	0.611233	0.625912	0.640466	0.623271	0.657106	236	0.731232	0.694982	0.763927
237	0.617823	0.610432	0.62512	0.639345	0.622133	0.656003	237
238	0.617026	0.609631	0.624327	0.638224	0.620995	0.6549	238
239	0.616095	0.608695	0.623401	0.636726	0.619475	0.653428	239	0.731232	0.694982	0.763927
240	0.615163	0.607758	0.622474	0.636726	0.619475	0.653428	240	0.731232	0.694982	0.763927
241	0.613697	0.606285	0.621017	0.635601	0.618334	0.652321	241
242	0.612897	0.605481	0.620221	0.635226	0.617953	0.651952	242
243	0.612097	0.604676	0.619425	0.634101	0.616811	0.650845	243	0.727444	0.690986	0.760367
244	0.611563	0.60414	0.618894	0.632221	0.614904	0.648996	244
245	0.611029	0.603603	0.618363	0.631469	0.61414	0.648256	245	0.725549	0.68899	0.758585
246	0.610294	0.602865	0.617633	0.631092	0.613759	0.647886	246	0.725549	0.68899	0.758585
247	0.609559	0.602125	0.616902	0.631092	0.613759	0.647886	247	0.725549	0.68899	0.758585
248	0.608556	0.601117	0.615903	0.629584	0.612228	0.646401	248	0.72364	0.686978	0.75679
249	0.607886	0.600444	0.615238	0.629584	0.612228	0.646401	249	0.721731	0.684967	0.754994
250	0.60715	0.599704	0.614505	0.629206	0.611844	0.646029	250	0.721731	0.684967	0.754994
251	0.60648	0.599031	0.613839				251	0.717892	0.680925	0.75138
252	0.605475	0.598021	0.612839	0.62845	0.611078	0.645286	252
253	0.604872	0.597414	0.612239	0.628072	0.610694	0.644914	253	0.717892	0.680925	0.75138
254	0.603999	0.596538	0.611371	0.627693	0.61031	0.644541	254	0.715962	0.678894	0.749563
255	0.60326	0.595795	0.610636	0.627315	0.609926	0.644168	255	0.715962	0.678894	0.749563
256	0.602185	0.594714	0.609566	0.626177	0.608773	0.643049	256
257	0.601444	0.59397	0.60883	0.625798	0.608388	0.642676	257
258	0.601108	0.593632	0.608495	0.625419	0.608003	0.642303	258	0.712081	0.674812	0.745908
259	0.600434	0.592955	0.607824	0.624279	0.606848	0.641182	259
260	0.59976	0.592277	0.607154	0.624279	0.606848	0.641182	260
261	0.599355	0.59187	0.606751	0.624279	0.606848	0.641182	261	0.712081	0.674812	0.745908
262	0.598882	0.591395	0.606281	0.622751	0.605298	0.639678	262
263	0.598004	0.590513	0.605407	0.622369	0.60491	0.639301	263
264	0.597733	0.590241	0.605138	0.621603	0.604133	0.638548	264	0.712081	0.674812	0.745908
265	0.597193	0.589698	0.6046	0.621221	0.603745	0.638171	265	0.712081	0.674812	0.745908
266	0.596786	0.58929	0.604196				266
267	0.596583	0.589086	0.603994	0.620072	0.60258	0.63704	267
268	0.59577	0.588269	0.603185	0.619689	0.602192	0.636663	268
269	0.595024	0.587519	0.602442	0.618922	0.601415	0.635909	269
270	0.594684	0.587178	0.602105	0.617772	0.600248	0.634776	270	0.712081	0.674812	0.745908
271	0.594073	0.586564	0.601497	0.617388	0.599859	0.634399	271	0.712081	0.674812	0.745908
272	0.593394	0.585881	0.600821	0.617004	0.59947	0.634021	272
273	0.592579	0.585062	0.600009	0.616619	0.59908	0.633642	273	0.712081	0.674812	0.745908
274	0.591967	0.584447	0.599401	0.616619	0.59908	0.633642	274	0.712081	0.674812	0.745908
275	0.591218	0.583695	0.598656	0.615463	0.597907	0.632504	275
276	0.590468	0.582942	0.59791	0.615463	0.597907	0.632504	276
277	0.589445	0.581914	0.596892	0.614305	0.596734	0.631364	277	0.712081	0.674812	0.745908
278	0.588968	0.581434	0.596417	0.612761	0.595168	0.629843	278	0.710092	0.672715	0.744038
279	0.588422	0.580886	0.595873	0.611988	0.594385	0.629082	279
280	0.587534	0.579994	0.59499	0.611602	0.593993	0.628702	280	0.710092	0.672715	0.744038
281	0.586987	0.579444	0.594446	0.610052	0.592423	0.627176	281	0.708098	0.670613	0.742162
282	0.586303	0.578757	0.593765	0.609665	0.59203	0.626794	282	0.708098	0.670613	0.742162
283	0.585482	0.577932	0.592948	0.609276	0.591636	0.626411	283
284	0.585003	0.577451	0.592471	0.606942	0.58927	0.624112	284	0.704086	0.666388	0.738387
285	0.584318	0.576763	0.591789	0.606163	0.588481	0.623345	285
286	0.583975	0.576419	0.591448	0.605384	0.587691	0.622577	286	0.70208	0.664277	0.736498
287	0.58274	0.575179	0.590219	0.604604	0.586901	0.621809	287
288	0.582054	0.574489	0.589536	0.604214	0.586506	0.621425	288
289	0.581297	0.573729	0.588783	0.603824	0.586111	0.62104	289
290	0.580471	0.572899	0.587961	0.603432	0.585714	0.620655	290
291	0.579989	0.572415	0.587481	0.603041	0.585317	0.620269	291
292	0.579506	0.57193	0.587001	0.602257	0.584524	0.619498	292
293	0.579231	0.571653	0.586726	0.599908	0.582144	0.617182	293
294	0.578471	0.570891	0.585971	0.598733	0.580954	0.616025	294	0.70208	0.664277	0.736498
295	0.578333	0.570752	0.585833	0.597558	0.579765	0.614867	295
296	0.578057	0.570474	0.585558	0.596775	0.578972	0.614095	296
297	0.577642	0.570058	0.585145	0.596383	0.578575	0.613709	297
298	0.577158	0.569571	0.584663	0.595991	0.578178	0.613322	298
299	0.576396	0.568807	0.583905	0.595207	0.577384	0.612549	299
300	0.575565	0.567972	0.583078	0.594815	0.576987	0.612162	300
301	0.574942	0.567346	0.582458	0.59403	0.576192	0.611388	301	0.70208	0.664277	0.736498
302	0.574179	0.566579	0.581698	0.593637	0.575794	0.611001	302	0.700051	0.66214	0.734587
303	0.573762	0.566161	0.581284				303
304	0.573067	0.565463	0.580592	0.59087	0.572993	0.608273	304	0.698021	0.660005	0.732676
305	0.57265	0.565045	0.580177	0.590475	0.572593	0.607883	305
306	0.571885	0.564276	0.579415	0.589684	0.571792	0.607103	306
307	0.57119	0.563577	0.578723	0.589288	0.571391	0.606713	307
308	0.570911	0.563298	0.578445	0.5881	0.570189	0.605541	308
309	0.570493	0.562878	0.578029	0.586912	0.568987	0.604369	309	0.698021	0.660005	0.732676
310	0.570074	0.562458	0.577613	0.58612	0.568185	0.603588	310
311	0.569586	0.561967	0.577126	0.585724	0.567784	0.603198	311	0.695986	0.657865	0.730759
312	0.568887	0.561265	0.576431	0.584931	0.566982	0.602416	312
313	0.568677	0.561055	0.576222	0.584534	0.566581	0.602025	313
314	0.568188	0.560564	0.575735	0.584138	0.56618	0.601633	314
315	0.567769	0.560142	0.575317	0.584138	0.56618	0.601633	315
316	0.567139	0.55951	0.574691	0.58374	0.565777	0.601241	316
317	0.566719	0.559089	0.574273	0.583341	0.565374	0.600847	317	0.693951	0.655726	0.72884
318	0.566089	0.558456	0.573646	0.582543	0.564566	0.60006	318
319	0.565319	0.557682	0.572878	0.581745	0.563759	0.599273	319
320	0.564408	0.556767	0.571971	0.580947	0.562952	0.598486	320	0.691904	0.653574	0.72691
321	0.563706	0.556063	0.571273	0.580149	0.562144	0.597698	321	0.691904	0.653574	0.72691
322	0.563355	0.555711	0.570924	0.57975	0.56174	0.597304	322
323	0.562583	0.554935	0.570154	0.57895	0.560931	0.596515	323
324	0.561459	0.553806	0.569035	0.578549	0.560526	0.59612	324
325	0.560967	0.553313	0.568546	0.578549	0.560526	0.59612	325	0.689845	0.651409	0.724968
326	0.560475	0.552818	0.568055	0.578148	0.56012	0.595724	326	0.689845	0.651409	0.724968
327	0.559771	0.552112	0.567355	0.577746	0.559713	0.595327	327
328	0.559278	0.551617	0.566864	0.577746	0.559713	0.595327	328	0.68778	0.649239	0.72302
329	0.558996	0.551334	0.566583	0.577344	0.559306	0.59493	329
330	0.558361	0.550697	0.565951	0.576941	0.558899	0.594533	330
331	0.557444	0.549776	0.565038	0.576135	0.558083	0.593738	331
332	0.556879	0.549209	0.564476	0.575731	0.557675	0.593339	332	0.68778	0.649239	0.72302
333	0.556173	0.5485	0.563772	0.575731	0.557675	0.593339	333	0.68778	0.649239	0.72302
334	0.555467	0.547791	0.563069	0.574519	0.556449	0.592143	334
335	0.555113	0.547436	0.562717	0.573711	0.555632	0.591346	335
336	0.554477	0.546797	0.562083	0.573307	0.555223	0.590947	336	0.685702	0.647056	0.72106
337	0.553911	0.546229	0.561519	0.572903	0.554814	0.590548	337
338	0.553628	0.545945	0.561237	0.572498	0.554405	0.590149	338	0.683624	0.644874	0.719099
339	0.553274	0.545589	0.560885	0.572092	0.553994	0.589749	339	0.681546	0.642693	0.717137
340	0.552707	0.54502	0.56032	0.571281	0.553174	0.588948	340
341	0.55214	0.544451	0.559756	0.570469	0.552353	0.588147	341	0.679468	0.640514	0.715174
342	0.551572	0.543882	0.55919	0.569656	0.551531	0.587344	342	0.67739	0.638336	0.713209
343	0.551075	0.543383	0.558696	0.568842	0.550708	0.586541	343
344	0.550507	0.542813	0.55813	0.568028	0.549884	0.585737	344
345	0.550081	0.542385	0.557706				345	0.675306	0.636153	0.711238
346	0.549371	0.541672	0.556998	0.568028	0.549884	0.585737	346	0.673222	0.63397	0.709265
347	0.548802	0.541101	0.556431	0.568028	0.549884	0.585737	347
348	0.548304	0.540601	0.555936	0.566802	0.548645	0.584527	348
349	0.547948	0.540244	0.555581	0.565984	0.547817	0.58372	349
350	0.547663	0.539958	0.555297	0.565166	0.546991	0.582912	350
351	0.547093	0.539386	0.55473	0.565166	0.546991	0.582912	351
352	0.546166	0.538456	0.553806	0.565166	0.546991	0.582912	352	0.673222	0.63397	0.709265
353	0.546024	0.538313	0.553664	0.565166	0.546991	0.582912	353
354	0.545453	0.53774	0.553096	0.564345	0.546161	0.582102	354
355	0.544596	0.536879	0.552242	0.564345	0.546161	0.582102	355
356	0.544024	0.536306	0.551673	0.563934	0.545744	0.581696	356
357	0.543452	0.535732	0.551103	0.563934	0.545744	0.581696	357
358	0.54288	0.535158	0.550533	0.563109	0.544911	0.580882	358	0.673222	0.63397	0.709265
359	0.542522	0.534798	0.550176				359	0.671124	0.631774	0.70728
360	0.541662	0.533936	0.54932	0.562284	0.544076	0.580067	360
361	0.541089	0.53336	0.548749	0.561871	0.543658	0.57966	361
362	0.540515	0.532784	0.548177	0.561458	0.543241	0.579252	362	0.671124	0.631774	0.70728
363	0.540084	0.532352	0.547748	0.560216	0.541986	0.578027	363
364	0.539438	0.531704	0.547104	0.559389	0.541149	0.57721	364	0.669021	0.629572	0.705288
365	0.539007	0.531271	0.546675	0.558974	0.54073	0.5768	365
366	0.538287	0.530549	0.545958				366
367	0.537711	0.529971	0.545384	0.558974	0.54073	0.5768	367	0.666917	0.627371	0.703296
368	0.537206	0.529464	0.544881	0.558974	0.54073	0.5768	368
369	0.536918	0.529175	0.544594	0.558558	0.540309	0.57639	369
370	0.536629	0.528885	0.544306	0.556893	0.538626	0.574746	370	0.664813	0.625172	0.701302
371	0.535979	0.528233	0.543659	0.556061	0.537785	0.573924	371
372	0.535835	0.528088	0.543515	0.555229	0.536943	0.573102	372
373	0.535762	0.528015	0.543443	0.554812	0.536522	0.572691	373
374	0.535328	0.52758	0.54301	0.553978	0.535679	0.571867	374
375	0.534966	0.527216	0.542649				375
376	0.534169	0.526417	0.541855	0.55356	0.535257	0.571455	376
377	0.533227	0.525471	0.540916	0.552306	0.533989	0.570216	377
378	0.532936	0.52518	0.540627				378
379	0.532573	0.524816	0.540265	0.551887	0.533566	0.569803	379	0.662709	0.622974	0.699306
380	0.531992	0.524232	0.539686	0.551469	0.533143	0.569389	380
381	0.531701	0.52394	0.539396	0.550211	0.531873	0.568147	381	0.660605	0.620778	0.69731
382	0.531046	0.523283	0.538743	0.549791	0.531448	0.567733	382
383	0.530609	0.522844	0.538308	0.549791	0.531448	0.567733	383
384	0.529953	0.522186	0.537655	0.548951	0.530599	0.566902	384
385	0.52937	0.521601	0.537074	0.54811	0.529749	0.566072	385
386	0.528859	0.521089	0.536565	0.547689	0.529324	0.565656	386	0.660605	0.620778	0.69731
387	0.528349	0.520577	0.536056				387	0.660605	0.620778	0.69731
388	0.527765	0.519991	0.535475	0.547268	0.528898	0.56524	388
389	0.527327	0.519552	0.535038				389	0.658488	0.618567	0.695301
390	0.526889	0.519112	0.534602	0.547268	0.528898	0.56524	390	0.658488	0.618567	0.695301
391	0.526596	0.518819	0.53431	0.546	0.527617	0.563988	391
392	0.525938	0.518158	0.533654	0.546	0.527617	0.563988	392	0.658488	0.618567	0.695301
393	0.525499	0.517717	0.533217	0.546	0.527617	0.563988	393
394	0.524986	0.517203	0.532705	0.546	0.527617	0.563988	394
395	0.524399	0.516614	0.532121	0.545576	0.527189	0.563569	395
396	0.524105	0.51632	0.531828	0.545576	0.527189	0.563569	396
397	0.523445	0.515657	0.53117	0.545152	0.52676	0.56315	397	0.658488	0.618567	0.695301
398	0.523151	0.515363	0.530878	0.544727	0.526331	0.562731	398	0.656343	0.616326	0.693267
399	0.522931	0.515142	0.530658	0.543878	0.525473	0.561892	399	0.656343	0.616326	0.693267
400	0.52249	0.514699	0.530219	0.543453	0.525043	0.561471	400
401	0.522122	0.51433	0.529852	0.543027	0.524613	0.561051	401
402	0.521681	0.513887	0.529412	0.542601	0.524183	0.56063	402
403	0.521681	0.513887	0.529412	0.542174	0.523752	0.560209	403
404	0.52146	0.513666	0.529192				404	0.656343	0.616326	0.693267
405	0.520944	0.513148	0.528678	0.542174	0.523752	0.560209	405
406	0.520354	0.512556	0.52809	0.542174	0.523752	0.560209	406	0.656343	0.616326	0.693267
407	0.519837	0.512038	0.527575	0.541747	0.523319	0.559786	407	0.656343	0.616326	0.693267
408	0.519172	0.511371	0.526912	0.540889	0.522453	0.55894	408	0.65417	0.614053	0.691207
409	0.518654	0.510851	0.526396	0.54046	0.522019	0.558516	409	0.65417	0.614053	0.691207
410	0.518062	0.510258	0.525806	0.54046	0.522019	0.558516	410
411	0.517692	0.509886	0.525438				411
412	0.517248	0.509441	0.524995	0.54003	0.521585	0.558091	412	0.65417	0.614053	0.691207
413	0.516581	0.508772	0.524331	0.539601	0.521151	0.557667	413
414	0.515766	0.507954	0.523518	0.539171	0.520717	0.557243	414
415	0.515395	0.507582	0.523148	0.539171	0.520717	0.557243	415
416	0.514801	0.506987	0.522557	0.53874	0.520282	0.556817	416
417	0.514133	0.506316	0.52189	0.538309	0.519846	0.556391	417	0.65417	0.614053	0.691207
418	0.513613	0.505795	0.521372				418
419	0.513093	0.505273	0.520853				419
420	0.512497	0.504676	0.52026	0.538309	0.519846	0.556391	420	0.65417	0.614053	0.691207
421	0.512125	0.504303	0.51989	0.537877	0.51941	0.555964	421	0.65196	0.611739	0.689116
422	0.511902	0.504079	0.519667	0.537446	0.518973	0.555538	422	0.64754	0.607116	0.684928
423	0.511679	0.503855	0.519444	0.536148	0.517663	0.554257	423	0.64754	0.607116	0.684928
424	0.511306	0.503481	0.519073	0.535282	0.516787	0.5534	424
425	0.51071	0.502883	0.518478	0.534415	0.515911	0.552544	425
426	0.509666	0.501836	0.517438	0.533981	0.515473	0.552116	426
427	0.509442	0.501612	0.517215	0.533981	0.515473	0.552116	427
428	0.508919	0.501087	0.516694	0.533547	0.515035	0.551687	428	0.645322	0.604798	0.682826
429	0.50862	0.500787	0.516396	0.533112	0.514596	0.551257	429
430	0.508022	0.500188	0.5158	0.532241	0.513716	0.550397	430	0.645322	0.604798	0.682826
431	0.507499	0.499663	0.515278	0.531806	0.513276	0.549966	431	0.643089	0.602464	0.680709
432	0.506676	0.498837	0.514458	0.531806	0.513276	0.549966	432
433	0.506077	0.498237	0.513861	0.530932	0.512393	0.549104	433
434	0.505778	0.497937	0.513563	0.530496	0.511952	0.548672	434
435	0.505329	0.497487	0.513115	0.530058	0.511511	0.54824	435
436	0.505179	0.497337	0.512966	0.530058	0.511511	0.54824	436
437	0.504504	0.49666	0.512293	0.530058	0.511511	0.54824	437
438	0.504129	0.496284	0.511919	0.52918	0.510623	0.547373	438
439	0.503454	0.495606	0.511245	0.528741	0.51018	0.546939	439
440	0.502778	0.494929	0.510572	0.527861	0.509291	0.54607	440	0.643089	0.602464	0.680709
441	0.502252	0.494401	0.510047	0.526981	0.508402	0.5452	441	0.643089	0.602464	0.680709
442	0.501951	0.4941	0.509748	0.526981	0.508402	0.5452	442
443	0.501726	0.493874	0.509523	0.526098	0.50751	0.544327	443
444	0.501349	0.493496	0.509148	0.525656	0.507063	0.54389	444
445	0.500898	0.493044	0.508697				445
446	0.500672	0.492817	0.508472	0.525656	0.507063	0.54389	446
447	0.500069	0.492213	0.507871	0.525213	0.506616	0.543453	447	0.638592	0.597765	0.676445
448	0.499994	0.492137	0.507796	0.525213	0.506616	0.543453	448
449	0.499692	0.491835	0.507495				449
450	0.499315	0.491456	0.507119	0.524769	0.506167	0.543014	450
451	0.49871	0.49085	0.506516	0.524324	0.505718	0.542575	451
452	0.49803	0.490168	0.505838				452
453	0.497727	0.489864	0.505536	0.52388	0.505269	0.542136	453
454	0.497273	0.489409	0.505083	0.522991	0.504371	0.541257	454	0.638592	0.597765	0.676445
455	0.496894	0.48903	0.504706	0.522101	0.503473	0.540379	455
456	0.496591	0.488726	0.504404	0.521656	0.503023	0.539939	456
457	0.496213	0.488346	0.504026	0.521211	0.502573	0.539498	457
458	0.496061	0.488194	0.503875	0.520765	0.502123	0.539058	458	0.636335	0.595408	0.674304
459	0.495985	0.488118	0.503799	0.520318	0.501672	0.538617	459
460	0.495757	0.487889	0.503572	0.519425	0.50077	0.537734	460	0.636335	0.595408	0.674304
461	0.495224	0.487355	0.503041	0.518979	0.500319	0.537293	461	0.636335	0.595408	0.674304
462	0.494844	0.486974	0.502662	0.518531	0.499867	0.536851	462
463	0.494692	0.486821	0.50251	0.518084	0.499415	0.536408	463
464	0.494616	0.486745	0.502434	0.515843	0.497153	0.534194	464
465	0.494158	0.486286	0.501978	0.515843	0.497153	0.534194	465
466	0.493701	0.485827	0.501522				466	0.634063	0.593035	0.672148
467	0.493243	0.485368	0.501065	0.515843	0.497153	0.534194	467
468	0.492708	0.484832	0.500532	0.515843	0.497153	0.534194	468
469	0.492326	0.484449	0.500151	0.515393	0.496699	0.533749	469
470	0.491944	0.484066	0.49977	0.513593	0.494881	0.531969	470	0.634063	0.593035	0.672148
471	0.491562	0.483683	0.499389	0.513593	0.494881	0.531969	471	0.634063	0.593035	0.672148
472	0.491026	0.483146	0.498855	0.513141	0.494425	0.531523	472
473	0.490643	0.482762	0.498473	0.51269	0.493969	0.531077	473
474	0.490337	0.482455	0.498168	0.511785	0.493056	0.530183	474	0.631774	0.590644	0.669976
475	0.489648	0.481764	0.497481	0.51088	0.492142	0.529287	475
476	0.489188	0.481303	0.497022	0.509974	0.491228	0.528392	476
477	0.488804	0.480919	0.496639	0.509521	0.49077	0.527944	477
478	0.488497	0.480611	0.496333	0.508614	0.489855	0.527048	478
479	0.487959	0.480071	0.495796	0.507707	0.48894	0.52615	479
480	0.487343	0.479454	0.495183	0.507252	0.48848	0.5257	480	0.629485	0.588255	0.667803
481	0.487112	0.479223	0.494953	0.506796	0.48802	0.525249	481	0.627196	0.585868	0.665629
482	0.486496	0.478605	0.494338	0.505883	0.487099	0.524347	482
483	0.486265	0.478373	0.494107	0.504515	0.485718	0.522994	483	0.624898	0.583473	0.663446
484	0.485956	0.478064	0.4938	0.504059	0.485258	0.522543	484
485	0.485647	0.477754	0.493492	0.504059	0.485258	0.522543	485
486	0.485261	0.477367	0.493107	0.502688	0.483875	0.521187	486
487	0.485184	0.47729	0.49303	0.50223	0.483413	0.520734	487	0.624898	0.583473	0.663446
488	0.484875	0.47698	0.492721	0.501316	0.48249	0.51983	488	0.624898	0.583473	0.663446
489	0.484565	0.476669	0.492413				489
490	0.484023	0.476126	0.491872	0.500858	0.482028	0.519377	490
491	0.483713	0.475815	0.491563	0.5004	0.481566	0.518923	491
492	0.48317	0.475271	0.491022	0.499941	0.481103	0.51847	492
493	0.483015	0.475116	0.490867	0.499941	0.481103	0.51847	493
494	0.482084	0.474182	0.489938	0.499941	0.481103	0.51847	494	0.624898	0.583473	0.663446
495	0.481851	0.473948	0.489706	0.499941	0.481103	0.51847	495
496	0.481462	0.473559	0.489318	0.49948	0.480639	0.518014	496
497	0.48084	0.472935	0.488698				497
498	0.480529	0.472623	0.488388	0.49948	0.480639	0.518014	498
499	0.480217	0.472311	0.488077	0.499018	0.480172	0.517557	499	0.624898	0.583473	0.663446
500	0.479438	0.471529	0.487299	0.498556	0.479706	0.517099	500	0.624898	0.583473	0.663446
501	0.479204	0.471295	0.487066	0.498093	0.479239	0.516642	501
502	0.478891	0.470982	0.486754	0.497166	0.478304	0.515725	502
503	0.478579	0.470669	0.486443				503
504	0.478266	0.470355	0.486131	0.496703	0.477836	0.515267	504
505	0.477641	0.469729	0.485508	0.496239	0.477368	0.514808	505
506	0.47725	0.469337	0.485118	0.495775	0.4769	0.514349	506	0.624898	0.583473	0.663446
507	0.476859	0.468945	0.484728	0.49531	0.476431	0.513889	507	0.624898	0.583473	0.663446
508	0.476546	0.468631	0.484415	0.493916	0.475025	0.51251	508	0.624898	0.583473	0.663446
509	0.476311	0.468396	0.484181				509	0.622522	0.580988	0.661195
510	0.476154	0.468238	0.484025	0.493451	0.474557	0.51205	510
511	0.475762	0.467846	0.483634	0.490664	0.471745	0.509291	511	0.622522	0.580988	0.661195
512	0.475449	0.467531	0.483321				512	0.622522	0.580988	0.661195
513	0.475056	0.467138	0.48293	0.490198	0.471276	0.508831	513	0.622522	0.580988	0.661195
514	0.474428	0.466508	0.482303	0.489267	0.470337	0.507909	514
515	0.474035	0.466114	0.481911	0.488336	0.469399	0.506988	515
516	0.473799	0.465878	0.481676				516
517	0.473406	0.465484	0.481284	0.488336	0.469399	0.506988	517
518	0.473249	0.465326	0.481127				518
519	0.472698	0.464774	0.480578	0.488336	0.469399	0.506988	519
520	0.472541	0.464617	0.480421	0.487402	0.468457	0.506063	520	0.620109	0.578462	0.658911
521	0.472147	0.464222	0.480028				521
522	0.471516	0.46359	0.479399	0.487402	0.468457	0.506063	522
523	0.470964	0.463037	0.478849				523	0.620109	0.578462	0.658911
524	0.470491	0.462563	0.478377	0.486934	0.467986	0.5056	524
525	0.470097	0.462167	0.477983	0.486467	0.467514	0.505137	525	0.617678	0.575916	0.65661
526	0.469781	0.461851	0.477668				526	0.617678	0.575916	0.65661
527	0.46915	0.461218	0.477038	0.485999	0.467043	0.504674	527
528	0.468991	0.46106	0.476881	0.485531	0.466571	0.504211	528
529	0.468517	0.460585	0.476408	0.484594	0.465627	0.503283	529
530	0.468201	0.460268	0.476092				530	0.615236	0.57336	0.654299
531	0.467647	0.459713	0.47554	0.484594	0.465627	0.503283	531
532	0.467331	0.459396	0.475224	0.484125	0.465154	0.502819	532
533	0.466856	0.45892	0.47475	0.483655	0.464681	0.502354	533	0.615236	0.57336	0.654299
534	0.466698	0.458761	0.474592	0.483655	0.464681	0.502354	534
535	0.466302	0.458364	0.474197				535
536	0.465905	0.457967	0.473802	0.483655	0.464681	0.502354	536	0.615236	0.57336	0.654299
537	0.465747	0.457808	0.473644				537
538	0.465509	0.45757	0.473406	0.483184	0.464206	0.501888	538	0.615236	0.57336	0.654299
539	0.465191	0.457251	0.473089	0.483184	0.464206	0.501888	539
540	0.465112	0.457172	0.47301	0.482713	0.463731	0.501421	540
541	0.464475	0.456534	0.472375	0.480827	0.46183	0.499554	541
542	0.463918	0.455976	0.47182	0.480356	0.461355	0.499087	542
543	0.46344	0.455497	0.471343	0.479413	0.460405	0.498153	543
544	0.462962	0.455018	0.470866	0.478468	0.459454	0.497218	544
545	0.462484	0.454539	0.470389	0.478468	0.459454	0.497218	545
546	0.462165	0.454219	0.470071	0.478468	0.459454	0.497218	546
547	0.461926	0.45398	0.469832	0.477049	0.458023	0.495812	547
548	0.461766	0.45382	0.469673	0.476574	0.457545	0.495342	548
549	0.461367	0.45342	0.469275				549
550	0.461127	0.453179	0.469035	0.476574	0.457545	0.495342	550	0.615236	0.57336	0.654299
551	0.461047	0.453099	0.468956	0.475624	0.456588	0.494401	551
552	0.460807	0.452859	0.468716	0.475148	0.456108	0.493929	552	0.615236	0.57336	0.654299
553	0.460327	0.452378	0.468237	0.475148	0.456108	0.493929	553
554	0.460087	0.452137	0.467998				554
555	0.459927	0.451976	0.467838				555
556	0.459766	0.451816	0.467678				556
557	0.459365	0.451414	0.467277	0.47467	0.455626	0.493455	557
558	0.459124	0.451172	0.467037	0.47467	0.455626	0.493455	558
559	0.458803	0.45085	0.466716				559
560	0.458401	0.450448	0.466316	0.47467	0.455626	0.493455	560	0.615236	0.57336	0.654299
561	0.457999	0.450045	0.465915				561
562	0.457677	0.449723	0.465594	0.47467	0.455626	0.493455	562	0.615236	0.57336	0.654299
563	0.457436	0.449481	0.465353				563	0.615236	0.57336	0.654299
564	0.456631	0.448675	0.46455				564
565	0.456229	0.448272	0.464149	0.47467	0.455626	0.493455	565	0.615236	0.57336	0.654299
566	0.455826	0.447868	0.463747				566
567	0.455504	0.447545	0.463425	0.474189	0.455141	0.492979	567
568	0.455424	0.447465	0.463345	0.474189	0.455141	0.492979	568
569	0.45502	0.44706	0.462942	0.473706	0.454655	0.492501	569
570	0.454778	0.446818	0.462701	0.47274	0.453681	0.491545	570
571	0.454293	0.446332	0.462217	0.472257	0.453195	0.491067	571
572	0.453565	0.445603	0.461491	0.471774	0.452708	0.490588	572
573	0.45308	0.445117	0.461006	0.470806	0.451732	0.48963	573
574	0.452432	0.444468	0.46036	0.469838	0.450757	0.488672	574
575	0.452189	0.444224	0.460118	0.469838	0.450757	0.488672	575	0.615236	0.57336	0.654299
576	0.451622	0.443656	0.459552	0.469838	0.450757	0.488672	576
577	0.451378	0.443412	0.459309	0.469352	0.450267	0.48819	577
578	0.451054	0.443087	0.458985	0.469352	0.450267	0.48819	578	0.615236	0.57336	0.654299
579	0.450567	0.442599	0.458499	0.468376	0.449284	0.487224	579	0.612662	0.570652	0.651875
580	0.450323	0.442355	0.458256	0.467399	0.448299	0.486257	580
581	0.449754	0.441785	0.457688	0.467399	0.448299	0.486257	581
582	0.449591	0.441622	0.457526	0.467399	0.448299	0.486257	582
583	0.449185	0.441214	0.45712	0.466909	0.447805	0.485771	583
584	0.448859	0.440888	0.456795	0.466418	0.44731	0.485285	584
585	0.448614	0.440643	0.456551				585	0.610077	0.567932	0.64944
586	0.448206	0.440234	0.456144				586
587	0.448125	0.440153	0.456062				587
588	0.447798	0.439825	0.455736	0.465927	0.446815	0.484799	588
589	0.447307	0.439334	0.455247	0.464942	0.445822	0.483824	589	0.610077	0.567932	0.64944
590	0.447144	0.43917	0.455083	0.464942	0.445822	0.483824	590
591	0.446898	0.438924	0.454838	0.464448	0.445325	0.483335	591
592	0.446653	0.438678	0.454593				592
593	0.446571	0.438596	0.454511	0.464448	0.445325	0.483335	593
594	0.446161	0.438185	0.454102	0.463954	0.444826	0.482846	594
595	0.446161	0.438185	0.454102	0.463954	0.444826	0.482846	595
596	0.445915	0.437939	0.453857	0.463459	0.444327	0.482356	596
597	0.445421	0.437445	0.453365	0.462963	0.443828	0.481865	597	0.610077	0.567932	0.64944
598	0.445175	0.437197	0.453118	0.461973	0.44283	0.480885	598
599	0.444599	0.43662	0.452544	0.461478	0.442331	0.480395	599	0.610077	0.567932	0.64944
600	0.443941	0.435961	0.451887	0.461478	0.442331	0.480395	600
601	0.443447	0.435466	0.451394	0.460483	0.441329	0.47941	601
602	0.443282	0.435301	0.45123	0.459986	0.440828	0.478917	602
603	0.443117	0.435136	0.451065	0.458492	0.439323	0.477438	603
604	0.442952	0.434971	0.450901	0.458492	0.439323	0.477438	604
605	0.442375	0.434393	0.450324	0.457994	0.438821	0.476944	605
606	0.442044	0.434061	0.449994	0.457994	0.438821	0.476944	606
607	0.441713	0.43373	0.449664	0.457994	0.438821	0.476944	607
608	0.441051	0.433067	0.449003	0.457493	0.438316	0.476449	608	0.610077	0.567932	0.64944
609	0.440802	0.432818	0.448755				609
610	0.440719	0.432735	0.448673	0.457493	0.438316	0.476449	610
611	0.44047	0.432485	0.448424	0.456992	0.437811	0.475952	611
612	0.440304	0.432319	0.448258	0.45649	0.437305	0.475455	612
613	0.439889	0.431903	0.447844	0.45649	0.437305	0.475455	613
614	0.439473	0.431486	0.447429				614
616	0.438974	0.430986	0.446931	0.455987	0.436799	0.474957	616
617	0.438974	0.430986	0.446931	0.455987	0.436799	0.474957	617
618	0.438724	0.430736	0.446681	0.454979	0.435783	0.47396	618	0.607447	0.565163	0.646966
619	0.438641	0.430652	0.446598				619
620	0.43839	0.430402	0.446348	0.454979	0.435783	0.47396	620
621	0.43814	0.430151	0.446099	0.454979	0.435783	0.47396	621
622	0.437807	0.429817	0.445766	0.45397	0.434766	0.47296	622
623	0.43764	0.429649	0.445599	0.45397	0.434766	0.47296	623
624	0.437389	0.429399	0.445349				624
625	0.437138	0.429147	0.445099	0.453463	0.434256	0.472459	625	0.607447	0.565163	0.646966
626	0.436636	0.428644	0.444598	0.453463	0.434256	0.472459	626
627	0.436553	0.428561	0.444514	0.453463	0.434256	0.472459	627
628	0.436469	0.428477	0.444431				628
629	0.436301	0.428309	0.444264				629
630	0.436134	0.428141	0.444097				630	0.607447	0.565163	0.646966
631	0.435714	0.427721	0.443678				631	0.604783	0.562356	0.64446
632	0.435379	0.427385	0.443343				632
633	0.435211	0.427217	0.443176	0.453463	0.434256	0.472459	633	0.602119	0.559552	0.641953
634	0.434623	0.426628	0.442589	0.452954	0.433742	0.471954	634	0.599454	0.55675	0.639443
635	0.434539	0.426543	0.442505	0.452954	0.433742	0.471954	635
636	0.434371	0.426375	0.442337				636
637	0.434119	0.426123	0.442086	0.452444	0.433228	0.471449	637
638	0.433699	0.425702	0.441666	0.452444	0.433228	0.471449	638
639	0.433362	0.425365	0.441331	0.451932	0.432712	0.470943	639
640	0.432773	0.424775	0.440743	0.451932	0.432712	0.470943	640
641	0.432689	0.424691	0.440659	0.45142	0.432196	0.470435	641	0.599454	0.55675	0.639443
642	0.432268	0.424269	0.440239				642
643	0.4321	0.4241	0.440071				643
644	0.431678	0.423678	0.43965	0.45142	0.432196	0.470435	644
645	0.431509	0.423509	0.439481	0.45142	0.432196	0.470435	645
646	0.431255	0.423255	0.439228				646
647	0.430748	0.422747	0.438722				647
648	0.430156	0.422154	0.438131	0.450905	0.431677	0.469927	648	0.599454	0.55675	0.639443
649	0.429649	0.421645	0.437624				649
650	0.429564	0.421561	0.43754	0.450905	0.431677	0.469927	650
651	0.429225	0.421221	0.437202	0.450391	0.431158	0.469417	651	0.596766	0.553923	0.636911
652	0.429056	0.421052	0.437033	0.449876	0.43064	0.468908	652
653	0.428971	0.420967	0.436948	0.449361	0.430121	0.468398	653
654	0.428886	0.420882	0.436863	0.448847	0.429602	0.467889	654
655	0.428801	0.420797	0.436779	0.448331	0.429083	0.467378	655	0.594078	0.5511	0.634376
656	0.428207	0.420202	0.436186	0.447816	0.428563	0.466868	656
657	0.427528	0.419521	0.435508				657	0.594078	0.5511	0.634376
658	0.426848	0.41884	0.434829	0.447299	0.428043	0.466357	658	0.591365	0.54825	0.631819
659	0.426678	0.41867	0.434659				659
660	0.426507	0.418499	0.434489	0.446782	0.427522	0.465845	660
661	0.426082	0.418073	0.434064	0.446782	0.427522	0.465845	661
662	0.425911	0.417902	0.433894				662
663	0.425485	0.417475	0.433469	0.446265	0.427	0.465332	663
664	0.425314	0.417304	0.433298	0.445228	0.425955	0.464306	664
665	0.424887	0.416877	0.432872	0.444708	0.425431	0.463791	665
666	0.424802	0.416791	0.432787	0.444708	0.425431	0.463791	666
667	0.424374	0.416363	0.43236				667	0.591365	0.54825	0.631819
668	0.424032	0.416021	0.432019				668
669	0.423861	0.415849	0.431848				669
670	0.423604	0.415592	0.431592	0.444186	0.424905	0.463275	670
671	0.423347	0.415335	0.431335				671	0.58864	0.545388	0.629248
672	0.422919	0.414906	0.430908				672	0.58864	0.545388	0.629248
673	0.422662	0.414648	0.430651	0.443664	0.424379	0.462758	673	0.585902	0.542514	0.626665
674	0.422404	0.41439	0.430394				674
675	0.422232	0.414218	0.430222				675
676	0.42206	0.414046	0.430051	0.443664	0.424379	0.462758	676
677	0.42206	0.414046	0.430051	0.443664	0.424379	0.462758	677
678	0.42163	0.413615	0.429621	0.443664	0.424379	0.462758	678	0.583165	0.539644	0.624079
679	0.421458	0.413442	0.429449	0.443138	0.423849	0.462238	679
680	0.421113	0.413097	0.429105	0.442612	0.423318	0.461717	680
681	0.420854	0.412837	0.428846				681
682	0.420336	0.412319	0.428329	0.442085	0.422787	0.461195	682
683	0.420249	0.412232	0.428243	0.442085	0.422787	0.461195	683
684	0.419904	0.411886	0.427898				684	0.583165	0.539644	0.624079
685	0.419558	0.411539	0.427553	0.441029	0.421722	0.46015	685
686	0.419298	0.411279	0.427293	0.440501	0.42119	0.459627	686
687	0.418865	0.410846	0.426861	0.439972	0.420657	0.459104	687
688	0.418605	0.410586	0.426602				688	0.583165	0.539644	0.624079
689	0.418432	0.410412	0.426429				689	0.583165	0.539644	0.624079
690	0.418345	0.410325	0.426342	0.439444	0.420124	0.458581	690
691	0.418258	0.410238	0.426256	0.439444	0.420124	0.458581	691	0.583165	0.539644	0.624079
692	0.418085	0.410064	0.426083				692
693	0.417911	0.409891	0.425909				693
694	0.417477	0.409456	0.425476	0.438383	0.419056	0.457532	694
695	0.417043	0.409021	0.425043				695	0.580374	0.536714	0.621448
696	0.416782	0.40876	0.424782				696
697	0.416521	0.408499	0.424522	0.437853	0.418521	0.457006	697
698	0.416173	0.40815	0.424174	0.437321	0.417985	0.45648	698
699	0.416173	0.40815	0.424174	0.437321	0.417985	0.45648	699
700	0.415999	0.407976	0.424	0.437321	0.417985	0.45648	700
701	0.415912	0.407888	0.423913				701	0.580374	0.536714	0.621448
702	0.415563	0.407539	0.423565	0.436256	0.416912	0.455426	702
703	0.415389	0.407364	0.423391	0.435723	0.416375	0.454898	703
704	0.41504	0.407015	0.423043	0.43519	0.415837	0.45437	704
705	0.414603	0.406578	0.422607				705
706	0.414254	0.406228	0.422259				706
707	0.414079	0.406054	0.422085	0.43519	0.415837	0.45437	707
708	0.414079	0.406054	0.422085	0.434121	0.41476	0.453312	708
709	0.413817	0.405791	0.421823	0.433586	0.414221	0.452782	709
710	0.413555	0.405528	0.421561				710	0.580374	0.536714	0.621448
711	0.413555	0.405528	0.421561	0.433586	0.414221	0.452782	711
712	0.413117	0.40509	0.421124				712
713	0.412767	0.404739	0.420774				713
714	0.412504	0.404476	0.420512				714
715	0.412416	0.404388	0.420424	0.433586	0.414221	0.452782	715
716	0.412153	0.404125	0.420162	0.43305	0.413681	0.452252	716
717	0.411978	0.403949	0.419987				717
718	0.411802	0.403773	0.419811				718
719	0.411539	0.403509	0.419548				719
720	0.411187	0.403157	0.419197	0.43305	0.413681	0.452252	720
721	0.411011	0.402981	0.419022	0.43305	0.413681	0.452252	721
722	0.410923	0.402893	0.418934	0.43305	0.413681	0.452252	722
723	0.410571	0.40254	0.418582	0.432511	0.413137	0.451718	723	0.580374	0.536714	0.621448
724	0.410482	0.402452	0.418494				724	0.580374	0.536714	0.621448
725	0.410394	0.402363	0.418406				725
726	0.410306	0.402275	0.418318				726
727	0.410129	0.402098	0.418142				727	0.577529	0.533723	0.618768
728	0.409865	0.401833	0.417877				728
729	0.409688	0.401656	0.417701	0.431971	0.412593	0.451184	729
730	0.409511	0.401479	0.417525	0.431431	0.412049	0.450649	730
731	0.409335	0.401302	0.417348				731
732	0.409335	0.401302	0.417348				732
733	0.409246	0.401214	0.41726	0.430351	0.410961	0.44958	733
734	0.409069	0.401036	0.417083	0.429811	0.410417	0.449045	734
735	0.408626	0.400593	0.416641	0.42927	0.409872	0.44851	735	0.577529	0.533723	0.618768
736	0.408183	0.400149	0.416199	0.42927	0.409872	0.44851	736
737	0.408183	0.400149	0.416199	0.42927	0.409872	0.44851	737
738	0.408095	0.400061	0.41611				738
739	0.407917	0.399883	0.415933	0.428726	0.409324	0.447972	739
740	0.407562	0.399528	0.415579	0.428726	0.409324	0.447972	740
741	0.407562	0.399528	0.415579				741
742	0.407296	0.399261	0.415313				742
743	0.407118	0.399083	0.415136				743
744	0.406585	0.398549	0.414604	0.428181	0.408774	0.447432	744	0.57467	0.530719	0.616074
745	0.406318	0.398282	0.414337				745	0.571811	0.527718	0.613378
746				0.42709	0.407675	0.446352	747
747	0.405963	0.397926	0.413982	0.426544	0.407125	0.445812	748
748	0.405339	0.397302	0.41336				749	0.571811	0.527718	0.613378
749	0.40525	0.397212	0.413271	0.426544	0.407125	0.445812	750	0.571811	0.527718	0.613378
750	0.405072	0.397034	0.413093	0.424904	0.405472	0.444187	751	0.571811	0.527718	0.613378
751	0.404715	0.396676	0.412736	0.424904	0.405472	0.444187	753
753	0.404625	0.396587	0.412647	0.424356	0.40492	0.443645	754	0.571811	0.527718	0.613378
754	0.404358	0.396319	0.41238	0.424356	0.40492	0.443645	755
755	0.404179	0.39614	0.412201				756
756	0.404179	0.39614	0.412201	0.424356	0.40492	0.443645	757
757	0.404	0.39596	0.412023	0.423255	0.40381	0.442555	758
758	0.403821	0.395781	0.411844				759
759	0.403552	0.395512	0.411575	0.423255	0.40381	0.442555	760
760	0.403552	0.395512	0.411575				761
761	0.403372	0.395332	0.411396	0.422153	0.4027	0.441463	762	0.571811	0.527718	0.613378
762	0.403103	0.395062	0.411127	0.422153	0.4027	0.441463	763
763	0.402653	0.394612	0.410679				764
764	0.402563	0.394522	0.410589	0.422153	0.4027	0.441463	765
765	0.402473	0.394432	0.410499				766	0.568879	0.524634	0.610618
766	0.402203	0.394161	0.410229	0.421599	0.402142	0.440916	767
767	0.402023	0.393981	0.410049	0.421599	0.402142	0.440916	768	0.568879	0.524634	0.610618
768	0.401572	0.39353	0.409599	0.421599	0.402142	0.440916	769
769	0.401121	0.393078	0.409149				770
770	0.400941	0.392897	0.408969				771
771	0.40085	0.392807	0.408879	0.421599	0.402142	0.440916	772
772	0.400579	0.392535	0.408608	0.421044	0.401583	0.440366	773
773	0.400308	0.392264	0.408337	0.420488	0.401023	0.439816	774
774	0.400127	0.392082	0.408157				775	0.565931	0.521535	0.607842
775	0.399674	0.391629	0.407705	0.419933	0.400463	0.439266	776
776	0.399131	0.391085	0.407162				777
777	0.39895	0.390904	0.406982				778
778	0.398316	0.390269	0.406348				779	0.562984	0.518441	0.605064
779	0.398225	0.390178	0.406258				780
780	0.39777	0.389723	0.405804				781
781	0.397497	0.389449	0.405531	0.419933	0.400463	0.439266	782	0.562984	0.518441	0.605064
782	0.397133	0.389084	0.405168	0.419377	0.399903	0.438715	783
783	0.396586	0.388537	0.404622				784
784	0.396221	0.388172	0.404258	0.419377	0.399903	0.438715	785
785	0.396039	0.387989	0.404075				786
786	0.395765	0.387715	0.403802				787
787	0.395491	0.38744	0.403528	0.41882	0.399342	0.438164	788
788	0.395125	0.387075	0.403164	0.418263	0.398781	0.437613	789
789	0.395034	0.386983	0.403072	0.417706	0.39822	0.437061	790
790	0.394943	0.386892	0.402981				791
791	0.394943	0.386892	0.402981				792
792	0.394577	0.386525	0.402616	0.417706	0.39822	0.437061	793
793	0.394394	0.386342	0.402433				794
794	0.393844	0.385792	0.401884				795
795	0.393752	0.3857	0.401793				796
796	0.393386	0.385333	0.401427				797
797	0.393018	0.384965	0.40106	0.417706	0.39822	0.437061	798	0.560021	0.515331	0.602269
798	0.392835	0.384781	0.400877				799
799	0.392651	0.384597	0.400694	0.417706	0.39822	0.437061	800	0.557058	0.512226	0.599472
800	0.392375	0.384321	0.400418	0.417706	0.39822	0.437061	801
801	0.392099	0.384045	0.400143				802
802	0.392007	0.383953	0.400051				803
803	0.391639	0.383584	0.399683	0.417144	0.397653	0.436505	804
804	0.391179	0.383123	0.399223				805
805	0.390994	0.382939	0.399039	0.416581	0.397086	0.435948	806
806	0.390902	0.382846	0.398947	0.416019	0.39652	0.435391	807	0.557058	0.512226	0.599472
807	0.390625	0.382569	0.398671	0.416019	0.39652	0.435391	808
808	0.390441	0.382384	0.398487				809
809	0.390163	0.382106	0.39821				810
810	0.389978	0.381921	0.398025				811
811	0.389516	0.381458	0.397563				812
812	0.38933	0.381273	0.397378	0.415456	0.395952	0.434833	813
813	0.38896	0.380902	0.397009	0.414892	0.395384	0.434275	814
814	0.388682	0.380624	0.396731	0.414892	0.395384	0.434275	815
815	0.388497	0.380438	0.396546				816
816	0.388126	0.380067	0.396176				817
817	0.38794	0.379881	0.39599	0.414892	0.395384	0.434275	818
818	0.387755	0.379695	0.395805	0.414892	0.395384	0.434275	819
819	0.387569	0.379509	0.39562				820
820	0.387198	0.379138	0.395249				821
821	0.386919	0.378859	0.394971	0.414324	0.394811	0.433713	822
822	0.386734	0.378673	0.394785				823
823	0.386269	0.378207	0.394321	0.414324	0.394811	0.433713	824	0.557058	0.512226	0.599472
824	0.385897	0.377835	0.39395				825
825	0.385431	0.377369	0.393485				826	0.557058	0.512226	0.599472
826	0.385245	0.377183	0.393299				827
827	0.385059	0.376996	0.393113				828
828	0.384779	0.376716	0.392834	0.414324	0.394811	0.433713	830
830	0.384592	0.376529	0.392648	0.413751	0.394234	0.433147	831
831	0.384312	0.376249	0.392368				832
832	0.384219	0.376156	0.392275				833
833	0.383845	0.375781	0.391901	0.413751	0.394234	0.433147	834
834	0.383377	0.375313	0.391434	0.413178	0.393656	0.43258	835
835	0.383377	0.375313	0.391434	0.41203	0.392499	0.431444	836
836	0.383377	0.375313	0.391434				837
837	0.383284	0.375219	0.391341				838
838	0.383096	0.375031	0.391154	0.41203	0.392499	0.431444	839
839	0.382627	0.374562	0.390685	0.41203	0.392499	0.431444	840
840	0.382533	0.374468	0.390591				841
841	0.382251	0.374186	0.39031				842
842	0.382063	0.373997	0.390122	0.41203	0.392499	0.431444	843
843	0.381875	0.373809	0.389934				844	0.554046	0.509067	0.596632
844	0.381687	0.373621	0.389746				845
845	0.381216	0.37315	0.389277	0.411453	0.391917	0.430873	846	0.554046	0.509067	0.596632
846	0.381028	0.372961	0.389089	0.411453	0.391917	0.430873	847
847	0.380652	0.372584	0.388713	0.410876	0.391335	0.430302	848
848	0.380463	0.372396	0.388525	0.410876	0.391335	0.430302	849
849	0.380275	0.372207	0.388337				850
850	0.380087	0.372019	0.388148	0.410876	0.391335	0.430302	851	0.554046	0.509067	0.596632
851	0.379992	0.371924	0.388054				852	0.551002	0.505873	0.593761
852	0.379992	0.371924	0.388054	0.410876	0.391335	0.430302	853
853	0.379709	0.371641	0.387772				854
854	0.379615	0.371547	0.387678				855
855	0.379332	0.371263	0.387395	0.410876	0.391335	0.430302	856
856	0.379332	0.371263	0.387395				857
857	0.379047	0.370979	0.387111	0.410291	0.390745	0.429724	858
858	0.378858	0.370789	0.386922				859
859	0.378669	0.370599	0.386733	0.409707	0.390156	0.429146	860
860	0.378384	0.370315	0.386449	0.409707	0.390156	0.429146	861
861	0.378289	0.37022	0.386354				862
862	0.378289	0.37022	0.386354	0.409707	0.390156	0.429146	863
863	0.37791	0.36984	0.385975				864
864	0.377814	0.369744	0.38588				865	0.547958	0.502683	0.590887
865	0.377719	0.369649	0.385785	0.409707	0.390156	0.429146	866
866	0.377624	0.369554	0.38569	0.408533	0.388971	0.427985	867
867	0.377529	0.369459	0.385595	0.407946	0.388379	0.427405	868
868	0.377244	0.369173	0.38531				869
869	0.377053	0.368982	0.38512	0.406772	0.387195	0.426244	870
870	0.376958	0.368887	0.385025	0.406772	0.387195	0.426244	871
871	0.376481	0.36841	0.384549	0.406772	0.387195	0.426244	872
872	0.376386	0.368314	0.384453	0.406772	0.387195	0.426244	873
873	0.376195	0.368123	0.384263	0.406772	0.387195	0.426244	874	0.547958	0.502683	0.590887
874	0.375909	0.367837	0.383977	0.406181	0.3866	0.42566	875
875	0.375718	0.367646	0.383786	0.405591	0.386004	0.425076	876
876	0.375431	0.367359	0.3835	0.405591	0.386004	0.425076	877
877	0.374954	0.366881	0.383023	0.404999	0.385407	0.424491	878
878	0.374571	0.366498	0.382641				879
879	0.374379	0.366306	0.38245				880	0.547958	0.502683	0.590887
880	0.374188	0.366114	0.382259				881
881	0.373805	0.36573	0.381876				882	0.547958	0.502683	0.590887
882	0.373805	0.36573	0.381876	0.404407	0.38481	0.423905	883
883	0.373613	0.365538	0.381684				884
884	0.373133	0.365058	0.381205	0.404407	0.38481	0.423905	885	0.547958	0.502683	0.590887
885	0.372652	0.364577	0.380725				886	0.547958	0.502683	0.590887
886	0.372267	0.364191	0.38034				887
887	0.372074	0.363998	0.380148				888
888	0.371881	0.363805	0.379955	0.404407	0.38481	0.423905	889
889	0.371785	0.363709	0.379859	0.404407	0.38481	0.423905	890
890	0.371399	0.363322	0.379474	0.404407	0.38481	0.423905	891	0.547958	0.502683	0.590887
891	0.371302	0.363226	0.379377				892
892	0.371012	0.362936	0.379088				893
893	0.370626	0.362549	0.378702	0.404407	0.38481	0.423905	894	0.547958	0.502683	0.590887
894	0.370529	0.362452	0.378605	0.404407	0.38481	0.423905	895	0.547958	0.502683	0.590887
895	0.370142	0.362065	0.378219	0.403808	0.384205	0.423313	896
896	0.369949	0.361871	0.378026				897
897	0.369562	0.361483	0.377639	0.403808	0.384205	0.423313	898	0.544735	0.499283	0.587864
898	0.369174	0.361096	0.377252				899
899	0.369077	0.360999	0.377155	0.403207	0.383599	0.422719	900
900	0.369077	0.360999	0.377155				901
901	0.368689	0.36061	0.376767	0.403207	0.383599	0.422719	902
902	0.368592	0.360513	0.37667				903
903	0.368495	0.360415	0.376573	0.402605	0.382991	0.422124	904
904	0.368495	0.360415	0.376573	0.402003	0.382384	0.42153	905
905	0.3683	0.360221	0.376379	0.400798	0.381168	0.420338	906
906	0.368106	0.360026	0.376185				907
907	0.368009	0.359929	0.376088	0.400798	0.381168	0.420338	908	0.541511	0.495889	0.584837
908	0.368009	0.359929	0.376088	0.400798	0.381168	0.420338	909
909	0.367814	0.359734	0.375894				910
910	0.367424	0.359344	0.375504				911
911	0.367326	0.359246	0.375407				912
912	0.367326	0.359246	0.375407				913	0.541511	0.495889	0.584837
913	0.367034	0.358953	0.375115	0.400798	0.381168	0.420338	914
914	0.366936	0.358855	0.375017				915
915	0.366838	0.358757	0.374919	0.400192	0.380557	0.41974	916
916	0.366642	0.358561	0.374724	0.400192	0.380557	0.41974	917
917	0.366349	0.358267	0.374431				918
918	0.366153	0.358071	0.374235	0.399586	0.379945	0.41914	919
919	0.365957	0.357875	0.374039	0.39898	0.379333	0.418541	920
920	0.365859	0.357777	0.373941	0.39898	0.379333	0.418541	922
922	0.365761	0.357679	0.373843	0.39898	0.379333	0.418541	923
923	0.365466	0.357384	0.373549	0.398371	0.37872	0.41794	924
924	0.365171	0.357089	0.373255				925
925	0.364975	0.356892	0.373058	0.398371	0.37872	0.41794	926
926	0.364975	0.356892	0.373058	0.39776	0.378103	0.417336	927
927	0.364679	0.356596	0.372764	0.397149	0.377487	0.416732	928
928	0.364384	0.3563	0.372468	0.396538	0.37687	0.416128	929
929	0.364186	0.356103	0.372271				930
930	0.364186	0.356103	0.372271				931
931	0.364186	0.356103	0.372271				932	0.541511	0.495889	0.584837
932	0.36389	0.355806	0.371976				933
933	0.363791	0.355707	0.371877				934
934	0.363495	0.35541	0.371581	0.396538	0.37687	0.416128	935
935	0.363099	0.355014	0.371185	0.395926	0.376253	0.415523	936
936	0.363099	0.355014	0.371185				937
937	0.362901	0.354816	0.370988	0.395926	0.376253	0.415523	938	0.541511	0.495889	0.584837
938	0.362901	0.354816	0.370988	0.395314	0.375634	0.414917	939
939	0.362801	0.354717	0.370889	0.394701	0.375016	0.414312	940	0.53821	0.492405	0.581742
940	0.362206	0.35412	0.370294				941
941	0.361808	0.353723	0.369897				942
942	0.36161	0.353524	0.369699				943
943	0.361311	0.353225	0.369401				944
944	0.361013	0.352927	0.369103				945
945	0.360814	0.352727	0.368904	0.393475	0.37378	0.4131	946
946	0.360615	0.352528	0.368706	0.393475	0.37378	0.4131	947	0.53821	0.492405	0.581742
947	0.360615	0.352528	0.368706	0.393475	0.37378	0.4131	948
948	0.360416	0.352329	0.368507	0.39286	0.37316	0.412492	949
949	0.360217	0.352129	0.368308	0.392244	0.372538	0.411883	950
950	0.360217	0.352129	0.368308				951	0.53821	0.492405	0.581742
951	0.360117	0.352029	0.368208	0.392244	0.372538	0.411883	952
952	0.360017	0.351929	0.368108	0.391628	0.371916	0.411273	953
953	0.360017	0.351929	0.368108	0.391628	0.371916	0.411273	954
954	0.359817	0.351729	0.367908				955
955	0.359617	0.351529	0.367708	0.391628	0.371916	0.411273	956
956	0.359316	0.351228	0.367409				958
957				0.391009	0.371292	0.410661	959
958	0.359216	0.351128	0.367309				960
959	0.359016	0.350928	0.367109	0.391009	0.371292	0.410661	961
960	0.358816	0.350727	0.366909	0.390389	0.370667	0.410049	962
961	0.358715	0.350627	0.366809				963
962	0.358615	0.350526	0.366708	0.390389	0.370667	0.410049	965
963	0.358515	0.350426	0.366608				966
965	0.358314	0.350225	0.366408				967	0.534867	0.488878	0.57861
966	0.358214	0.350125	0.366308				968
967	0.357712	0.349622	0.365806				969
968	0.35741	0.34932	0.365505				970
969	0.35731	0.34922	0.365405				971
970	0.35731	0.34922	0.365405				972	0.531524	0.485356	0.575473
971	0.357209	0.349119	0.365304				973
972	0.356705	0.348614	0.364801	0.390389	0.370667	0.410049	974
973	0.356503	0.348412	0.3646	0.389768	0.37004	0.409434	975
974	0.356503	0.348412	0.3646	0.389768	0.37004	0.409434	976	0.531524	0.485356	0.575473
975	0.356301	0.34821	0.364398				977
976	0.356301	0.34821	0.364398	0.389145	0.369412	0.408819	978	0.531524	0.485356	0.575473
977	0.356099	0.348008	0.364196	0.389145	0.369412	0.408819	979
978	0.355998	0.347907	0.364095				980
979	0.355897	0.347805	0.363994				981
980	0.355695	0.347603	0.363792	0.38852	0.368782	0.408201	982
981	0.355594	0.347502	0.363691	0.38852	0.368782	0.408201	983
982	0.355391	0.347299	0.363489	0.387895	0.368151	0.407583	984
983	0.355189	0.347096	0.363287	0.387269	0.36752	0.406964	985
984	0.355189	0.347096	0.363287	0.387269	0.36752	0.406964	986
985	0.355087	0.346995	0.363186	0.386642	0.366888	0.406345	987	0.531524	0.485356	0.575473
986	0.355087	0.346995	0.363186	0.386016	0.366256	0.405725	988	0.531524	0.485356	0.575473
987	0.354986	0.346893	0.363085	0.385389	0.365624	0.405105	989	0.531524	0.485356	0.575473
988	0.354783	0.34669	0.362882	0.384762	0.364992	0.404485	990
989	0.35458	0.346487	0.362679				991
990	0.354275	0.346181	0.362374	0.384136	0.36436	0.403866	992
991	0.354173	0.34608	0.362273				993	0.528072	0.481709	0.572244
992	0.354071	0.345978	0.362171				994
993	0.353766	0.345672	0.361866				995
994	0.353562	0.345468	0.361663	0.383507	0.363727	0.403244	996
995	0.353358	0.345264	0.361459				997
996	0.353256	0.345162	0.361358	0.382878	0.363093	0.402622	998
997	0.353154	0.34506	0.361256	0.382878	0.363093	0.402622	999
998	0.352848	0.344753	0.36095				1000
999	0.352746	0.344651	0.360848				1001
1000	0.352643	0.344549	0.360746				1002
1001	0.352439	0.344344	0.360542				1003
1002	0.352132	0.344037	0.360235	0.382878	0.363093	0.402622	1004
1003	0.351927	0.343832	0.360031	0.382248	0.362457	0.401998	1005
1004	0.351927	0.343832	0.360031				1006
1005	0.351824	0.343729	0.359928	0.382248	0.362457	0.401998	1007
1006	0.351619	0.343523	0.359723	0.382248	0.362457	0.401998	1008
1007	0.351414	0.343317	0.359518	0.382248	0.362457	0.401998	1009
1008	0.351208	0.343112	0.359313				1010
1009	0.351208	0.343112	0.359313				1011
1010	0.350899	0.342802	0.359004				1012
1011	0.350693	0.342596	0.358798				1013
1012	0.350589	0.342492	0.358695	0.381613	0.361817	0.40137	1014
1013	0.350383	0.342286	0.358489				1015
1014	0.350383	0.342286	0.358489	0.381613	0.361817	0.40137	1016
1015	0.350176	0.342079	0.358282				1017
1016	0.350176	0.342079	0.358282	0.381613	0.361817	0.40137	1018
1017	0.349865	0.341768	0.357972	0.381613	0.361817	0.40137	1019
1018	0.349762	0.341664	0.357869	0.380975	0.361173	0.400739	1020	0.528072	0.481709	0.572244
1019	0.349554	0.341456	0.357661	0.379696	0.359884	0.399475	1021
1020	0.349346	0.341248	0.357454				1022
1021	0.349242	0.341144	0.35735				1023
1022	0.349138	0.34104	0.357246	0.379057	0.359239	0.398843	1024
1023	0.34893	0.340831	0.357039	0.379057	0.359239	0.398843	1025
1024	0.348722	0.340623	0.356831	0.379057	0.359239	0.398843	1026	0.528072	0.481709	0.572244
1025	0.348618	0.340519	0.356727	0.379057	0.359239	0.398843	1027
1026	0.348514	0.340415	0.356623	0.379057	0.359239	0.398843	1028	0.524575	0.478013	0.568974
1027	0.34841	0.34031	0.356519				1029
1028	0.348097	0.339997	0.356207	0.379057	0.359239	0.398843	1030
1029	0.347784	0.339684	0.355894				1031
1030	0.347679	0.339579	0.35579	0.377768	0.357939	0.397569	1032	0.524575	0.478013	0.568974
1031	0.347575	0.339474	0.355686	0.377768	0.357939	0.397569	1033	0.524575	0.478013	0.568974
1032	0.347366	0.339265	0.355477				1034
1033	0.346843	0.338742	0.354955				1035
1034	0.346634	0.338532	0.354746	0.377768	0.357939	0.397569	1036
1035	0.346425	0.338323	0.354537	0.377768	0.357939	0.397569	1037
1036	0.346216	0.338113	0.354328	0.377768	0.357939	0.397569	1038	0.524575	0.478013	0.568974
1037	0.346216	0.338113	0.354328				1039
1038	0.346111	0.338009	0.354224				1040
1039	0.345901	0.337799	0.354014				1041
1040	0.345691	0.337589	0.353805	0.377117	0.357283	0.396926	1042	0.524575	0.478013	0.568974
1041	0.345691	0.337589	0.353805	0.377117	0.357283	0.396926	1043	0.520982	0.474207	0.565622
1042	0.345376	0.337273	0.353491				1044
1043	0.345376	0.337273	0.353491	0.377117	0.357283	0.396926	1045
1044	0.345271	0.337168	0.353386				1046	0.517389	0.470409	0.562265
1045	0.345166	0.337063	0.353281				1047
1046	0.34506	0.336957	0.353175	0.376465	0.356624	0.396281	1048
1047	0.34506	0.336957	0.353175				1049
1048	0.344744	0.33664	0.352859				1050
1049	0.344744	0.33664	0.352859	0.375812	0.355966	0.395637	1051
1050	0.344426	0.336322	0.352542	0.375159	0.355306	0.394991	1052
1051	0.34432	0.336216	0.352437	0.374505	0.354647	0.394345	1053
1052	0.344109	0.336004	0.352225	0.373851	0.353987	0.393698	1054
1053	0.344002	0.335898	0.352119				1055
1054	0.344002	0.335898	0.352119	0.373851	0.353987	0.393698	1056
1055	0.343896	0.335791	0.352013				1057	0.517389	0.470409	0.562265
1056	0.34379	0.335685	0.351907	0.373194	0.353324	0.393048	1058
1057	0.343577	0.335472	0.351695	0.373194	0.353324	0.393048	1059
1058	0.343258	0.335152	0.351376	0.373194	0.353324	0.393048	1060
1059	0.342938	0.334832	0.351057	0.373194	0.353324	0.393048	1061
1060	0.342938	0.334832	0.351057	0.373194	0.353324	0.393048	1062
1061	0.342725	0.334619	0.350844	0.372532	0.352656	0.392394	1063
1062	0.342512	0.334405	0.350631				1064
1063	0.342405	0.334299	0.350525	0.37187	0.351988	0.391741	1065
1064	0.342085	0.333978	0.350205				1066
1065	0.341978	0.333871	0.350099				1067
1066	0.341765	0.333657	0.349886	0.371208	0.351321	0.391087	1068
1067	0.341337	0.333229	0.349459	0.371208	0.351321	0.391087	1069	0.513771	0.466587	0.558882
1068	0.341016	0.332907	0.349138				1070
1069	0.341016	0.332907	0.349138	0.370546	0.350652	0.390432	1071
1070	0.341016	0.332907	0.349138				1072
1071	0.341016	0.332907	0.349138				1073
1072	0.340801	0.332693	0.348924	0.370546	0.350652	0.390432	1074
1073	0.34048	0.33237	0.348603				1075
1074	0.34048	0.33237	0.348603				1076
1075	0.34048	0.33237	0.348603	0.370546	0.350652	0.390432	1077	0.513771	0.466587	0.558882
1076	0.34005	0.33194	0.348174				1078	0.513771	0.466587	0.558882
1077	0.339942	0.331832	0.348066	0.370546	0.350652	0.390432	1079
1078	0.339512	0.331402	0.347637				1080
1079	0.339297	0.331186	0.347422	0.369877	0.349977	0.389771	1081	0.510101	0.462709	0.555452
1080	0.339297	0.331186	0.347422				1082
1081	0.339081	0.33097	0.347207				1083	0.510101	0.462709	0.555452
1082	0.338866	0.330755	0.346992				1084
1083	0.33865	0.330539	0.346777	0.369877	0.349977	0.389771	1085
1084	0.33865	0.330539	0.346777				1086
1085	0.338326	0.330214	0.346453	0.369877	0.349977	0.389771	1087
1086	0.338218	0.330106	0.346345	0.369877	0.349977	0.389771	1088	0.506405	0.458807	0.551995
1087	0.338002	0.32989	0.34613	0.369877	0.349977	0.389771	1089
1088	0.337786	0.329673	0.345914				1090
1089	0.337677	0.329565	0.345806	0.369877	0.349977	0.389771	1091
1090	0.337569	0.329456	0.345698				1092
1091	0.337353	0.32924	0.345482	0.369877	0.349977	0.389771	1093
1092	0.337244	0.329131	0.345373	0.368514	0.348601	0.388427	1094
1093	0.337136	0.329023	0.345265				1095	0.506405	0.458807	0.551995
1094	0.336919	0.328806	0.345049				1096
1095	0.336594	0.32848	0.344724				1097
1096	0.336594	0.32848	0.344724	0.367832	0.347911	0.387753	1098
1097	0.336485	0.328371	0.344616				1099
1098	0.336377	0.328262	0.344507				1100
1099	0.336268	0.328153	0.344399	0.367148	0.347221	0.387078	1101
1100	0.336159	0.328044	0.34429	0.367148	0.347221	0.387078	1102
1101	0.335833	0.327717	0.343964				1103
1102	0.335724	0.327608	0.343855	0.366463	0.346529	0.386402	1105
1103	0.335615	0.327499	0.343746				1106
1104				0.366463	0.346529	0.386402	1107
1105	0.335505	0.32739	0.343638				1108
1106	0.335396	0.327281	0.343529				1109
1107	0.335287	0.327171	0.34342	0.366463	0.346529	0.386402	1110
1108	0.335068	0.326952	0.343201				1112
1109	0.335068	0.326952	0.343201	0.365773	0.345831	0.385721	1113
1110	0.33463	0.326513	0.342764				1114	0.502681	0.454879	0.54851
1112	0.33452	0.326403	0.342654				1115
1113	0.33452	0.326403	0.342654	0.365773	0.345831	0.385721	1117	0.502681	0.454879	0.54851
1114	0.33441	0.326293	0.342544	0.365082	0.345133	0.385039	1118
1115	0.33419	0.326073	0.342325	0.364386	0.34443	0.384353	1119
1117	0.33419	0.326073	0.342325				1120
1118	0.33397	0.325852	0.342105				1121
1119	0.33375	0.325632	0.341885	0.364386	0.34443	0.384353	1122
1120	0.333529	0.325411	0.341665	0.364386	0.34443	0.384353	1123
1121	0.333198	0.325079	0.341335	0.364386	0.34443	0.384353	1124
1122	0.332977	0.324858	0.341114	0.363687	0.343723	0.383663	1125
1123	0.332866	0.324747	0.341004	0.362986	0.343015	0.382972	1127
1124	0.332866	0.324747	0.341004	0.362284	0.342305	0.38228	1128
1125	0.332866	0.324747	0.341004				1129
1127	0.332755	0.324636	0.340893	0.362284	0.342305	0.38228	1130
1128	0.332423	0.324303	0.340561				1131
1129	0.332201	0.32408	0.340339				1132
1130	0.332089	0.323969	0.340228	0.362284	0.342305	0.38228	1133
1131	0.332089	0.323969	0.340228	0.362284	0.342305	0.38228	1134	0.49893	0.450925	0.544997
1132	0.331867	0.323746	0.340006				1135
1133	0.331644	0.323523	0.339784				1136
1134	0.331422	0.3233	0.339562				1137
1135	0.33131	0.323189	0.339451	0.362284	0.342305	0.38228	1138
1136	0.331199	0.323077	0.33934	0.362284	0.342305	0.38228	1139
1137	0.331199	0.323077	0.33934				1140
1138	0.330865	0.322742	0.339006				1142
1139	0.330865	0.322742	0.339006				1143
1140	0.330641	0.322519	0.338783				1144
1142	0.330641	0.322519	0.338783	0.362284	0.342305	0.38228	1145
1143	0.330418	0.322295	0.33856				1146
1144	0.329971	0.321848	0.338114	0.362284	0.342305	0.38228	1147
1145	0.329748	0.321624	0.337891				1148
1146	0.329748	0.321624	0.337891				1149
1147	0.329748	0.321624	0.337891				1150
1148	0.329748	0.321624	0.337891	0.362284	0.342305	0.38228	1151
1149	0.329635	0.321511	0.337779				1152
1150	0.329635	0.321511	0.337779				1153
1151	0.329411	0.321287	0.337555				1154
1152	0.329186	0.321061	0.337331	0.362284	0.342305	0.38228	1155
1153	0.328961	0.320836	0.337107	0.362284	0.342305	0.38228	1156
1154	0.328736	0.320611	0.336882				1157
1155	0.328511	0.320385	0.336657				1158
1156	0.328511	0.320385	0.336657				1159
1157	0.328398	0.320272	0.336545				1161
1158	0.328286	0.32016	0.336432				1162
1159	0.32806	0.319934	0.336207	0.361568	0.341581	0.381575	1163
1161	0.327947	0.319821	0.336095	0.360852	0.340856	0.380869	1164
1162	0.327834	0.319708	0.335982	0.360852	0.340856	0.380869	1165
1163	0.327609	0.319481	0.335757				1166
1164	0.327609	0.319481	0.335757	0.360852	0.340856	0.380869	1167
1165	0.327609	0.319481	0.335757				1168
1166	0.327609	0.319481	0.335757	0.360852	0.340856	0.380869	1169	0.49893	0.450925	0.544997
1167	0.327382	0.319254	0.335531				1170
1168	0.327155	0.319027	0.335304	0.360852	0.340856	0.380869	1171
1169	0.327042	0.318914	0.335191				1172
1170	0.326929	0.3188	0.335078	0.36013	0.340126	0.380159	1173
1171	0.326702	0.318573	0.334852	0.36013	0.340126	0.380159	1174
1172	0.326588	0.318459	0.334739				1175
1173	0.326361	0.318232	0.334512				1176
1174	0.326134	0.318005	0.334285				1177
1175	0.325907	0.317777	0.334059	0.36013	0.340126	0.380159	1178
1176	0.325793	0.317663	0.333945				1179
1177	0.325566	0.317436	0.333719				1180
1178	0.325566	0.317436	0.333719				1181
1179	0.325338	0.317208	0.333491	0.36013	0.340126	0.380159	1182
1180	0.324996	0.316865	0.33315				1184
1181	0.324882	0.316751	0.333036	0.359404	0.339391	0.379444	1185
1182	0.324654	0.316522	0.332808	0.359404	0.339391	0.379444	1186
1184	0.32454	0.316408	0.332694				1187	0.49515	0.446945	0.541455
1185	0.32454	0.316408	0.332694				1188
1186	0.324311	0.316178	0.332466				1189	0.49515	0.446945	0.541455
1188	0.324082	0.315949	0.332237				1190
1189	0.323509	0.315375	0.331666				1191
1190	0.32328	0.315146	0.331437	0.359404	0.339391	0.379444	1192
1191	0.323165	0.315031	0.331323	0.359404	0.339391	0.379444	1193
1192	0.323165	0.315031	0.331323				1194
1193	0.322821	0.314686	0.330979	0.35794	0.337908	0.378003	1195
1194	0.322821	0.314686	0.330979				1196
1195	0.322821	0.314686	0.330979	0.357207	0.337166	0.377281	1197
1196	0.322706	0.314571	0.330865				1198
1197	0.322477	0.314341	0.330636				1199
1198	0.322362	0.314226	0.330521	0.357207	0.337166	0.377281	1200
1199	0.322362	0.314226	0.330521				1201
1200	0.322131	0.313996	0.330291				1202
1201	0.322131	0.313996	0.330291				1203
1202	0.322016	0.31388	0.330176				1204
1203	0.322016	0.31388	0.330176				1205	0.49515	0.446945	0.541455
1204	0.321785	0.313649	0.329946	0.357207	0.337166	0.377281	1206	0.49515	0.446945	0.541455
1205	0.321785	0.313649	0.329946				1207
1206	0.321554	0.313418	0.329715	0.35647	0.33642	0.376556	1208
1207	0.321554	0.313418	0.329715	0.35647	0.33642	0.376556	1209
1208	0.321554	0.313418	0.329715				1210
1209	0.321323	0.313186	0.329484				1211
1210	0.321323	0.313186	0.329484	0.35647	0.33642	0.376556	1212
1211	0.321091	0.312954	0.329253				1213
1212	0.320975	0.312838	0.329137				1214
1213	0.320859	0.312721	0.329022	0.35647	0.33642	0.376556	1215	0.49515	0.446945	0.541455
1214	0.320627	0.312489	0.32879				1216
1215	0.320511	0.312372	0.328674	0.355729	0.335669	0.375827	1217
1216	0.320394	0.312256	0.328558				1218
1217	0.320394	0.312256	0.328558				1219
1218	0.320278	0.312139	0.328442				1220
1219	0.319813	0.311673	0.327978	0.354987	0.334917	0.375096	1221
1220	0.319813	0.311673	0.327978				1222
1221	0.319813	0.311673	0.327978				1223
1222	0.319813	0.311673	0.327978				1224
1223	0.319696	0.311557	0.327862	0.354244	0.334165	0.374365	1225
1224	0.319696	0.311557	0.327862				1226
1225	0.31958	0.31144	0.327745				1227
1226	0.319463	0.311323	0.327629	0.354244	0.334165	0.374365	1229
1227	0.319229	0.311089	0.327395				1230
1229	0.318995	0.310855	0.327162				1232
1230	0.318761	0.31062	0.326929				1233
1231				0.354244	0.334165	0.374365	1234
1232	0.318644	0.310503	0.326812				1235
1233	0.318527	0.310386	0.326695	0.354244	0.334165	0.374365	1236
1234	0.318527	0.310386	0.326695				1237
1235	0.318293	0.310151	0.326461	0.353495	0.333406	0.373628	1238
1236	0.318176	0.310034	0.326344				1239
1237	0.317824	0.309681	0.325993	0.352746	0.332648	0.372891	1240	0.49515	0.446945	0.541455
1238	0.317824	0.309681	0.325993				1241
1239	0.317824	0.309681	0.325993				1242
1240	0.317824	0.309681	0.325993	0.352746	0.332648	0.372891	1243
1241	0.317706	0.309563	0.325876				1244
1242	0.317471	0.309327	0.325641	0.352746	0.332648	0.372891	1245
1243	0.317235	0.309092	0.325406				1246
1244	0.316882	0.308738	0.325054				1247
1245	0.316764	0.30862	0.324936	0.351994	0.331886	0.372151	1248
1246	0.316529	0.308384	0.324701	0.351994	0.331886	0.372151	1249
1247	0.316529	0.308384	0.324701				1250
1248	0.316529	0.308384	0.324701				1251
1249	0.31641	0.308265	0.324583				1252
1250	0.31641	0.308265	0.324583	0.351994	0.331886	0.372151	1254
1251	0.316292	0.308147	0.324465				1256
1252	0.316292	0.308147	0.324465				1257
1253				0.351237	0.331119	0.371407	1258
1254	0.316174	0.308028	0.324347				1259
1255				0.351237	0.331119	0.371407	1261
1256	0.316055	0.307909	0.324229				1262
1257	0.315818	0.307672	0.323992	0.351237	0.331119	0.371407	1263
1258	0.315699	0.307553	0.323874				1264
1259	0.315699	0.307553	0.323874	0.350475	0.330347	0.370657	1265
1261	0.315581	0.307434	0.323755	0.350475	0.330347	0.370657	1266
1262	0.315224	0.307077	0.3234				1267
1263	0.314987	0.306839	0.323163	0.349712	0.329573	0.369907	1268	0.49515	0.446945	0.541455
1264	0.314987	0.306839	0.323163	0.348946	0.328797	0.369154	1269
1265	0.314749	0.306601	0.322926				1270
1266	0.314511	0.306363	0.322688				1271
1267	0.314392	0.306243	0.322569				1273	0.49515	0.446945	0.541455
1268	0.314392	0.306243	0.322569	0.348946	0.328797	0.369154	1274
1269	0.314392	0.306243	0.322569				1275
1270	0.314273	0.306124	0.322451	0.348946	0.328797	0.369154	1276
1271	0.314153	0.306004	0.322331				1277
1272				0.348946	0.328797	0.369154	1278
1273	0.313914	0.305765	0.322093	0.348174	0.328015	0.368395	1279
1274	0.313436	0.305286	0.321616	0.347402	0.327232	0.367636	1280	0.491157	0.442713	0.537739
1275	0.313197	0.305046	0.321377	0.347402	0.327232	0.367636	1281
1276	0.313197	0.305046	0.321377	0.346627	0.326446	0.366874	1282
1277	0.312957	0.304806	0.321138				1283
1278	0.312957	0.304806	0.321138				1285	0.487164	0.43849	0.534015
1279	0.312838	0.304686	0.321019	0.345851	0.32566	0.366112	1286
1280	0.312598	0.304446	0.320779	0.345076	0.324875	0.365349	1287
1281	0.312358	0.304205	0.32054				1288
1282	0.311998	0.303845	0.320181				1289
1283	0.311878	0.303724	0.320061	0.344301	0.324089	0.364586	1290
1285	0.311757	0.303604	0.319941				1291
1286	0.311757	0.303604	0.319941	0.344301	0.324089	0.364586	1292
1287	0.311637	0.303483	0.319821				1293
1288	0.311637	0.303483	0.319821				1294
1289	0.311396	0.303242	0.319581				1295	0.487164	0.43849	0.534015
1290	0.311275	0.303121	0.31946				1296
1291	0.311155	0.303	0.31934				1297	0.483104	0.434196	0.530231
1292	0.311155	0.303	0.31934	0.343523	0.323302	0.363822	1298
1293	0.311155	0.303	0.31934				1299
1294	0.311034	0.302879	0.319219				1300
1295	0.311034	0.302879	0.319219				1301
1296	0.310913	0.302758	0.319099				1302
1297	0.310913	0.302758	0.319099				1303
1298	0.310549	0.302394	0.318736				1304
1299	0.310428	0.302272	0.318615				1305
1300	0.310307	0.302151	0.318494	0.343523	0.323302	0.363822	1306
1301	0.310185	0.302029	0.318373				1307
1302	0.310064	0.301907	0.318252				1308
1303	0.310064	0.301907	0.318252				1309
1304	0.309821	0.301664	0.31801				1310
1305	0.309699	0.301542	0.317888				1311
1306	0.309578	0.30142	0.317767				1312
1307	0.309334	0.301176	0.317524				1314
1308	0.309212	0.301054	0.317402				1315	0.483104	0.434196	0.530231
1309	0.30909	0.300932	0.317281				1317
1310	0.30909	0.300932	0.317281				1319
1311	0.308602	0.300443	0.316794				1321
1312	0.308602	0.300443	0.316794				1322
1313				0.342743	0.322511	0.363054	1323
1314	0.308602	0.300443	0.316794				1324
1315	0.30848	0.30032	0.316672				1326
1317	0.308235	0.300075	0.316428	0.342743	0.322511	0.363054	1327
1319	0.30799	0.29983	0.316184				1328
1320				0.34196	0.321718	0.362284	1329
1321	0.30799	0.29983	0.316184				1331	0.47901	0.42987	0.526412
1322	0.30799	0.29983	0.316184				1332
1323	0.307868	0.299707	0.316061				1333
1324	0.307622	0.299461	0.315817				1334
1326	0.307622	0.299461	0.315817				1335
1327	0.307377	0.299215	0.315571				1337
1328	0.307253	0.299092	0.315449				1338
1329	0.307253	0.299092	0.315449	0.34196	0.321718	0.362284	1339
1330				0.340388	0.320125	0.360738	1340
1331	0.307253	0.299092	0.315449				1341	0.47901	0.42987	0.526412
1332	0.30713	0.298968	0.315326	0.340388	0.320125	0.360738	1342
1333	0.30713	0.298968	0.315326	0.3396	0.319327	0.359963	1344
1334	0.307007	0.298845	0.315203				1345
1335	0.306884	0.298721	0.31508				1346
1336				0.3396	0.319327	0.359963	1347
1337	0.30676	0.298597	0.314957				1348
1338	0.306637	0.298474	0.314833	0.3396	0.319327	0.359963	1350
1339	0.306637	0.298474	0.314833	0.3396	0.319327	0.359963	1351	0.47901	0.42987	0.526412
1340	0.306389	0.298226	0.314587				1352
1342	0.306265	0.298101	0.314463				1353
1344	0.306141	0.297977	0.314339				1355
1345	0.306017	0.297853	0.314216				1356
1346	0.305893	0.297729	0.314092				1357
1347	0.305769	0.297604	0.313968				1358
1348	0.305645	0.29748	0.313844	0.3396	0.319327	0.359963	1359
1350	0.30552	0.297355	0.31372				1360
1351	0.305272	0.297106	0.313472	0.3396	0.319327	0.359963	1361	0.47901	0.42987	0.526412
1352	0.305272	0.297106	0.313472				1362	0.47901	0.42987	0.526412
1353	0.305147	0.296981	0.313348	0.3396	0.319327	0.359963	1363
1355	0.305022	0.296856	0.313223	0.3396	0.319327	0.359963	1364
1356	0.304773	0.296606	0.312974				1365
1357	0.304773	0.296606	0.312974				1366
1358	0.304773	0.296606	0.312974				1367
1359	0.304523	0.296356	0.312726				1368
1360	0.304398	0.29623	0.312601	0.3396	0.319327	0.359963	1369
1361	0.303898	0.295729	0.312102				1370
1362	0.303773	0.295604	0.311978				1371
1363	0.303648	0.295479	0.311853	0.3396	0.319327	0.359963	1372
1364	0.303272	0.295102	0.311478				1373
1365	0.303147	0.294976	0.311353	0.3396	0.319327	0.359963	1374
1366	0.302896	0.294725	0.311103				1376
1367	0.302771	0.294599	0.310978				1377
1368	0.302771	0.294599	0.310978				1378
1369	0.302771	0.294599	0.310978				1379
1370	0.302645	0.294473	0.310852	0.3396	0.319327	0.359963	1380
1371	0.302645	0.294473	0.310852				1381
1372	0.302645	0.294473	0.310852				1382
1373	0.302519	0.294347	0.310727	0.338791	0.318507	0.359169	1383
1374	0.302393	0.294221	0.310601				1384
1376	0.30214	0.293968	0.310349	0.338791	0.318507	0.359169	1385
1377	0.301762	0.293588	0.309972				1387
1378	0.301635	0.293461	0.309845				1388	0.47901	0.42987	0.526412
1379	0.301635	0.293461	0.309845	0.337981	0.317684	0.358373	1389
1380	0.301508	0.293335	0.309719	0.33717	0.316862	0.357577	1390
1381	0.301508	0.293335	0.309719				1391
1382	0.301508	0.293335	0.309719				1392
1383	0.301382	0.293207	0.309593				1393
1384	0.301255	0.29308	0.309466				1394
1385	0.301128	0.292953	0.309339				1395	0.47901	0.42987	0.526412
1386				0.33717	0.316862	0.357577	1396	0.47901	0.42987	0.526412
1387	0.301128	0.292953	0.309339				1397
1388	0.300873	0.292698	0.309086	0.33717	0.316862	0.357577	1399
1389	0.300746	0.292571	0.308959				1401
1390	0.300746	0.292571	0.308959				1403
1391	0.300746	0.292571	0.308959				1404
1392	0.300618	0.292443	0.308832	0.33717	0.316862	0.357577	1405
1393	0.300618	0.292443	0.308832				1406
1394	0.300618	0.292443	0.308832				1407
1395	0.300363	0.292186	0.308577				1408
1396	0.300234	0.292058	0.308449	0.33717	0.316862	0.357577	1409
1397	0.300234	0.292058	0.308449				1410
1398				0.336352	0.316032	0.356774	1411
1399	0.300234	0.292058	0.308449				1415
1401	0.300234	0.292058	0.308449				1416
1402				0.336352	0.316032	0.356774	1418
1403	0.300106	0.291929	0.308321				1419
1404	0.299849	0.291671	0.308065	0.336352	0.316032	0.356774	1421
1405	0.299849	0.291671	0.308065				1422
1406	0.29972	0.291542	0.307936	0.33553	0.315197	0.355967	1423
1407	0.299334	0.291155	0.307551				1424
1408	0.299076	0.290896	0.307294	0.33553	0.315197	0.355967	1425
1409	0.298818	0.290638	0.307037	0.334703	0.314358	0.355156	1426
1410	0.29856	0.290379	0.30678	0.334703	0.314358	0.355156	1427
1411	0.29856	0.290379	0.30678				1428
1412				0.334703	0.314358	0.355156	1429
1414				0.333873	0.313515	0.354341	1430
1415	0.29856	0.290379	0.30678				1431
1416	0.298431	0.290249	0.306651				1432
1418	0.298431	0.290249	0.306651				1433
1419	0.298301	0.29012	0.306522	0.333042	0.312672	0.353526	1435
1421	0.298301	0.29012	0.306522	0.333042	0.312672	0.353526	1436
1422	0.298301	0.29012	0.306522				1437
1423	0.298301	0.29012	0.306522				1438
1424	0.298171	0.289989	0.306392	0.332207	0.311825	0.352707	1439	0.47901	0.42987	0.526412
1425	0.298041	0.289859	0.306262				1440
1426	0.298041	0.289859	0.306262				1441
1427	0.298041	0.289859	0.306262				1442
1428	0.29791	0.289728	0.306132	0.331373	0.310978	0.351887	1443
1429	0.29791	0.289728	0.306132				1444
1430	0.29791	0.289728	0.306132				1445
1431	0.297649	0.289465	0.305871				1446
1432	0.297387	0.289203	0.30561	0.329703	0.309285	0.350248	1447	0.47901	0.42987	0.526412
1433	0.297256	0.289072	0.30548				1448
1434				0.329703	0.309285	0.350248	1449
1435	0.297125	0.28894	0.305349				1450
1436	0.296731	0.288545	0.304957				1451
1437	0.296731	0.288545	0.304957				1452
1438	0.296468	0.288281	0.304695	0.328866	0.308436	0.349426	1453
1439	0.296336	0.288149	0.304564				1454	0.47901	0.42987	0.526412
1440	0.296205	0.288017	0.304432				1455
1441	0.296073	0.287885	0.304301				1456
1442	0.295809	0.287621	0.304038				1457
1443	0.295677	0.287489	0.303907				1459
1444	0.295545	0.287356	0.303775				1460
1445	0.295413	0.287224	0.303644				1461
1446	0.295282	0.287092	0.303512				1462
1447	0.295282	0.287092	0.303512	0.328866	0.308436	0.349426	1463
1448	0.295149	0.286959	0.303381				1464
1449	0.295017	0.286827	0.303249	0.328866	0.308436	0.349426	1465
1450	0.294753	0.286562	0.302986	0.328866	0.308436	0.349426	1466
1451	0.294621	0.286429	0.302854				1467
1452	0.294621	0.286429	0.302854	0.328866	0.308436	0.349426	1468	0.474533	0.425082	0.522291
1453	0.294488	0.286296	0.302722				1470
1454	0.294488	0.286296	0.302722	0.328021	0.307578	0.348597	1471
1455	0.294223	0.28603	0.302458	0.327173	0.306718	0.347765	1473
1456	0.29409	0.285897	0.302325				1474
1457	0.293958	0.285764	0.302193				1475
1458				0.326326	0.305858	0.346932	1476
1459	0.293958	0.285764	0.302193				1477
1460	0.293692	0.285498	0.301929				1478	0.474533	0.425082	0.522291
1461	0.293426	0.285232	0.301664	0.325478	0.304998	0.3461	1479
1462	0.293293	0.285098	0.301531				1480
1463	0.292761	0.284564	0.301				1482
1464	0.292628	0.284431	0.300868	0.324628	0.304137	0.345265	1483
1465	0.292628	0.284431	0.300868				1484
1466	0.292494	0.284297	0.300735				1486
1467	0.292494	0.284297	0.300735				1487
1468	0.292494	0.284297	0.300735	0.323776	0.303273	0.344429	1488
1470	0.29236	0.284163	0.300601	0.322922	0.302406	0.34359	1489
1471	0.29236	0.284163	0.300601	0.322922	0.302406	0.34359	1490
1472				0.322922	0.302406	0.34359	1491	0.474533	0.425082	0.522291
1473	0.292227	0.284028	0.300468	0.322063	0.301535	0.342746	1492
1474	0.292093	0.283894	0.300334	0.322063	0.301535	0.342746	1493
1475	0.291958	0.28376	0.300201	0.322063	0.301535	0.342746	1494
1476	0.291824	0.283625	0.300067	0.320336	0.299784	0.341051	1496
1477	0.291824	0.283625	0.300067	0.319473	0.298909	0.340202	1497
1478	0.291421	0.283221	0.299665				1499
1479	0.291286	0.283086	0.299531				1500	0.474533	0.425082	0.522291
1480	0.291286	0.283086	0.299531				1501
1482	0.291286	0.283086	0.299531				1502
1483	0.291152	0.282951	0.299397	0.31861	0.298034	0.339354	1503
1484	0.291017	0.282815	0.299263	0.317746	0.297159	0.338505	1504
1486	0.290882	0.28268	0.299128				1506	0.469926	0.420145	0.518061
1487	0.290477	0.282274	0.298725	0.317746	0.297159	0.338505	1507
1488	0.290342	0.282138	0.29859				1508
1489	0.290342	0.282138	0.29859				1509	0.469926	0.420145	0.518061
1490	0.290342	0.282138	0.29859				1511
1491	0.290342	0.282138	0.29859				1512
1492	0.290342	0.282138	0.29859	0.31688	0.296282	0.337654	1513
1493	0.290206	0.282002	0.298455	0.31688	0.296282	0.337654	1514
1494	0.29007	0.281866	0.298319				1515
1496	0.289934	0.28173	0.298184				1516
1497	0.289798	0.281593	0.298048				1517
1499	0.289662	0.281457	0.297913	0.316012	0.295403	0.336801	1518	0.465274	0.415167	0.513783
1501	0.289662	0.281457	0.297913				1519
1502	0.289662	0.281457	0.297913				1520	0.465274	0.415167	0.513783
1503	0.289662	0.281457	0.297913				1521
1504	0.289526	0.28132	0.297777				1522
1506	0.28939	0.281183	0.297641				1523
1507	0.289116	0.280909	0.297369	0.315144	0.294523	0.335947	1524
1508	0.28898	0.280772	0.297233				1525
1509	0.28898	0.280772	0.297233				1526
1511	0.28898	0.280772	0.297233				1527
1512	0.28898	0.280772	0.297233				1528	0.465274	0.415167	0.513783
1513	0.288843	0.280635	0.297096				1530
1514	0.288569	0.28036	0.296824				1531
1515	0.288432	0.280223	0.296687				1532
1516	0.288158	0.279948	0.296414				1533
1517	0.288021	0.27981	0.296278				1534
1518	0.287884	0.279673	0.296141				1535
1519	0.287884	0.279673	0.296141				1536
1520	0.287884	0.279673	0.296141				1537
1521	0.287884	0.279673	0.296141				1538
1522	0.287746	0.279535	0.296004				1539
1523	0.287746	0.279535	0.296004	0.315144	0.294523	0.335947	1540
1524	0.287471	0.279259	0.29573				1541
1525	0.287471	0.279259	0.29573				1542
1526	0.287195	0.278982	0.295455				1543
1527	0.287058	0.278844	0.295318				1545
1528	0.287058	0.278844	0.295318				1547	0.465274	0.415167	0.513783
1529				0.314273	0.293642	0.335091	1548
1530	0.287058	0.278844	0.295318				1549	0.465274	0.415167	0.513783
1531	0.28678	0.278566	0.295042				1550
1532	0.286503	0.278288	0.294766				1551
1533	0.286364	0.278149	0.294628				1553
1534	0.286226	0.27801	0.294489	0.314273	0.293642	0.335091	1554
1535	0.286087	0.27787	0.294351				1555
1536	0.285948	0.277731	0.294213				1556
1537	0.285809	0.277591	0.294074	0.314273	0.293642	0.335091	1557
1538	0.285809	0.277591	0.294074				1558
1539	0.285531	0.277312	0.293797				1559
1540	0.285391	0.277173	0.293658	0.314273	0.293642	0.335091	1561
1541	0.285391	0.277173	0.293658				1562
1542	0.285391	0.277173	0.293658				1563
1543	0.285112	0.276892	0.29338	0.314273	0.293642	0.335091	1564
1545	0.284972	0.276752	0.293241				1565
1547	0.284972	0.276752	0.293241	0.314273	0.293642	0.335091	1568
1548	0.284832	0.276612	0.293102				1570
1549	0.284552	0.276331	0.292823				1571
1550	0.284552	0.276331	0.292823				1572
1551	0.284552	0.276331	0.292823				1573
1553	0.284271	0.276049	0.292543				1574
1554	0.284271	0.276049	0.292543				1575
1555	0.284271	0.276049	0.292543	0.314273	0.293642	0.335091	1576
1556	0.283989	0.275766	0.292262				1577
1557	0.283707	0.275482	0.291981				1578
1558	0.283565	0.27534	0.29184				1579
1559	0.283283	0.275057	0.291558				1580
1560				0.313386	0.292742	0.33422	1582
1561	0.283	0.274773	0.291276	0.313386	0.292742	0.33422	1583
1562	0.282858	0.27463	0.291135				1584
1563	0.282574	0.274346	0.290853				1585
1564	0.282574	0.274346	0.290853				1586
1565	0.282432	0.274204	0.290712				1587
1568	0.282291	0.274061	0.29057				1588
1570	0.282007	0.273776	0.290288				1589
1571	0.281581	0.273349	0.289864				1590
1572	0.281581	0.273349	0.289864	0.313386	0.292742	0.33422	1591
1573	0.281439	0.273207	0.289722				1593
1574	0.280871	0.272637	0.289156				1594
1575	0.280871	0.272637	0.289156				1595
1576	0.280728	0.272494	0.289015				1596
1577	0.280728	0.272494	0.289015	0.312493	0.291836	0.333343	1597
1578	0.2803	0.272065	0.288588	0.312493	0.291836	0.333343	1598
1579	0.2803	0.272065	0.288588				1599
1580	0.280158	0.271921	0.288446	0.312493	0.291836	0.333343	1600
1581				0.311592	0.290922	0.33246	1602
1582	0.280158	0.271921	0.288446				1603
1583	0.280158	0.271921	0.288446				1604
1584	0.279871	0.271634	0.288161				1605
1585	0.279871	0.271634	0.288161				1607
1586	0.279728	0.27149	0.288018				1608
1587	0.279728	0.27149	0.288018				1609	0.460427	0.409961	0.509348
1588	0.279728	0.27149	0.288018	0.310692	0.290009	0.331576	1610
1589	0.279584	0.271346	0.287875				1611
1590	0.27944	0.271201	0.287732				1612
1591	0.27944	0.271201	0.287732				1613
1593	0.27944	0.271201	0.287732	0.309791	0.289096	0.330691	1614
1594	0.279296	0.271057	0.287588	0.309791	0.289096	0.330691	1615
1595	0.279152	0.270912	0.287444				1617
1596	0.279007	0.270766	0.2873				1618
1597	0.278862	0.270621	0.287156				1619
1598	0.278862	0.270621	0.287156				1620	0.460427	0.409961	0.509348
1599	0.278572	0.27033	0.286868	0.308888	0.28818	0.329805	1622
1600	0.278427	0.270185	0.286723	0.308888	0.28818	0.329805	1623
1602	0.278427	0.270185	0.286723	0.308888	0.28818	0.329805	1624
1603	0.278137	0.269893	0.286434	0.307974	0.287253	0.328908	1625
1604	0.277991	0.269747	0.286289				1626
1605	0.277991	0.269747	0.286289	0.30706	0.286326	0.328011	1627
1607	0.2777	0.269455	0.285999				1628
1608	0.2777	0.269455	0.285999				1629
1609	0.277554	0.269309	0.285854				1630	0.460427	0.409961	0.509348
1610	0.277263	0.269016	0.285564				1631
1611	0.277263	0.269016	0.285564				1632
1612	0.276971	0.268723	0.285273				1633
1613	0.276825	0.268576	0.285128	0.306144	0.285397	0.327111	1634
1614	0.276825	0.268576	0.285128				1635
1615	0.276678	0.26843	0.284982				1636
1617	0.276239	0.267989	0.284545				1637
1618	0.276239	0.267989	0.284545				1638
1619	0.276093	0.267842	0.284399				1640
1620	0.276093	0.267842	0.284399				1641
1622	0.275946	0.267694	0.284253	0.306144	0.285397	0.327111	1643
1623	0.275799	0.267547	0.284106				1644
1624	0.275505	0.267252	0.283814				1646
1625	0.275505	0.267252	0.283814	0.306144	0.285397	0.327111	1647
1626	0.275357	0.267104	0.283667				1648
1627	0.275357	0.267104	0.283667				1649
1628	0.27521	0.266956	0.28352				1650
1629	0.275062	0.266807	0.283373	0.306144	0.285397	0.327111	1651
1630	0.274914	0.266659	0.283226				1652
1631	0.274766	0.26651	0.283079				1653
1632	0.274618	0.266362	0.282931				1654
1633	0.274322	0.266064	0.282636				1655
1634	0.274173	0.265915	0.282488				1656
1635	0.274025	0.265766	0.28234				1657
1636	0.273876	0.265617	0.282193	0.305216	0.284456	0.326201	1658
1637	0.273579	0.265319	0.281897				1659
1638	0.273579	0.265319	0.281897				1660
1640	0.273579	0.265319	0.281897	0.305216	0.284456	0.326201	1661
1641	0.27343	0.265169	0.281748				1662
1643	0.273281	0.265019	0.2816				1663
1644	0.273132	0.26487	0.281451				1664
1645				0.305216	0.284456	0.326201	1665
1646	0.273132	0.26487	0.281451				1666	0.460427	0.409961	0.509348
1647	0.272982	0.26472	0.281303	0.30428	0.283505	0.325283	1667
1648	0.272833	0.26457	0.281154				1668
1649	0.272833	0.26457	0.281154				1669
1650	0.272534	0.264269	0.280856				1670
1651	0.272234	0.263969	0.280558				1671
1652	0.272234	0.263969	0.280558				1672
1653	0.272084	0.263818	0.280408				1673
1654	0.272084	0.263818	0.280408				1675
1655	0.272084	0.263818	0.280408	0.30428	0.283505	0.325283	1676
1656	0.271933	0.263667	0.280259	0.303341	0.282552	0.324363	1679
1657	0.271783	0.263516	0.280109				1680
1658	0.271632	0.263364	0.279959				1681	0.460427	0.409961	0.509348
1659	0.271481	0.263213	0.279809				1682
1660	0.271481	0.263213	0.279809				1683	0.460427	0.409961	0.509348
1661	0.271331	0.263062	0.279659				1685
1662	0.27118	0.26291	0.279509				1686
1663	0.271029	0.262759	0.279358				1687
1664	0.270726	0.262455	0.279057				1688
1665	0.270424	0.262151	0.278756				1689
1666	0.270121	0.261847	0.278455				1690
1667	0.26997	0.261695	0.278304	0.303341	0.282552	0.324363	1691
1668	0.269818	0.261543	0.278153	0.301456	0.28064	0.322515	1692
1669	0.269666	0.261391	0.278002				1693
1670	0.269666	0.261391	0.278002				1694
1671	0.269666	0.261391	0.278002				1696
1672	0.269514	0.261238	0.277851				1697
1673	0.269362	0.261085	0.277699				1698
1675	0.26921	0.260932	0.277548				1700
1676	0.269057	0.260779	0.277396				1701
1677				0.301456	0.28064	0.322515	1702
1678				0.300508	0.279678	0.321586	1704
1679	0.269057	0.260779	0.277396				1705
1680	0.268752	0.260473	0.277093				1706
1681	0.2686	0.26032	0.276941				1707
1682	0.268447	0.260167	0.276789	0.299557	0.278712	0.320653	1709
1683	0.268294	0.260013	0.276637				1710
1685	0.268294	0.260013	0.276637				1711
1686	0.268141	0.25986	0.276484				1713	0.460427	0.409961	0.509348
1687	0.268141	0.25986	0.276484				1714
1688	0.267835	0.259552	0.27618				1715	0.460427	0.409961	0.509348
1689	0.267528	0.259245	0.275875				1716
1690	0.267528	0.259245	0.275875				1717
1691	0.267222	0.258937	0.275569				1719
1692	0.267222	0.258937	0.275569	0.299557	0.278712	0.320653	1720
1693	0.267068	0.258782	0.275416				1722
1694	0.267068	0.258782	0.275416				1724
1696	0.266914	0.258628	0.275263				1725
1697	0.26676	0.258473	0.27511				1726
1698	0.26676	0.258473	0.27511				1728
1700	0.26676	0.258473	0.27511				1729	0.455135	0.404206	0.504574
1701	0.266452	0.258164	0.274803				1730
1702	0.266452	0.258164	0.274803				1732
1703				0.299557	0.278712	0.320653	1733
1704	0.266452	0.258164	0.274803				1735	0.455135	0.404206	0.504574
1705	0.266297	0.258008	0.274649				1736
1706	0.266297	0.258008	0.274649				1737
1707	0.266142	0.257853	0.274495				1738
1708				0.298597	0.277738	0.319712	1739	0.455135	0.404206	0.504574
1709	0.265832	0.257542	0.274186				1740	0.455135	0.404206	0.504574
1710	0.265832	0.257542	0.274186				1743
1711	0.265832	0.257542	0.274186				1744
1713	0.265832	0.257542	0.274186	0.297637	0.276763	0.318771	1745
1714	0.265832	0.257542	0.274186	0.296677	0.275789	0.317829	1746
1715	0.265832	0.257542	0.274186				1747
1716	0.265676	0.257385	0.274031				1748
1717	0.26552	0.257228	0.273876				1749
1718				0.295717	0.274816	0.316887	1750
1719	0.265363	0.257071	0.27372				1751
1720	0.265363	0.257071	0.27372				1752
1721				0.294754	0.273839	0.315942	1753
1722	0.26505	0.256756	0.273408	0.292827	0.271886	0.314051	1754	0.455135	0.404206	0.504574
1724	0.264893	0.256598	0.273252	0.291864	0.27091	0.313105	1755
1725	0.264893	0.256598	0.273252				1756
1726	0.264579	0.256283	0.272939				1757
1728	0.264579	0.256283	0.272939	0.291864	0.27091	0.313105	1759
1730	0.264579	0.256283	0.272939				1760
1731				0.290898	0.269931	0.312156	1761
1732	0.264421	0.256125	0.272783				1763
1733	0.264421	0.256125	0.272783				1764
1735	0.264421	0.256125	0.272783	0.290898	0.269931	0.312156	1766
1736	0.264264	0.255967	0.272626				1767
1737	0.264264	0.255967	0.272626	0.290898	0.269931	0.312156	1768
1738	0.263948	0.255649	0.272312				1769
1739	0.26379	0.25549	0.272155				1770
1740	0.263631	0.255331	0.271997				1771
1743	0.263631	0.255331	0.271997				1772
1744	0.263473	0.255172	0.27184				1773
1745	0.263156	0.254854	0.271524				1774
1746	0.263156	0.254854	0.271524				1775
1747	0.262997	0.254694	0.271366	0.290898	0.269931	0.312156	1776
1748	0.262838	0.254535	0.271208				1777	0.455135	0.404206	0.504574
1749	0.26252	0.254215	0.270892				1778
1750	0.26252	0.254215	0.270892	0.290898	0.269931	0.312156	1779
1751	0.26252	0.254215	0.270892	0.289911	0.268931	0.311188	1780	0.455135	0.404206	0.504574
1752	0.26236	0.254055	0.270733				1782
1753	0.26236	0.254055	0.270733	0.289911	0.268931	0.311188	1783	0.455135	0.404206	0.504574
1754	0.26236	0.254055	0.270733				1785
1755	0.2622	0.253894	0.270574	0.288922	0.267928	0.310218	1786
1756	0.26204	0.253733	0.270414				1787
1757	0.261879	0.253571	0.270255				1788
1759	0.261879	0.253571	0.270255				1791
1760	0.261879	0.253571	0.270255				1792
1761	0.261718	0.253409	0.270094				1793
1762				0.287933	0.266925	0.309247	1794
1763	0.261556	0.253247	0.269934				1795
1764	0.261072	0.25276	0.269452	0.287933	0.266925	0.309247	1796
1766	0.261072	0.25276	0.269452				1797
1767	0.26091	0.252597	0.269291				1798
1768	0.260748	0.252435	0.26913				1799
1769	0.260586	0.252272	0.268969				1800	0.4493	0.39777	0.499401
1770	0.260586	0.252272	0.268969				1801	0.4493	0.39777	0.499401
1771	0.260586	0.252272	0.268969				1803
1772	0.260586	0.252272	0.268969				1804
1773	0.260586	0.252272	0.268969				1807
1774	0.260423	0.252108	0.268807				1808
1775	0.260423	0.252108	0.268807				1809	0.4493	0.39777	0.499401
1776	0.260423	0.252108	0.268807				1810
1777	0.260259	0.251943	0.268644				1811	0.4493	0.39777	0.499401
1778	0.260095	0.251778	0.268481				1812
1779	0.259931	0.251613	0.268318				1813
1780	0.259767	0.251448	0.268154				1816
1781				0.287933	0.266925	0.309247	1817
1782	0.259767	0.251448	0.268154				1820
1783	0.259273	0.250952	0.267664				1821
1785	0.259273	0.250952	0.267664				1823
1786	0.259108	0.250787	0.2675				1826
1787	0.258778	0.250455	0.267172				1828	0.4493	0.39777	0.499401
1788	0.258614	0.250289	0.267008				1829
1791	0.258614	0.250289	0.267008				1831
1792	0.258614	0.250289	0.267008				1832
1793	0.258614	0.250289	0.267008				1834
1794	0.258614	0.250289	0.267008	0.287933	0.266925	0.309247	1835
1795	0.258448	0.250123	0.266844				1836
1796	0.258282	0.249956	0.266679				1837
1797	0.258282	0.249956	0.266679				1838
1798	0.258117	0.24979	0.266514	0.287933	0.266925	0.309247	1839	0.443145	0.390946	0.493982
1799	0.257951	0.249623	0.26635				1840
1800	0.257785	0.249456	0.266185	0.286929	0.265907	0.308264	1841
1801	0.257785	0.249456	0.266185				1842
1803	0.257785	0.249456	0.266185				1843
1804	0.257785	0.249456	0.266185				1845
1805				0.286929	0.265907	0.308264	1846
1807	0.257618	0.249289	0.266019				1847
1808	0.257618	0.249289	0.266019				1848	0.443145	0.390946	0.493982
1809	0.257618	0.249289	0.266019				1849
1810	0.257618	0.249289	0.266019				1850
1812	0.257451	0.249121	0.265853				1851
1813	0.257451	0.249121	0.265853				1852
1816	0.257451	0.249121	0.265853				1854
1817	0.257283	0.248952	0.265686	0.286929	0.265907	0.308264	1855
1818				0.285919	0.264881	0.307273	1856
1820	0.257283	0.248952	0.265686				1857
1821	0.257283	0.248952	0.265686	0.284909	0.263856	0.306283	1858
1823	0.257283	0.248952	0.265686				1860
1825				0.284909	0.263856	0.306283	1861	0.443145	0.390946	0.493982
1826	0.257283	0.248952	0.265686				1862
1828	0.257283	0.248952	0.265686				1865
1829	0.257283	0.248952	0.265686				1866
1831	0.257283	0.248952	0.265686				1868
1832	0.256777	0.248443	0.265184				1869
1834	0.256608	0.248273	0.265016				1870
1835	0.256439	0.248103	0.264847				1871
1836	0.256439	0.248103	0.264847				1872
1837	0.256439	0.248103	0.264847	0.284909	0.263856	0.306283	1873	0.443145	0.390946	0.493982
1838	0.256439	0.248103	0.264847				1875
1839	0.256439	0.248103	0.264847				1876
1840	0.256268	0.247931	0.264678				1877
1841	0.256098	0.24776	0.264509				1878
1842	0.256098	0.24776	0.264509				1879
1843	0.255927	0.247588	0.264339	0.284909	0.263856	0.306283	1880
1845	0.255927	0.247588	0.264339				1883	0.436722	0.383808	0.488351
1846	0.255927	0.247588	0.264339				1884
1847	0.255756	0.247416	0.264169				1885
1848	0.255756	0.247416	0.264169				1886
1849	0.255756	0.247416	0.264169	0.284909	0.263856	0.306283	1887
1850	0.255413	0.247071	0.263829	0.284909	0.263856	0.306283	1888
1851	0.255241	0.246898	0.263658				1889
1852	0.254897	0.246552	0.263316				1890
1854	0.254725	0.246379	0.263145	0.284909	0.263856	0.306283	1891
1855	0.254725	0.246379	0.263145				1892
1856	0.254725	0.246379	0.263145	0.284909	0.263856	0.306283	1894
1857	0.254552	0.246205	0.262974				1895
1858	0.254379	0.246031	0.262802				1896
1860	0.254379	0.246031	0.262802				1897
1861	0.254206	0.245856	0.26263				1898
1862	0.254206	0.245856	0.26263				1899
1865	0.254032	0.245682	0.262458				1900
1866	0.253859	0.245507	0.262286				1901
1868	0.253685	0.245332	0.262113				1903
1869	0.253511	0.245157	0.26194				1904
1870	0.253337	0.244982	0.261768	0.284909	0.263856	0.306283	1905
1871	0.253337	0.244982	0.261768				1906
1872	0.252989	0.244631	0.261422				1907
1873	0.252989	0.244631	0.261422				1909
1874				0.283861	0.262791	0.305259	1910	0.4303	0.376717	0.482681
1875	0.252989	0.244631	0.261422	0.283861	0.262791	0.305259	1911
1876	0.252814	0.244456	0.261248				1912
1877	0.252814	0.244456	0.261248	0.282806	0.261717	0.304228	1913
1878	0.252639	0.24428	0.261075				1914
1879	0.252639	0.24428	0.261075				1916
1880	0.252464	0.244103	0.260901				1918
1883	0.252288	0.243926	0.260726	0.281751	0.260644	0.303197	1919
1884	0.252288	0.243926	0.260726				1920
1885	0.252288	0.243926	0.260726	0.281751	0.260644	0.303197	1921
1886	0.252112	0.243749	0.260551				1922
1887	0.251935	0.243572	0.260376	0.280691	0.259567	0.302161	1923
1888	0.251935	0.243572	0.260376				1924
1889	0.251759	0.243394	0.260201				1925	0.4303	0.376717	0.482681
1890	0.251582	0.243216	0.260026				1927
1891	0.251405	0.243038	0.25985				1929
1892	0.251229	0.24286	0.259675				1930
1894	0.251052	0.242682	0.259499				1931
1895	0.250698	0.242326	0.259148	0.280691	0.259567	0.302161	1932
1896	0.250343	0.241969	0.258796				1933
1897	0.250166	0.241791	0.25862				1934
1898	0.249989	0.241613	0.258444				1936
1899	0.249812	0.241434	0.258268				1937	0.4303	0.376717	0.482681
1900	0.249634	0.241256	0.258092	0.279628	0.258485	0.301122	1939
1901	0.249634	0.241256	0.258092				1940
1903	0.249457	0.241077	0.257916				1941
1904	0.249457	0.241077	0.257916	0.279628	0.258485	0.301122	1942
1905	0.249279	0.240898	0.257739				1943
1906	0.249279	0.240898	0.257739	0.278557	0.257396	0.300074	1944
1907	0.2491	0.240718	0.257562				1945
1909	0.2491	0.240718	0.257562				1946
1910	0.248921	0.240538	0.257384	0.278557	0.257396	0.300074	1948
1911	0.248921	0.240538	0.257384				1949
1912	0.248742	0.240358	0.257207				1950
1913	0.248742	0.240358	0.257207				1952
1914	0.248384	0.239998	0.256851				1954
1916	0.248384	0.239998	0.256851				1955
1918	0.248204	0.239817	0.256673				1957
1919	0.248204	0.239817	0.256673	0.277481	0.256302	0.299023	1959
1920	0.248204	0.239817	0.256673				1960
1921	0.248204	0.239817	0.256673				1961	0.4303	0.376717	0.482681
1922	0.248024	0.239635	0.256494	0.277481	0.256302	0.299023	1963
1923	0.248024	0.239635	0.256494				1965
1924	0.247663	0.239271	0.256135				1968
1925	0.247482	0.23909	0.255956	0.276402	0.255204	0.297968	1969
1927	0.24712	0.238725	0.255597				1970
1928				0.276402	0.255204	0.297968	1973	0.423577	0.369272	0.476773
1929	0.24712	0.238725	0.255597				1975
1930	0.246939	0.238543	0.255417	0.275318	0.254102	0.296908	1977
1931	0.246758	0.238361	0.255237				1978	0.423577	0.369272	0.476773
1932	0.246577	0.238178	0.255057	0.275318	0.254102	0.296908	1979
1933	0.246577	0.238178	0.255057				1982
1934	0.246395	0.237996	0.254877				1983
1936	0.246395	0.237996	0.254877	0.275318	0.254102	0.296908	1984
1939	0.246395	0.237996	0.254877				1985
1940	0.246395	0.237996	0.254877				1986
1941	0.246395	0.237996	0.254877				1989	0.416745	0.361735	0.470751
1942	0.246031	0.237629	0.254516				1990
1943	0.246031	0.237629	0.254516				1991
1944	0.245666	0.237262	0.254154				1992
1945	0.245666	0.237262	0.254154				1993
1946	0.245666	0.237262	0.254154				1994
1948	0.245483	0.237078	0.253972				1995
1949	0.245483	0.237078	0.253972				1996
1950	0.245483	0.237078	0.253972				1997
1952	0.245483	0.237078	0.253972				1998
1954	0.245483	0.237078	0.253972				1999
1955	0.245483	0.237078	0.253972				2000
1957	0.245299	0.236892	0.25379				2001
1958				0.275318	0.254102	0.296908	2004
1959	0.245115	0.236707	0.253607	0.275318	0.254102	0.296908	2005
1960	0.245115	0.236707	0.253607				2006
1961	0.245115	0.236707	0.253607	0.274212	0.252976	0.295829	2007
1963	0.24493	0.236521	0.253424				2008
1965	0.244561	0.236149	0.253058				2009
1968	0.244561	0.236149	0.253058				2011
1969	0.244376	0.235963	0.252874				2012
1970	0.244191	0.235777	0.252691	0.273106	0.251851	0.294749	2013
1973	0.244006	0.235591	0.252507				2014
1975	0.244006	0.235591	0.252507				2015
1977	0.244006	0.235591	0.252507	0.272001	0.250727	0.293669	2017
1979	0.244006	0.235591	0.252507				2018	0.416745	0.361735	0.470751
1981				0.270895	0.249603	0.292588	2019
1982	0.244006	0.235591	0.252507				2020
1983	0.24382	0.235403	0.252322				2021
1984	0.243634	0.235215	0.252138				2022
1985	0.243447	0.235028	0.251953				2023
1986	0.242888	0.234465	0.251398	0.270895	0.249603	0.292588	2024
1989	0.242515	0.234089	0.251028				2026
1990	0.242515	0.234089	0.251028				2027
1991	0.242515	0.234089	0.251028	0.270895	0.249603	0.292588	2028
1992	0.242515	0.234089	0.251028				2030
1993	0.242515	0.234089	0.251028				2031	0.416745	0.361735	0.470751
1994	0.24214	0.233712	0.250656	0.270895	0.249603	0.292588	2032
1995	0.241953	0.233523	0.25047				2033
1996	0.241765	0.233334	0.250284	0.270895	0.249603	0.292588	2035
1997	0.241765	0.233334	0.250284				2038
1998	0.241201	0.232766	0.249724				2039
1999	0.240825	0.232387	0.249351				2040
2000	0.240825	0.232387	0.249351				2044
2001	0.240637	0.232198	0.249165	0.270895	0.249603	0.292588	2045
2004	0.240637	0.232198	0.249165				2046
2005	0.240637	0.232198	0.249165				2048	0.409681	0.353943	0.464532
2006	0.240637	0.232198	0.249165				2049
2007	0.240637	0.232198	0.249165				2052
2008	0.240448	0.232008	0.248977	0.270895	0.249603	0.292588	2053
2009	0.240259	0.231817	0.24879				2055
2011	0.24007	0.231627	0.248602				2057
2012	0.24007	0.231627	0.248602				2058
2013	0.23988	0.231436	0.248414				2059
2014	0.23988	0.231436	0.248414				2060
2015	0.239501	0.231054	0.248038				2061
2016				0.270895	0.249603	0.292588	2062
2017	0.239311	0.230863	0.24785				2063
2018	0.239311	0.230863	0.24785				2064
2019	0.239311	0.230863	0.24785	0.270895	0.249603	0.292588	2070
2020	0.239311	0.230863	0.24785	0.270895	0.249603	0.292588	2071
2021	0.239311	0.230863	0.24785				2072
2022	0.239311	0.230863	0.24785				2076
2023	0.239119	0.23067	0.24766	0.269747	0.248432	0.291469	2078
2024	0.238928	0.230477	0.247469	0.269747	0.248432	0.291469	2079
2026	0.238735	0.230283	0.247279				2080
2027	0.238543	0.23009	0.247089				2081
2028	0.238543	0.23009	0.247089				2084	0.402618	0.346211	0.458265
2030	0.238351	0.229896	0.246898				2085
2031	0.238351	0.229896	0.246898	0.269747	0.248432	0.291469	2090
2032	0.238351	0.229896	0.246898				2091
2033	0.238157	0.229701	0.246706				2092
2035	0.237964	0.229506	0.246514				2093
2036				0.269747	0.248432	0.291469	2094
2038	0.237964	0.229506	0.246514				2095
2039	0.23777	0.229311	0.246322				2096
2040	0.23777	0.229311	0.246322				2099
2044	0.23777	0.229311	0.246322				2102	0.402618	0.346211	0.458265
2045	0.23777	0.229311	0.246322	0.269747	0.248432	0.291469	2103
2046	0.23777	0.229311	0.246322				2104
2049	0.23777	0.229311	0.246322				2105
2052	0.237575	0.229114	0.246128				2107
2053	0.237575	0.229114	0.246128	0.269747	0.248432	0.291469	2108
2055	0.237575	0.229114	0.246128				2109
2057	0.237379	0.228917	0.245935	0.269747	0.248432	0.291469	2110
2058	0.237379	0.228917	0.245935				2111
2059	0.237379	0.228917	0.245935				2112
2060	0.237183	0.228719	0.24574	0.268569	0.247229	0.290324	2113
2061	0.237183	0.228719	0.24574				2114
2062	0.236789	0.228322	0.245349				2115
2063	0.236789	0.228322	0.245349				2116
2064	0.236592	0.228123	0.245154				2119
2067				0.268569	0.247229	0.290324	2120
2070	0.236197	0.227725	0.244763				2121
2071	0.236197	0.227725	0.244763				2122
2072	0.236197	0.227725	0.244763				2123	0.402618	0.346211	0.458265
2075				0.267386	0.24602	0.289174	2124
2076	0.236197	0.227725	0.244763	0.267386	0.24602	0.289174	2125
2077				0.266192	0.2448	0.288014	2126
2078	0.235998	0.227525	0.244566				2129
2079	0.2358	0.227325	0.244369				2131
2080	0.2358	0.227325	0.244369	0.266192	0.2448	0.288014	2133
2081	0.2358	0.227325	0.244369	0.266192	0.2448	0.288014	2134
2084	0.2356	0.227124	0.244172	0.266192	0.2448	0.288014	2135
2085	0.235401	0.226923	0.243974				2136
2089				0.264982	0.243563	0.286839	2138
2090	0.235201	0.226722	0.243777				2139
2091	0.235002	0.226521	0.243579				2142
2092	0.235002	0.226521	0.243579				2144
2093	0.234802	0.226319	0.243381				2145
2094	0.234201	0.225714	0.242786				2146
2095	0.234001	0.225512	0.242588				2147
2096	0.233801	0.22531	0.242389				2150
2098				0.263772	0.242326	0.285664	2151
2099	0.2336	0.225108	0.24219				2152	0.402618	0.346211	0.458265
2102	0.233399	0.224905	0.241991	0.263772	0.242326	0.285664	2153	0.395162	0.338014	0.451695
2103	0.233399	0.224905	0.241991				2155
2104	0.233198	0.224703	0.241792				2156
2105	0.233198	0.224703	0.241792				2157
2107	0.233198	0.224703	0.241792				2158	0.387706	0.329885	0.445069
2108	0.233198	0.224703	0.241792				2159
2109	0.232996	0.224499	0.241592				2160
2110	0.232996	0.224499	0.241592				2162
2111	0.232794	0.224295	0.241391				2163
2112	0.232388	0.223886	0.24099				2164
2113	0.232186	0.223682	0.240789	0.263772	0.242326	0.285664	2165
2114	0.231983	0.223478	0.240588				2167
2115	0.231983	0.223478	0.240588				2169
2116	0.231983	0.223478	0.240588				2171
2117				0.262551	0.241078	0.284478	2173
2119	0.23178	0.223273	0.240387				2174
2120	0.231577	0.223068	0.240186				2175	0.387706	0.329885	0.445069
2121	0.231374	0.222863	0.239984				2176
2122	0.231374	0.222863	0.239984				2177
2124	0.231374	0.222863	0.239984				2178
2125	0.23117	0.222658	0.239782				2181
2126	0.230965	0.222452	0.23958				2182
2127				0.262551	0.241078	0.284478	2183
2129	0.230761	0.222246	0.239378				2185
2131	0.230557	0.22204	0.239175				2186
2133	0.230557	0.22204	0.239175	0.262551	0.241078	0.284478	2187
2134	0.229942	0.221421	0.238566				2189	0.387706	0.329885	0.445069
2135	0.229942	0.221421	0.238566				2190
2136	0.229942	0.221421	0.238566				2192
2138	0.229942	0.221421	0.238566				2193
2139	0.229737	0.221214	0.238363				2194
2141				0.262551	0.241078	0.284478	2195
2142	0.229737	0.221214	0.238363				2198
2144	0.229531	0.221006	0.238159	0.262551	0.241078	0.284478	2201
2145	0.229325	0.220798	0.237955	0.261307	0.239804	0.283271	2203
2146	0.229325	0.220798	0.237955				2205
[truncated: 953 more rows]
